# Supplementary material for: Modeling the Neurovascular Niche: Unbiased Transcriptome Analysis of the Murine Subventricular Zone in Response to Hypoxic Insult
Source: PLoS One. 2013 Oct 11;8(10):e76265. doi: 10.1371/journal.pone.0076265 (PMC3795763; doi:10.1371/journal.pone.0076265)
Supplement: Table S1 — Complete list of 21,971 genes (probesets). Output format corresponds to the limma write.fit command, showing the average log-intensity (A), the log-ratios/fold-change (Coeff), moderated t-statistics (t), t-statistic P-values (p-value), Benjamini-Hochberg adjusted p-values (p.value.adj) for the following contrasts: C57NX vs. C57HX, CD1NX vs. CD1HX, C57NX vs. CD1 NX, and differential contrast (C57NX vs. C57HX) vs. (CD1NX vs. CD1HX). (XLSX) [file pone.0076265.s001.xlsx]

## Sheet: complete.txt
Table S1: Supplementary table 1. Complete list of gene probesets.
Probe ID	Symbol	A (mean log expr)	Coef.C57NXvsCD1NX	Coef.C57NXvsC57HX	Coef.CD1NXvsCD1HX	Coef.Diff	t.C57NXvsCD1NX	t.C57NXvsC57HX	t.CD1NXvsCD1HX	t.Diff	p.value.C57NXvsCD1NX	p.value.C57NXvsC57HX	p.value.CD1NXvsCD1HX	p.value.Diff	p.value.adj.C57NXvsCD1NX	p.value.adj.C57NXvsC57HX	p.value.adj.CD1NXvsCD1HX	p.value.adj.Diff	F	F.p.value	Res.C57NXvsCD1NX	Res.C57NXvsC57HX	Res.CD1NXvsCD1HX	Res.Diff	Probe ID	Ens	Ens	Ens	Chr	Symbol	Descr	GO	Refseq
mMC005216	Lsm14a	10.9189	0.315863	0.0893925	-0.575784	0.665176	0.995026	0.281602	-1.81382	1.48169	0.34164	0.783607	0.0977447	0.167192	0.528306	0.940691	0.496367	0.64635	1.12493	0.382038	0	0	0	0	mMC005216	ENSMUSG00000066568	ENSMUST00000085585,ENSMUST00000108071,ENSMUST00000108072	ENSMUSP00000082723,ENSMUSP00000103706,ENSMUSP00000103707	7	Lsm14a	Protein LSM14 homolog A (Protein FAM61A) [Source:UniProtKB/Swiss-Prot;Acc:Q8K2F8]	NA	NM_025948.2
mMC019800	Ube2j2	9.1603	-0.232143	0.187884	-0.203998	0.391882	-0.829626	0.671456	-0.729042	0.990302	0.424828	0.516129	0.481591	0.343839	0.608945	0.816995	0.839652	0.795975	1.8878	0.191518	0	0	0	0	mMC019800	ENSMUSG00000023286	ENSMUST00000024056,ENSMUST00000105581,ENSMUST00000103175,ENSMUST00000118192,ENSMUST00000105583	ENSMUSP00000024056,ENSMUSP00000101206,ENSMUSP00000099464,ENSMUSP00000112785,ENSMUSP00000101208	4	Ube2j2	Ubiquitin-conjugating enzyme E2 J2 (EC 6.3.2.19)(Non-canonical ubiquitin-conjugating enzyme 2)(NCUBE2) [Source:UniProtKB/Swiss-Prot;Acc:Q6P073]	GO:0000166; GO:0005524; GO:0016020; GO:0016021; GO:0007018; GO:0019787; GO:0043687; GO:0051246; GO:0004842; GO:0005525; GO:0005789; GO:0005783; GO:0016874; GO:0019941; GO:0005874; GO:0005198	NM_001039159.1,NM_021402.5,NM_001039158.1,NM_001039157.1
mMC018899	Dydc2	8.48965	-0.3218	0.163235	-0.373764	0.536999	-3.32121	1.6847	-3.85751	3.91894	0.00704454	0.120881	0.0027895	0.00251337	0.0328541	0.418125	0.118546	0.130791	30.6504	1.45956e-05	0	0	0	0	mMC018899	ENSMUSG00000021791	ENSMUST00000022316	ENSMUSP00000022316	14	Dydc2	DPY30 domain containing 2 [Source:RefSeq peptide;Acc:NP_081993]	NA	NA
mMC005285	Samsn1	7.37676	0.00489658	0.0200143	-0.0750957	0.09511	0.0362717	0.148257	-0.556275	0.49818	0.971732	0.88489	0.589438	0.628413	0.986485	0.971562	0.884343	0.920519	0.177042	0.909669	0	0	0	0	mMC005285	ENSMUSG00000022876	ENSMUST00000023592,ENSMUST00000114239,ENSMUST00000114240	ENSMUSP00000023592,ENSMUSP00000109877,ENSMUSP00000109878	16	Samsn1	SAM domain-containing protein SAMSN-1 (SAM domain, SH3 domain and nuclear localization signals protein 1) [Source:UniProtKB/Swiss-Prot;Acc:P57725]	GO:0001784; GO:0005737	NM_023380.2
mMC017950	Gata4	8.25193	-0.0855866	0.484954	0.00526394	0.47969	-0.411585	2.33214	0.0253142	1.63117	0.688747	0.0402716	0.980269	0.131836	0.81885	0.235196	0.997152	0.600387	3.44598	0.0564089	0	0	0	0	mMC017950	ENSMUSG00000021944	ENSMUST00000067417,ENSMUST00000118022,ENSMUST00000121312	ENSMUSP00000066927,ENSMUSP00000113891,ENSMUSP00000113451	14	Gata4	Transcription factor GATA-4 (GATA-binding factor 4) [Source:UniProtKB/Swiss-Prot;Acc:Q08369]	GO:0003702; GO:0003677; GO:0046872; GO:0006350; GO:0008270; GO:0048558; GO:0060043; GO:0048598; GO:0030528; GO:0001701; GO:0007507; GO:0045893; GO:0003704; GO:0045944; GO:0045941; GO:0035054; GO:0048617; GO:0035050; GO:0001702; GO:0016563; GO:0007267; GO:0006357; GO:0005634; GO:0043565; GO:0006355; GO:0003700	NM_008092.3
mMC005376	Igfn1	7.13456	-0.210518	0.118483	-0.00337329	0.121857	-2.85057	1.60435	-0.0456768	1.16675	0.016146	0.137647	0.964407	0.268596	0.0590549	0.44507	0.994392	0.746117	9.86532	0.00202373	0	0	0	0	mMC005376	ENSMUSG00000051985	ENSMUST00000097560	ENSMUSP00000095168	1	Igfn1	Immunoglobulin-like and fibronectin type III domain-containing protein 1 [Source:UniProtKB/Swiss-Prot;Acc:Q3KNY0]	NA	NA
mMR026765	Prtg	8.0759	-0.14243	0.524315	0.0154674	0.508847	-0.758025	2.79045	0.0823187	1.91494	0.464764	0.0179584	0.935909	0.0825299	0.644424	0.151836	0.988124	0.516964	5.57175	0.0148147	0	0	0	0	mMR026765	ENSMUSG00000036030	ENSMUST00000055535	ENSMUSP00000055815	9	Prtg	Protogenin Precursor (Protein Shen-Dan) [Source:UniProtKB/Swiss-Prot;Acc:Q2EY15]	GO:0016021; GO:0005524; GO:0006468; GO:0016020; GO:0005021; GO:0007275	NM_175485.4
mMC005341	4930470P17Rik	6.47248	0.0697398	0.069022	-0.107902	0.176924	0.922861	0.913362	-1.42785	1.65549	0.376371	0.381123	0.181794	0.126754	0.56399	0.721996	0.613934	0.593545	0.998584	0.430456	0	0	0	0	mMC005341	ENSMUSG00000043583	ENSMUST00000062355	ENSMUSP00000050697	2	4930470P17Rik	Novel protein (4930470P17Rik)Putative uncharacterized proteinRIKEN cDNA 4930470P17 ;; [Source:UniProtKB/TrEMBL;Acc:Q9D542]	NA	NA
mMC020321	Pbx3	7.52877	-0.234738	-0.0538396	-0.163633	0.109793	-1.61684	-0.370838	-1.12708	0.534741	0.134915	0.717977	0.284292	0.603736	0.277496	0.913944	0.70947	0.912083	3.1225	0.0712923	0	0	0	0	mMC020321	ENSMUSG00000038718	ENSMUST00000040638,ENSMUST00000113132	ENSMUSP00000045281,ENSMUSP00000108757	2	Pbx3	Pre-B-cell leukemia transcription factor 3 (Homeobox protein PBX3) [Source:UniProtKB/Swiss-Prot;Acc:O35317]	GO:0048666; GO:0008344; GO:0002087; GO:0007585; GO:0045449; GO:0005667; GO:0005515; GO:0006350; GO:0003677; GO:0021516; GO:0006355; GO:0005634; GO:0043565; GO:0003700; GO:0030528	NM_016768.1
mMC019802	Srpk3	8.74571	0.289779	0.586668	-0.154326	0.740994	3.54215	7.17122	-1.88642	6.40472	0.00479414	2.08265e-05	0.0865838	5.66295e-05	0.0253019	0.00514135	0.472285	0.0218282	18.9773	0.000133249	0	0	0	0	mMC019802	ENSMUSG00000002007	ENSMUST00000002081	ENSMUSP00000002081	X	Srpk3	Serine/threonine-protein kinase SRPK3 (EC 2.7.11.1)(Serine/arginine-rich protein-specific kinase 3)(Serine/threonine-protein kinase 23)(Muscle-specific serine kinase 1)(MSSK-1) [Source:UniProtKB/Swiss-Prot;Acc:Q9Z0G2]	GO:0007519; GO:0004713; GO:0007517; GO:0004672; GO:0016740; GO:0000166; GO:0004674; GO:0006468; GO:0005524; GO:0016301; GO:0030154; GO:0007275	NM_019684.1
mMC018907	Usp18	7.65214	-0.0329259	0.260728	0.0486162	0.212112	-0.510685	4.04392	0.754044	2.3263	0.619917	0.00203579	0.467053	0.0406848	0.768028	0.0514118	0.832788	0.40356	8.73844	0.00319349	0	0	0	0	mMC018907	ENSMUSG00000030107	ENSMUST00000032198	ENSMUSP00000032198	6	Usp18	Ubl carboxyl-terminal hydrolase 18 (EC 3.1.2.-)(Ubl thioesterase 18)(ISG15-specific-processing protease)(43 kDa ISG15-specific protease) [Source:UniProtKB/Swiss-Prot;Acc:Q9WTV6]	GO:0019785; GO:0032020; GO:0016787; GO:0019941; GO:0004221; GO:0008234; GO:0006511; GO:0008233	NM_011909.2
mMC005300	Clec4a2	6.40412	0.0156137	0.0357593	-0.0057429	0.0415022	0.199502	0.456909	-0.0733791	0.37497	0.845602	0.65685	0.942855	0.71499	0.919329	0.889927	0.989744	0.942012	0.0742561	0.972545	0	0	0	0	mMC005300	ENSMUSG00000030148	ENSMUST00000032248,ENSMUST00000041779	ENSMUSP00000032248,ENSMUSP00000045781	6	Clec4a2	C-type lectin domain family 4 member A (C-type lectin superfamily member 6)(Dendritic cell immunoreceptor) [Source:UniProtKB/Swiss-Prot;Acc:Q9QZ15]	GO:0005488; GO:0005529; GO:0006955; GO:0005624; GO:0016020; GO:0016021	NM_011999.3
mMC017951	Samd5	6.52208	-0.0306499	0.0747824	-0.00513777	0.0799202	-0.440507	1.07479	-0.0738413	0.812206	0.668315	0.30605	0.942496	0.434328	0.803822	0.656593	0.989562	0.844725	1.07345	0.401023	0	0	0	0	mMC017951	ENSMUSG00000060487	ENSMUST00000100070	ENSMUSP00000097648	10	Samd5	Sterile alpha motif domain-containing protein 5 [Source:UniProtKB/Swiss-Prot;Acc:Q3V1H9]	NA	NM_177271.3
mMC000968	Ntn1	6.72365	0.0153495	0.0442349	-0.14288	0.187115	0.179843	0.518278	-1.67406	1.55022	0.860628	0.614786	0.122992	0.150072	0.926405	0.870231	0.537784	0.623229	1.58346	0.250489	0	0	0	0	mMC000968	ENSMUSG00000020902	ENSMUST00000108674,ENSMUST00000021284,ENSMUST00000120517	ENSMUSP00000104314,ENSMUSP00000021284,ENSMUSP00000112876	11	Ntn1	Netrin-1 Precursor [Source:UniProtKB/Swiss-Prot;Acc:O09118]	GO:0005737; GO:0005515; GO:0007409; GO:0030879; GO:0008284; GO:0007411; GO:0001764; GO:0005604; GO:0040023; GO:0006915; GO:0005578; GO:0005615; GO:0005576; GO:0030517; GO:0045773; GO:0030334	NM_008744.2
mMC005378	Tm9sf1	12.0705	-0.309234	0.00125197	-0.161458	0.16271	-2.44967	0.00991777	-1.27903	0.911426	0.0327742	0.992269	0.227861	0.382097	0.0988036	0.9982	0.661253	0.817387	6.92785	0.00728035	0	0	0	0	mMC005378	ENSMUSG00000002320	ENSMUST00000122358,ENSMUST00000002391,ENSMUST00000121791,ENSMUST00000120041,ENSMUST00000121937	ENSMUSP00000113782,ENSMUSP00000002391,ENSMUSP00000112764,ENSMUSP00000112893,ENSMUSP00000113143	14	Tm9sf1	Transmembrane 9 superfamily member 1 Precursor [Source:UniProtKB/Swiss-Prot;Acc:Q9DBU0]	GO:0016021; GO:0016020	NM_028780.3
mMC005349	Spint1	8.3801	0.00871621	-0.310751	-0.396244	0.0854928	0.0623328	-2.2223	-2.83369	0.432319	0.951444	0.0487624	0.0166357	0.674072	0.976603	0.260481	0.255597	0.932505	4.36227	0.0304762	0	0	0	0	mMC005349	ENSMUSG00000027315	ENSMUST00000110817,ENSMUST00000028783	ENSMUSP00000106441,ENSMUSP00000028783	2	Spint1	Kunitz-type protease inhibitor 1 Precursor (Hepatocyte growth factor activator inhibitor type 1)(HAI-1) [Source:UniProtKB/Swiss-Prot;Acc:Q9R097]	GO:0001892; GO:0004866; GO:0001763; GO:0005576; GO:0008233; GO:0004867	NM_016907.3
mMC005290	Cpb1	6.49531	0.0513856	0.0343412	0.00884534	0.0254959	0.980845	0.655503	0.168839	0.344123	0.348273	0.525953	0.869065	0.737405	0.535393	0.822855	0.971837	0.948624	0.515348	0.68034	0	0	0	0	mMC005290	ENSMUSG00000011463	ENSMUST00000011607	ENSMUSP00000011607	3	Cpb1	pancreatic carboxypeptidase B1 [Source:RefSeq peptide;Acc:NP_083982]	GO:0008270; GO:0006508; GO:0004180; GO:0004181	NM_029706.1
mMC020103	V1rh10	6.44038	-0.0502092	-0.00760854	0.0275724	-0.0351809	-0.87114	-0.13201	0.478387	-0.431616	0.402753	0.89742	0.641976	0.674568	0.588945	0.975488	0.905092	0.932761	0.29562	0.82782	0	0	0	0	mMC020103	ENSMUSG00000061296	ENSMUST00000072044	ENSMUSP00000071925	13	V1rh10	vomeronasal 1 receptor, H10 [Source:RefSeq peptide;Acc:NP_598996]	GO:0016021; GO:0004872; GO:0007186; GO:0016503	NM_134235.1
mMC018884	V1rl1	7.78813	0.276362	0.746167	0.0276786	0.718488	1.21231	3.27319	0.121417	2.22864	0.25142	0.00766279	0.905605	0.0482282	0.429185	0.0994443	0.98022	0.42675	3.6643	0.0484136	0	0	0	0	mMC018884	ENSMUSG00000045340	ENSMUST00000055847	ENSMUSP00000054445	7	V1rl1	vomeronasal 1 receptor, L1 [Source:RefSeq peptide;Acc:NP_598989]	GO:0016503; GO:0016021; GO:0046677; GO:0015904; GO:0015520; GO:0004872; GO:0007186	NM_134228.1
mMC005243	Srp9	6.75464	-0.56212	0.0767548	0.0310539	0.0457008	-3.50708	0.478875	0.193746	0.201616	0.00509472	0.64164	0.849995	0.843989	0.0262823	0.883736	0.968468	0.972656	8.9689	0.00289982	0	0	0	0	mMC005243	ENSMUSG00000026511	ENSMUST00000027792,ENSMUST00000111018	ENSMUSP00000027792,ENSMUSP00000106647	1	Srp9	Signal recognition particle 9 kDa protein (SRP9) [Source:UniProtKB/Swiss-Prot;Acc:P49962]	GO:0003723; GO:0030529; GO:0005737; GO:0005515; GO:0008312; GO:0006614; GO:0005786; GO:0048500; GO:0045900	NM_012058.3
mMC000969	Aurkb	7.39193	-0.257637	-0.0258515	-0.0213126	-0.00453891	-3.56551	-0.357766	-0.294951	-0.0444171	0.00460408	0.727458	0.773662	0.965388	0.0246635	0.918902	0.948112	0.99384	8.39824	0.00369405	0	0	0	0	mMC000969	ENSMUSG00000020897	ENSMUST00000021277,ENSMUST00000108666	ENSMUSP00000021277,ENSMUSP00000104306	11	Aurkb	Serine/threonine-protein kinase 12 (EC 2.7.11.1)(Aurora-B)(Aurora-related kinase 2)(Serine/threonine-protein kinase 5)(STK-1) [Source:UniProtKB/Swiss-Prot;Acc:O70126]	GO:0004713; GO:0030496; GO:0000910; GO:0003676; GO:0032259; GO:0008168; GO:0005819; GO:0016301; GO:0000775; GO:0005694; GO:0051301; GO:0007067; GO:0007049; GO:0000287; GO:0006468; GO:0005524; GO:0000166; GO:0004674; GO:0005634; GO:0004672; GO:0016740; GO:0046872	NM_011496.1
mMC005386	Pkp3	8.22274	-0.306549	0.394781	0.195965	0.198816	-2.99376	3.85543	1.91379	1.37294	0.0125343	0.00279942	0.0826892	0.19779	0.0493269	0.0592896	0.466915	0.680306	16.6542	0.000236586	0	0	0	0	mMC005386	ENSMUSG00000054065	ENSMUST00000066873,ENSMUST00000106039	ENSMUSP00000069961,ENSMUSP00000101654	7	Pkp3	Plakophilin-3 [Source:UniProtKB/Swiss-Prot;Acc:Q9QY23]	GO:0030057; GO:0005914; GO:0005515; GO:0030054; GO:0005488; GO:0005634; GO:0007155	NA
mMR026767	AA408296	7.82284	-0.174652	0.0302139	0.240438	-0.210224	-1.71465	0.296625	2.3605	-1.45938	0.115114	0.772417	0.0383227	0.173116	0.246966	0.935802	0.346711	0.653889	2.19738	0.147263	0	0	0	0	mMR026767	ENSMUSG00000016181	ENSMUST00000085555	ENSMUSP00000082691	1	AA408296	Digestive organ expansion factor homolog [Source:UniProtKB/Swiss-Prot;Acc:Q8BTT6]	GO:0005634; GO:0007275	NM_145415.2
mMC005357	Tmem214	8.17455	-0.0520563	0.111026	-0.184492	0.295517	-0.377565	0.805269	-1.33812	1.51561	0.713118	0.43815	0.208531	0.158518	0.835642	0.767187	0.642405	0.632951	2.21325	0.145334	0	0	0	0	mMC005357	ENSMUSG00000038828	ENSMUST00000114716,ENSMUST00000046349	ENSMUSP00000110364,ENSMUSP00000037484	5	Tmem214	Transmembrane protein 214 [Source:UniProtKB/Swiss-Prot;Acc:Q8BM55]	GO:0016021; GO:0016020	NA
mMC021571	Olfr631	6.89271	-0.0639924	0.0988801	0.0972219	0.00165821	-0.742792	1.14775	1.1285	0.0136102	0.473561	0.276025	0.283714	0.989391	0.652408	0.62579	0.70932	0.997988	1.24104	0.342698	0	0	0	0	mMC021571	ENSMUSG00000042219	ENSMUST00000106863,ENSMUST00000059011	ENSMUSP00000102476,ENSMUSP00000059317	7	Olfr631	olfactory receptor 631 [Source:RefSeq peptide;Acc:NP_667170]	GO:0004930; GO:0007186; GO:0004872; GO:0016021; GO:0016020; GO:0017004; GO:0004977; GO:0015886; GO:0015232; GO:0007165; GO:0004984	NM_146959.2
mMC020112	Nat8l	7.98173	0.731422	0.274298	0.0671826	0.207115	6.79624	2.54873	0.624249	1.36081	3.36605e-05	0.0275295	0.545511	0.201478	0.00136449	0.191712	0.868095	0.684392	24.9856	3.81477e-05	0	0	0	0	mMC020112	ENSMUSG00000048142	ENSMUST00000056355	ENSMUSP00000059313	5	Nat8l	N-acetyltransferase 8-like protein (EC 2.3.1.-)(Protein Shati) [Source:UniProtKB/Swiss-Prot;Acc:Q3UGX3]	GO:0016740; GO:0008152; GO:0008080; GO:0008415; GO:0016021; GO:0016020	NM_001001985.3
mMC017265	Mdk	10.3608	-0.404638	0.613966	-0.0389153	0.652881	-2.75187	4.17547	-0.264656	3.13965	0.019227	0.00163415	0.796291	0.00968996	0.0669615	0.0449925	0.952811	0.229233	22.315	6.41907e-05	0	0	0	0	mMC017265	ENSMUSG00000027239	ENSMUST00000028672,ENSMUST00000111309,ENSMUST00000090602,ENSMUST00000111310,ENSMUST00000069423	ENSMUSP00000028672,ENSMUSP00000106941,ENSMUSP00000088090,ENSMUSP00000106942,ENSMUSP00000068413	2	Mdk	Midkine Precursor (MK)(Retinoic acid-induced differentiation factor) [Source:UniProtKB/Swiss-Prot;Acc:P12025]	GO:0005576; GO:0008283; GO:0008201; GO:0009611; GO:0030325; GO:0008083; GO:0007275; GO:0030154	NM_010784.4,NM_001012335.1,NM_001012336.1
mMC005227	Extl3	6.58947	-0.0071452	0.0614579	-0.0625134	0.123971	-0.0969907	0.834245	-0.848573	1.18993	0.924522	0.422333	0.414654	0.259743	0.962369	0.755994	0.802987	0.738747	1.05908	0.406505	0	0	0	0	mMC005227	ENSMUSG00000021978	ENSMUST00000022550,ENSMUST00000111165	ENSMUSP00000022550,ENSMUSP00000106795	14	Extl3	Exostosin-like 3 (EC 2.4.1.223)(Glucuronyl-galactosyl-proteoglycan 4-alpha-N-acetylglucosaminyltransferase)(Multiple exostosis-like protein 3) [Source:UniProtKB/Swiss-Prot;Acc:Q9WVL6]	GO:0016020; GO:0016021; GO:0016757; GO:0005783; GO:0016758; GO:0030145; GO:0031227; GO:0001888; GO:0046872; GO:0016740	NM_018788.2
mMC017953	Popdc2	6.64221	0.090475	0.172119	0.0111714	0.160948	1.41363	2.68928	0.174547	1.77818	0.18583	0.0214781	0.864686	0.103692	0.347714	0.166677	0.971701	0.557021	2.43717	0.121	0	0	0	0	mMC017953	ENSMUSG00000022803	ENSMUST00000023494,ENSMUST00000114739	ENSMUSP00000023494,ENSMUSP00000110387	16	Popdc2	Popeye domain-containing protein 2 (Popeye protein 2) [Source:UniProtKB/Swiss-Prot;Acc:Q9ES82]	GO:0016020; GO:0016021	NM_001081984.1,NM_022318.2
mMC005394	Fbxo46	8.35869	-0.0173167	-0.500221	-0.0123475	-0.487873	-0.107495	-3.10517	-0.076648	-2.14149	0.91638	0.0102968	0.940314	0.0560788	0.958707	0.114968	0.989453	0.449346	4.53531	0.0273262	0	0	0	0	mMC005394	ENSMUSG00000050428	ENSMUST00000053109	ENSMUSP00000055692	7	Fbxo46	F-box only protein 46 (F-box only protein 34-like) [Source:UniProtKB/Swiss-Prot;Acc:Q8BG80]	GO:0019941	NM_175530.2
mMR026768	9030617O03Rik	6.58239	0.00540439	0.153743	0.0317283	0.122015	0.0710225	2.02044	0.416962	1.13383	0.944687	0.0690173	0.684929	0.281571	0.973815	0.313926	0.920575	0.755082	1.77464	0.211374	0	0	0	0	mMR026768	ENSMUSG00000021185	ENSMUST00000069782,ENSMUST00000110070	ENSMUSP00000067830,ENSMUSP00000105697	12	9030617O03Rik	UPF0317 protein C14orf159 homolog, mitochondrial Precursor [Source:UniProtKB/Swiss-Prot;Acc:Q8BH86]	GO:0005739	NM_145448.4
mMC021590	Baz1a	6.91969	0.100686	0.432906	-0.023758	0.456664	0.593353	2.55117	-0.140009	1.90295	0.565246	0.0274112	0.891248	0.0842123	0.728217	0.191373	0.977478	0.519144	2.55326	0.110262	0	0	0	0	mMC021590	ENSMUSG00000035021	ENSMUST00000038926	ENSMUSP00000039757	12	Baz1a	Bromodomain adjacent to zinc finger domain protein 1A (Cbp146) [Source:UniProtKB/Swiss-Prot;Acc:O88379]	GO:0006355; GO:0005634; GO:0008270; GO:0005515; GO:0046872; GO:0000228; GO:0006338; GO:0006350	NM_013815.2
mMC005257	Myo1f	7.15078	0.236751	0.212005	0.0366187	0.175386	2.73812	2.45191	0.423509	1.4343	0.0197007	0.0326454	0.680291	0.179991	0.0681686	0.209784	0.91886	0.661411	4.045	0.037437	0	0	0	0	mMC005257	ENSMUSG00000024300	ENSMUST00000087605	ENSMUSP00000084887	17	Myo1f	Myosin-If [Source:UniProtKB/Swiss-Prot;Acc:P70248]	GO:0050830; GO:0031941; GO:0016459; GO:0032956; GO:0043312; GO:0045088; GO:0002446; GO:0017111; GO:0005516; GO:0003774; GO:0003779; GO:0030335; GO:0030864; GO:0007162; GO:0005524; GO:0000166	NM_053214.1
mMC019964	N4bp2l2	6.72109	0.133818	0.145582	-0.0708956	0.216478	1.84909	2.01165	-0.979633	2.11516	0.0921673	0.0700585	0.348845	0.0586809	0.21039	0.315939	0.76111	0.454616	1.75209	0.215606	0	0	0	0	mMC019964	ENSMUSG00000029655	ENSMUST00000118316,ENSMUST00000016274	ENSMUSP00000113895,ENSMUSP00000016274	5	N4bp2l2	NEDD4-binding protein 2-like 2 (Phosphonoformate immuno-associated protein 5 homolog) [Source:UniProtKB/Swiss-Prot;Acc:Q8JZS6]	GO:0005634; GO:0005524; GO:0005515; GO:0001701; GO:0001824; GO:0016773	NA
mMC017243	Olfr112	8.48494	-0.318753	0.300342	0.120566	0.179776	-2.53275	2.38646	0.957992	1.01008	0.0283158	0.0366195	0.359161	0.334699	0.0884743	0.222625	0.7665	0.789128	9.23292	0.0026018	0	0	0	0	mMC017243	ENSMUSG00000051611	ENSMUST00000085548	ENSMUSP00000082684	17	Olfr112	olfactory receptor 112 [Source:RefSeq peptide;Acc:NP_001013593]	GO:0007165; GO:0004872; GO:0007186; GO:0004984; GO:0016021	NM_001013575.3
mMC005277	Kcng3	6.62648	0.104391	0.116842	-0.0476164	0.164459	1.74735	1.95577	-0.797028	1.94652	0.1091	0.0770322	0.442719	0.0782467	0.237261	0.332078	0.821347	0.506446	1.5785	0.25161	0	0	0	0	mMC005277	ENSMUSG00000045053	ENSMUST00000051482	ENSMUSP00000054910	17	Kcng3	Potassium voltage-gated channel subfamily G member 3 (Voltage-gated potassium channel subunit Kv6.3)(Kv10.1) [Source:UniProtKB/Swiss-Prot;Acc:P59053]	GO:0006813; GO:0005249; GO:0005886; GO:0008076; GO:0006810; GO:0016020; GO:0016021; GO:0005216; GO:0030955; GO:0005267; GO:0005244; GO:0005737; GO:0005515; GO:0006811	NM_153512.1
mMC000971	Pofut2	10.2521	0.12226	-0.118747	-0.355242	0.236495	1.0349	-1.00516	-3.00702	1.41553	0.323483	0.336956	0.0122441	0.185286	0.508788	0.684685	0.226744	0.668093	3.35161	0.0603386	0	0	0	0	mMC000971	ENSMUSG00000020260	ENSMUST00000105407,ENSMUST00000020493	ENSMUSP00000101047,ENSMUSP00000020493	10	Pofut2	GDP-fucose protein O-fucosyltransferase 2 Precursor (EC 2.4.1.221)(Peptide-O-fucosyltransferase 2)(O-FucT-2) [Source:UniProtKB/Swiss-Prot;Acc:Q8VHI3]	GO:0016740; GO:0016757; GO:0005783; GO:0005975; GO:0046922; GO:0006004	NM_030262.3
mMR026769	Ndufc1	11.0741	-0.0910444	-0.25615	-0.297393	0.0412428	-0.460737	-1.29627	-1.50498	0.147582	0.654187	0.222078	0.161193	0.88541	0.793921	0.569255	0.587537	0.979338	1.52798	0.263332	0	0	0	0	mMR026769	ENSMUSG00000037152	ENSMUST00000038108	ENSMUSP00000038463	3	Ndufc1	NADH dehydrogenase [ubiquinone] 1 subunit C1, mitochondrial Precursor (NADH-ubiquinone oxidoreductase KFYI subunit)(Complex I-KFYI)(CI-KFYI) [Source:UniProtKB/Swiss-Prot;Acc:Q9CQY9]	GO:0005743; GO:0022900; GO:0016021; GO:0016020; GO:0006810; GO:0005739	NM_025523.1
mMC005325	Rbm7	6.70086	0.137081	0.169138	0.00484319	0.164295	1.93068	2.38219	0.0682127	1.63623	0.0803681	0.0368946	0.946871	0.130764	0.190472	0.223585	0.991281	0.599748	2.29223	0.136155	0	0	0	0	mMC005325	ENSMUSG00000042396	ENSMUST00000048956	ENSMUSP00000048091	9	Rbm7	RNA-binding protein 7 (RNA-binding motif protein 7) [Source:UniProtKB/Swiss-Prot;Acc:Q9CQT2]	GO:0000166; GO:0007126; GO:0003676; GO:0003723	NA
mMC019957	Rgs20	7.35987	-0.142162	-0.093115	-0.126723	0.033608	-1.53113	-1.00288	-1.36485	0.255951	0.154679	0.338007	0.200245	0.802831	0.305767	0.685024	0.632675	0.963874	2.91042	0.0835592	0	0	0	0	mMC019957	ENSMUSG00000002459	ENSMUST00000002533,ENSMUST00000118000	ENSMUSP00000002533,ENSMUSP00000113398	1	Rgs20	Regulator of G-protein signaling 20 (RGS20)(Regulator of G-protein signaling Z1) [Source:UniProtKB/Swiss-Prot;Acc:Q9QZB1]	GO:0004871; GO:0009968; GO:0005634; GO:0016020; GO:0007186; GO:0005737; GO:0005794; GO:0005096	NM_021374.3
mMC017326	Brctd1	8.23152	-0.216873	0.253499	0.0480475	0.205451	-1.65986	1.94018	0.367737	1.11188	0.12586	0.0790898	0.720222	0.290487	0.263536	0.337087	0.931865	0.760398	5.2887	0.0173957	0	0	0	0	mMC017326	ENSMUSG00000021601	ENSMUST00000063291,ENSMUST00000022092	ENSMUSP00000065401,ENSMUSP00000022092	13	Brctd1	Putative uncharacterized protein [Source:UniProtKB/TrEMBL;Acc:Q8C211]	GO:0005634; GO:0005813; GO:0005622; GO:0005515	NA
mMC005235	Bdkrb1	7.702	-0.103353	0.281008	0.000277394	0.280731	-0.913589	2.48397	0.00245203	1.7547	0.381009	0.0308557	0.998089	0.107788	0.568499	0.203295	0.999499	0.56706	5.15086	0.0188433	0	0	0	0	mMC005235	ENSMUSG00000041347	ENSMUST00000041229	ENSMUSP00000045335	12	Bdkrb1	B1 bradykinin receptor (BK-1 receptor)(B1R) [Source:UniProtKB/Swiss-Prot;Acc:Q61125]	GO:0042277; GO:0045028; GO:0004982; GO:0007165; GO:0004871; GO:0032496; GO:0016020; GO:0016021; GO:0004947; GO:0005886; GO:0004930; GO:0004872; GO:0007186	NM_007539.2
mMC017955	4632417K18Rik	7.75647	-0.194452	0.0134516	0.02856	-0.0151083	-2.4563	0.16992	0.360767	-0.134949	0.0323946	0.868235	0.725278	0.895151	0.0980226	0.967097	0.933258	0.981808	3.76884	0.0450609	0	0	0	0	mMC017955	ENSMUSG00000024691	ENSMUST00000025595	ENSMUSP00000025595	19	4632417K18Rik	Protein FAM111A [Source:UniProtKB/Swiss-Prot;Acc:Q9D2L9]	GO:0003824	NM_026640.2
mMC000972	Klhl15	7.49703	0.0285171	0.346893	-0.0750903	0.421983	0.255272	3.10522	-0.672172	2.67102	0.803341	0.010296	0.515691	0.0221828	0.894178	0.114968	0.853897	0.317511	5.14344	0.0189252	0	0	0	0	mMC000972	ENSMUSG00000043929	ENSMUST00000113916,ENSMUST00000113915	ENSMUSP00000109549,ENSMUSP00000109548	X	Klhl15	kelch-like 15 isoform c [Source:RefSeq peptide;Acc:NP_001034148]	GO:0005515	NM_001039061.1
mMC005362	Sema3e	7.57972	0.798833	0.264995	-0.299896	0.564891	3.26358	1.08262	-1.22521	1.63188	0.00779304	0.302713	0.24672	0.131685	0.0351223	0.653394	0.679793	0.600383	3.8582	0.0424094	0	0	0	0	mMC005362	ENSMUSG00000063531	ENSMUST00000073957	ENSMUSP00000073612	5	Sema3e	Semaphorin-3E Precursor (Semaphorin-H)(Sema H) [Source:UniProtKB/Swiss-Prot;Acc:P70275]	GO:0005576; GO:0004872; GO:0007399; GO:0007275; GO:0030154; GO:0016020	NM_011348.2
mMR026770	Krtap16-7	6.54443	0.0216143	0.0248499	0.00652936	0.0183205	0.344286	0.395824	0.104003	0.206348	0.737286	0.699994	0.919086	0.840383	0.851499	0.907857	0.98356	0.972112	0.0820663	0.968377	0	0	0	0	mMR026770	ENSMUSG00000058368	ENSMUST00000078422	ENSMUSP00000077524	16	Krtap16-7	Keratin-associated protein 16-7 (Keratin-associated protein 16.7) [Source:UniProtKB/Swiss-Prot;Acc:Q925H4]	GO:0016020; GO:0043480; GO:0035129; GO:0042640; GO:0031077; GO:0001942; GO:0051260; GO:0043588; GO:0022405; GO:0008283; GO:0051726; GO:0048589; GO:0007165; GO:0005576; GO:0005882	NM_028621.3
mMC005333	4930427A07Rik	6.83068	0.0270088	0.157009	0.0186583	0.138351	0.202427	1.17676	0.139841	0.733213	0.843371	0.264744	0.891377	0.479146	0.917948	0.614705	0.977478	0.865496	0.534691	0.668222	0	0	0	0	mMC005333	ENSMUSG00000037466	ENSMUST00000049271	ENSMUSP00000035351	12	4930427A07Rik	Uncharacterized protein C14orf80 homolog [Source:UniProtKB/Swiss-Prot;Acc:Q3UK37]	NA	NM_134041.3
mMC021570	Thap1	8.44359	-0.119011	0.280781	-0.0873825	0.368164	-0.729732	1.72164	-0.535796	1.59625	0.481186	0.113803	0.603031	0.139447	0.65883	0.403937	0.891062	0.610927	3.38628	0.0588588	0	0	0	0	mMC021570	ENSMUSG00000037214	ENSMUST00000036807	ENSMUSP00000042464	8	Thap1	THAP domain-containing protein 1 [Source:UniProtKB/Swiss-Prot;Acc:Q8CHW1]	GO:0005654; GO:0030528; GO:0007049; GO:0003676; GO:0003677; GO:0008270; GO:0006350; GO:0046872; GO:0043565; GO:0006355; GO:0005634; GO:0007346; GO:0001935	NM_199042.2
mMC005252	Slc7a14	7.23325	0.0787812	0.311676	-0.103558	0.415234	0.807532	3.19477	-1.0615	3.00964	0.436901	0.00879411	0.311776	0.0121875	0.619754	0.106043	0.733312	0.24907	4.94045	0.0213368	0	0	0	0	mMC005252	ENSMUSG00000069072	ENSMUST00000091259	ENSMUSP00000088803	3	Slc7a14	Probable cationic amino acid transporter (Solute carrier family 7 member 14) [Source:UniProtKB/Swiss-Prot;Acc:Q8BXR1]	GO:0006810; GO:0016020; GO:0016021; GO:0006865; GO:0015171	NM_172861.3
mMC017956	Mmp2	8.17611	0.361732	0.216196	-0.187802	0.403998	2.34104	1.39916	-1.21541	1.84878	0.0396501	0.19001	0.250285	0.0922153	0.113449	0.528257	0.683648	0.535039	1.85738	0.196637	0	0	0	0	mMC017956	ENSMUSG00000031740	ENSMUST00000034187	ENSMUSP00000034187	8	Mmp2	72 kDa type IV collagenase Precursor (EC 3.4.24.24)(72 kDa gelatinase)(Matrix metalloproteinase-2)(MMP-2)(Gelatinase A) [Source:UniProtKB/Swiss-Prot;Acc:P33434]	GO:0008152; GO:0005509; GO:0016787; GO:0060346; GO:0001955; GO:0030574; GO:0001666; GO:0030017; GO:0005576; GO:0005615; GO:0005578; GO:0008233; GO:0005886; GO:0006508; GO:0008237; GO:0046872; GO:0008270; GO:0004222; GO:0060325; GO:0001957; GO:0048705	NM_008610.2
mMC000973	Cd207	7.60539	-0.340834	0.130966	0.00422454	0.126742	-3.4954	1.34312	0.0433244	0.919091	0.00519916	0.206961	0.966239	0.378252	0.0266521	0.551078	0.994576	0.814563	12.0576	0.000918079	0	0	0	0	mMC000973	ENSMUSG00000034783	ENSMUST00000037882	ENSMUSP00000040746	6	Cd207	C-type lectin domain family 4 member K (Langerin)(CD207 antigen) [Source:UniProtKB/Swiss-Prot;Acc:Q8VBX4]	GO:0016020; GO:0016021; GO:0005529; GO:0005488; GO:0005887	NM_144943.2
mMC021578	V1rc22	6.52757	0.105902	0.0390702	-0.158504	0.197574	1.55174	0.572478	-2.32249	2.04705	0.14971	0.578799	0.0409564	0.0659519	0.299107	0.852392	0.355518	0.47628	1.91447	0.187154	0	0	0	0	mMC021578	ENSMUSG00000060687	ENSMUST00000072266	ENSMUSP00000072116	6	V1rc22	vomeronasal 1 receptor, C8 [Source:RefSeq peptide;Acc:NP_444468]	GO:0016021; GO:0004872; GO:0007186; GO:0007606; GO:0016503	NM_053238.2
mMC005249	AC132274.3-2	6.55845	-0.070405	0.0532672	0.0614237	-0.00815648	-0.975452	0.738009	0.851016	-0.0799079	0.350821	0.476345	0.413355	0.937782	0.537629	0.792355	0.802259	0.989142	0.985939	0.435649	0	0	0	0	mMC005249	ENSMUSG00000074433	ENSMUST00000098886	ENSMUSP00000096484	3	AC132274.3-2	None	NA	NA
mMC019970	Zmynd11	11.2385	0.163808	-0.399095	0.125247	-0.524342	0.822826	-2.00471	0.629129	-1.8624	0.42852	0.0708918	0.54243	0.0901393	0.611961	0.317329	0.866997	0.531639	4.52388	0.027522	0	0	0	0	mMC019970	ENSMUSG00000021156	ENSMUST00000110638,ENSMUST00000021584,ENSMUST00000110636,ENSMUST00000110637,ENSMUST00000110634,ENSMUST00000110635,ENSMUST00000062658	ENSMUSP00000106268,ENSMUSP00000021584,ENSMUSP00000106266,ENSMUSP00000106267,ENSMUSP00000106264,ENSMUSP00000106265,ENSMUSP00000059767	13	Zmynd11	Zinc finger MYND domain-containing protein 11 [Source:UniProtKB/Swiss-Prot;Acc:Q8R5C8]	GO:0003677; GO:0005634; GO:0006355; GO:0005515; GO:0006350; GO:0046872; GO:0008270	NM_144516.2
mMC017330	Rcvrn	6.77965	-0.0318433	0.0126851	-0.00930297	0.0219881	-0.406097	0.161773	-0.118641	0.198282	0.692655	0.874492	0.907753	0.846532	0.82159	0.968962	0.980634	0.972737	0.212381	0.885691	0	0	0	0	mMC017330	ENSMUSG00000020907	ENSMUST00000021290	ENSMUSP00000021290	11	Rcvrn	Recoverin (Cancer-associated retinopathy protein)(Protein CAR)(23 kDa photoreceptor cell-specific protein) [Source:UniProtKB/Swiss-Prot;Acc:P34057]	GO:0005509; GO:0007601; GO:0050896; GO:0051924; GO:0007602	NM_009038.2
mMC005228	Fgf14	6.49886	0.0286092	0.0128711	-0.0695622	0.0824333	0.491298	0.221032	-1.19457	1.00098	0.633113	0.829219	0.257999	0.33888	0.778319	0.955208	0.688885	0.792837	0.523203	0.675399	0	0	0	0	mMC005228	ENSMUSG00000025551	ENSMUST00000095529	ENSMUSP00000093185	14	Fgf14	Fibroblast growth factor 14 (FGF-14)(Fibroblast growth factor homologous factor 4)(FHF-4) [Source:UniProtKB/Swiss-Prot;Acc:P70379]	GO:0008083; GO:0005634	NA
mMC017957	Atp6v0b	10.6018	-0.315871	-0.131265	-0.108254	-0.0230116	-3.04409	-1.26502	-1.04326	-0.156812	0.0114682	0.232654	0.319771	0.878305	0.0461732	0.581181	0.74118	0.978808	6.63204	0.00843584	0	0	0	0	mMC017957	ENSMUSG00000033379	ENSMUST00000036380	ENSMUSP00000047682	4	Atp6v0b	V-type proton ATPase 21 kDa proteolipid subunit (V-ATPase 21 kDa proteolipid subunit)(Vacuolar proton pump 21 kDa proteolipid subunit)(23 kDa subunit of V-ATPase) [Source:UniProtKB/Swiss-Prot;Acc:Q91V37]	GO:0016020; GO:0016021; GO:0015986; GO:0005774; GO:0033179; GO:0005773; GO:0015991; GO:0016471; GO:0008553; GO:0033177; GO:0006811; GO:0005768; GO:0006810; GO:0015992; GO:0015078	NM_033617.3
mMC000974	Cdca5	7.23876	0.072889	-0.131632	-0.10346	-0.028172	0.563432	-1.01752	-0.799746	-0.153987	0.584726	0.331309	0.441209	0.880479	0.743483	0.6796	0.820423	0.978808	0.859651	0.491236	0	0	0	0	mMC000974	ENSMUSG00000024791	ENSMUST00000025704	ENSMUSP00000025704	19	Cdca5	Sororin (Cell division cycle-associated protein 5) [Source:UniProtKB/Swiss-Prot;Acc:Q9CPY3]	GO:0007080; GO:0051301; GO:0007049; GO:0007067; GO:0005515; GO:0005737; GO:0007076; GO:0005634; GO:0000082	NM_026410.3
mMR026772	Trim35	10.3646	-0.372796	-0.595483	-0.699002	0.103519	-2.13774	-3.4147	-4.00832	0.41975	0.0564422	0.00598298	0.00216134	0.682952	0.146496	0.0874016	0.109182	0.934208	13.1936	0.000635298	0	0	0	0	mMR026772	ENSMUSG00000022043	ENSMUST00000111119,ENSMUST00000022623	ENSMUSP00000106748,ENSMUSP00000022623	14	Trim35	Tripartite motif-containing protein 35 (Macrophage-derived apoptosis-inducing RBCC protein)(Protein MAIR)(Protein Nc8)(Hemopoietic lineage switch protein 5) [Source:UniProtKB/Swiss-Prot;Acc:Q8C006]	GO:0000151; GO:0006915; GO:0003674; GO:0005622; GO:0046872; GO:0005737; GO:0008270; GO:0005515; GO:0005634; GO:0016567; GO:0006917; GO:0004842; GO:0008285	NM_029979.3
mMC008673	D4Wsu53e	7.5098	0.117047	-0.0957143	-0.101412	0.00569734	0.476248	-0.389448	-0.412629	0.0163919	0.64345	0.704565	0.688005	0.987223	0.786002	0.909236	0.921651	0.997025	0.251248	0.858784	0	0	0	0	mMC008673	ENSMUSG00000037266	ENSMUST00000078084,ENSMUST00000037403	ENSMUSP00000077226,ENSMUSP00000043232	4	D4Wsu53e	UPF0471 protein C1orf63 homolog [Source:UniProtKB/Swiss-Prot;Acc:Q3UC65]	NA	NM_023665.3
mMC009876	Col6a3	7.68804	-0.340831	0.0101372	-0.0164607	0.0265979	-2.80174	0.0833313	-0.135313	0.154605	0.0176031	0.935123	0.89487	0.880003	0.0631137	0.982974	0.978153	0.978808	5.65796	0.0141204	0	0	0	0	mMC009876	ENSMUSG00000048126	ENSMUST00000056925,ENSMUST00000097653,ENSMUST00000066153	ENSMUSP00000057131,ENSMUSP00000095258,ENSMUSP00000067330	1	Col6a3	Collagen alpha3(VI) Precursor; Fragment [Source:UniProtKB/TrEMBL;Acc:Q9Z0I9]	GO:0005524; GO:0003774; GO:0004867; GO:0016459; GO:0042383; GO:0031012; GO:0005615	NA
mMR030509	Abi2	6.9743	0.497196	-0.00752031	0.174399	-0.181919	2.69447	-0.040755	0.945125	-0.697122	0.0212818	0.96824	0.365398	0.500556	0.07198	0.991545	0.771715	0.873597	7.07136	0.00678771	0	0	0	0	mMR030509	ENSMUSG00000026782	ENSMUST00000052332	ENSMUSP00000058754	1	Abi2	Abl interactor 2 (Abelson interactor 2)(Abi-2) [Source:UniProtKB/Swiss-Prot;Acc:P62484]	GO:0030027; GO:0016358; GO:0004969; GO:0005913; GO:0018108; GO:0007611; GO:0016021; GO:0005515; GO:0005737; GO:0030425; GO:0042995; GO:0043010; GO:0015629; GO:0030175; GO:0005829; GO:0007186; GO:0016477; GO:0007155; GO:0005198; GO:0005856	NM_198127.1
mMC014320	2310035K24Rik	9.16663	0.181639	0.081445	-0.0735024	0.154947	1.8246	0.818129	-0.738344	1.10059	0.0960088	0.431082	0.47615	0.295159	0.216669	0.762125	0.836451	0.762	1.13474	0.378531	0	0	0	0	mMC014320	ENSMUSG00000068264	ENSMUST00000110210,ENSMUST00000110208,ENSMUST00000089506	ENSMUSP00000105839,ENSMUSP00000105837,ENSMUSP00000086933	2	2310035K24Rik	Uncharacterized protein C20orf29 homolog [Source:UniProtKB/Swiss-Prot;Acc:Q9D742]	NA	NM_027129.2
mMR030189	Rrm2	7.50463	0.0463347	0.136841	-0.140961	0.277802	0.426072	1.25832	-1.29621	1.80632	0.678479	0.234975	0.222097	0.0989693	0.811561	0.583317	0.657667	0.547463	1.57086	0.253343	0	0	0	0	mMR030189	ENSMUSG00000020649	ENSMUST00000020980	ENSMUSP00000020980	12	Rrm2	Ribonucleoside-diphosphate reductase subunit M2 (EC 1.17.4.1)(Ribonucleotide reductase small subunit)(Ribonucleotide reductase small chain) [Source:UniProtKB/Swiss-Prot;Acc:P11157]	GO:0051259; GO:0006260; GO:0005506; GO:0004748; GO:0009263; GO:0009262; GO:0046914; GO:0009186; GO:0016491; GO:0005737; GO:0055114; GO:0005515; GO:0046872	NM_009104.2
mMC014562	Fli1	6.79731	0.162572	-0.282973	-0.0737872	-0.209185	1.32483	-2.30601	-0.601309	-1.20541	0.212756	0.0421516	0.560127	0.253965	0.382556	0.240103	0.873905	0.734947	5.05317	0.0199556	0	0	0	0	mMC014562	ENSMUSG00000016087	ENSMUST00000016231	ENSMUSP00000016231	9	Fli1	Friend leukemia integration 1 transcription factor (Retroviral integration site protein Fli-1) [Source:UniProtKB/Swiss-Prot;Acc:P26323]	GO:0003677; GO:0006350; GO:0016563; GO:0009887; GO:0008015; GO:0009987; GO:0005634; GO:0006355; GO:0043565; GO:0003700	NM_008026.4
mMC014756	Tmem178	11.1762	0.354247	0.38291	0.562636	-0.179725	1.32878	1.4363	2.11045	-0.476696	0.211493	0.179434	0.059158	0.643141	0.381052	0.513393	0.411057	0.924589	4.02237	0.0380013	0	0	0	0	mMC014756	ENSMUSG00000024245	ENSMUST00000025092	ENSMUSP00000025092	17	Tmem178	Transmembrane protein 178 Precursor [Source:UniProtKB/Swiss-Prot;Acc:Q9CZ16]	GO:0016021; GO:0016020; GO:0005923; GO:0005198	NM_026516.2
mMC015241	Serpinb7	6.41426	0.0215016	0.0454243	-0.0200058	0.0654302	0.391657	0.827418	-0.364412	0.842751	0.70298	0.426025	0.722632	0.417763	0.828515	0.759139	0.932323	0.835961	0.300286	0.824564	0	0	0	0	mMC015241	ENSMUSG00000067001	ENSMUST00000086690,ENSMUST00000112710	ENSMUSP00000083896,ENSMUSP00000108330	1	Serpinb7	Serpin B7 (Megsin) [Source:UniProtKB/Swiss-Prot;Acc:Q9D695]	GO:0005737; GO:0005575; GO:0030162; GO:0004867; GO:0004866	NM_027548.3
mMC024274	Ssr3	8.01791	0.660571	-0.190104	-0.306522	0.116418	3.20061	-0.921096	-1.48517	0.398859	0.00870425	0.377251	0.166283	0.697822	0.0379597	0.718607	0.592497	0.93757	6.69678	0.00816542	0	0	0	0	mMC024274	ENSMUSG00000027828	ENSMUST00000029414	ENSMUSP00000029414	3	Ssr3	Translocon-associated protein subunit gamma (TRAP-gamma)(Signal sequence receptor subunit gamma)(SSR-gamma) [Source:UniProtKB/Swiss-Prot;Acc:Q9DCF9]	GO:0016021; GO:0016020; GO:0004872; GO:0030176; GO:0005789; GO:0005783; GO:0006613; GO:0005784	NM_026155.3
mMC008676	Eef2k	7.62459	-0.49867	-0.226418	0.110891	-0.337309	-4.45079	-2.02086	0.989734	-2.12881	0.00103916	0.0689679	0.344104	0.0573178	0.00972534	0.313926	0.758079	0.450439	7.47178	0.00560835	0	0	0	0	mMC008676	ENSMUSG00000035064	ENSMUST00000047875,ENSMUST00000106489,ENSMUST00000106488	ENSMUSP00000046595,ENSMUSP00000102098,ENSMUSP00000102097	7	Eef2k	Elongation factor 2 kinase (EC 2.7.11.20)(eEF-2 kinase)(eEF-2K)(Calcium/calmodulin-dependent eukaryotic elongation factor 2 kinase) [Source:UniProtKB/Swiss-Prot;Acc:O08796]	GO:0016740; GO:0005488; GO:0004686; GO:0016301; GO:0005509; GO:0005516; GO:0005524; GO:0004674; GO:0000166; GO:0006468	NM_007908.3
mMC009886	Spry1	6.56768	0.20257	0.0366885	-0.102318	0.139006	2.32989	0.421978	-1.17682	1.13052	0.0404305	0.681374	0.264721	0.2829	0.115016	0.89947	0.695548	0.756419	2.08258	0.162137	0	0	0	0	mMC009886	ENSMUSG00000037211	ENSMUST00000094301,ENSMUST00000038569,ENSMUST00000108109,ENSMUST00000108107	ENSMUSP00000091859,ENSMUSP00000049292,ENSMUSP00000103744,ENSMUSP00000103742	3	Spry1	Protein sprouty homolog 1 (Spry-1) [Source:UniProtKB/Swiss-Prot;Acc:Q9QXV9]	GO:0005515; GO:0005737; GO:0007275; GO:0001656; GO:0009966; GO:0001759; GO:0001657; GO:0016020; GO:0043407	NM_011896.2
mMR030501	Sptlc2	7.05997	0.458758	-0.110025	0.0140849	-0.12411	3.65848	-0.877424	0.112323	-0.699857	0.00392144	0.399482	0.912641	0.498913	0.0222223	0.738743	0.982201	0.872759	11.7611	0.00101502	0	0	0	0	mMR030501	ENSMUSG00000021036	ENSMUST00000021424	ENSMUSP00000021424	12	Sptlc2	Serine palmitoyltransferase 2 (EC 2.3.1.50)(Serine-palmitoyl-CoA transferase 2)(SPT 2)(Long chain base biosynthesis protein 2)(LCB 2) [Source:UniProtKB/Swiss-Prot;Acc:P97363]	GO:0004758; GO:0030170; GO:0009058; GO:0008415; GO:0003824; GO:0008152; GO:0016020; GO:0016021; GO:0016769; GO:0005789; GO:0005783; GO:0016740	NM_011479.3
mMC014370	Nudt19	7.96583	1.11634	-0.401196	-0.131528	-0.269669	6.24165	-2.24315	-0.735392	-1.06615	7.07465e-05	0.0470279	0.477872	0.309766	0.00209202	0.255249	0.837534	0.772477	34.4824	8.3009e-06	1	0	0	0	mMC014370	ENSMUSG00000034875	ENSMUST00000040962	ENSMUSP00000047778	7	Nudt19	Nucleoside diphosphate-linked moiety X motif 19, mitochondrial Precursor (Nudix motif 19)(EC 3.6.1.-)(Testosterone-regulated RP2 protein)(Androgen-regulated protein RP2)(RP2p) [Source:UniProtKB/Swiss-Prot;Acc:P11930]	GO:0005777; GO:0046872; GO:0005739; GO:0016787; GO:0000287; GO:0030145	NM_033080.2
mMR030213	Nip7	6.40981	-0.040124	0.0529895	-0.0294987	0.0824881	-0.743437	0.981814	-0.546566	1.08073	0.473186	0.347817	0.595863	0.303517	0.652096	0.69308	0.887111	0.766861	1.93619	0.183685	0	0	0	0	mMR030213	ENSMUSG00000031917	ENSMUST00000034392	ENSMUSP00000034392	8	Nip7	60S ribosome subunit biogenesis protein NIP7 homolog (PEachy)(kDa93) [Source:UniProtKB/Swiss-Prot;Acc:Q9CXK8]	GO:0005634; GO:0042255; GO:0042254; GO:0005515; GO:0003723; GO:0005730	NM_025391.1
mMC002184	Zscan20	7.20262	0.241644	0.347551	0.0534753	0.294075	1.40899	2.0265	0.311805	1.21248	0.187163	0.0683068	0.761165	0.251358	0.349375	0.311848	0.945048	0.732733	1.60418	0.245876	0	0	0	0	mMC002184	ENSMUSG00000061894	ENSMUST00000084276,ENSMUST00000106082,ENSMUST00000097877	ENSMUSP00000081298,ENSMUSP00000101692,ENSMUSP00000095487	4	Zscan20	Zinc finger and SCAN domain-containing protein 20 (Zinc finger protein 31) [Source:UniProtKB/Swiss-Prot;Acc:B2KFW1]	GO:0006355; GO:0005634; GO:0003700; GO:0003677; GO:0003676; GO:0006350; GO:0008270; GO:0046872; GO:0005622	NM_177758.4
mMC014711	Slc35b2	8.69575	0.934228	0.12733	-0.180374	0.307704	8.09348	1.1031	-1.56263	1.88495	6.85934e-06	0.294118	0.147139	0.0867968	0.000533975	0.644466	0.571164	0.524817	31.6902	1.24489e-05	0	0	0	0	mMC014711	ENSMUSG00000037089	ENSMUST00000113541,ENSMUST00000041353	ENSMUSP00000109169,ENSMUSP00000037834	17	Slc35b2	Adenosine 3'-phospho 5'-phosphosulfate transporter 1 (PAPS transporter 1)(Solute carrier family 35 member B2) [Source:UniProtKB/Swiss-Prot;Acc:Q91ZN5]	GO:0016020; GO:0016021; GO:0005794; GO:0006810; GO:0000139	NM_028662.2
mMC015210	Hsd3b1	7.789	-0.164721	0.713402	0.0682412	0.645161	-0.673844	2.91841	0.279163	1.86623	0.514668	0.0143202	0.785429	0.0895642	0.686568	0.136144	0.950379	0.530087	5.51428	0.0153	0	0	0	0	mMC015210	ENSMUSG00000027871	ENSMUST00000107016,ENSMUST00000029465	ENSMUSP00000102630,ENSMUSP00000029465	3	Hsd3b1	3 beta-hydroxysteroid dehydrogenase/Delta 5-->4-isomerase type 1 (3-beta-HSD I) [Includes 3-beta-hydroxy-Delta(5)-steroid dehydrogenase(EC 1.1.1.145)(3-beta-hydroxy-5-ene steroid dehydrogenase)(Progesterone reductase);Steroid Delta-isomerase(EC 5.3.3.1)(Delta-5-3-ketosteroid isomerase)] [Source:UniProtKB/Swiss-Prot;Acc:P24815]	GO:0009058; GO:0006700; GO:0006694; GO:0031966; GO:0003854; GO:0044237; GO:0050662; GO:0005739; GO:0005488; GO:0005783; GO:0005789; GO:0055114; GO:0016491; GO:0008152; GO:0003824; GO:0016853; GO:0004769; GO:0016020; GO:0016021	NM_008293.3
mMC024275	Ndufb7	11.1942	0.36608	-0.346858	-0.28224	-0.0646186	1.90951	-1.80925	-1.47219	-0.238335	0.0832884	0.0984905	0.169693	0.816113	0.195401	0.377883	0.597503	0.967199	4.69239	0.0247944	0	0	0	0	mMC024275	ENSMUSG00000033938	ENSMUST00000036996	ENSMUSP00000037341	8	Ndufb7	NADH dehydrogenase [ubiquinone] 1 beta subcomplex subunit 7 (NADH-ubiquinone oxidoreductase B18 subunit)(Complex I-B18)(CI-B18) [Source:UniProtKB/Swiss-Prot;Acc:Q9CR61]	GO:0003954; GO:0070469; GO:0008137; GO:0005739; GO:0006810; GO:0005743; GO:0022900; GO:0016020	NM_025843.3
mMC008677	Psmb9	6.55693	0.0174681	-0.014023	-0.00154388	-0.0124791	0.234736	-0.18844	-0.0207465	-0.118577	0.818834	0.85405	0.983829	0.907802	0.903415	0.962915	0.997639	0.984273	0.0796431	0.969686	0	0	0	0	mMC008677	ENSMUSG00000024337	ENSMUST00000076602	ENSMUSP00000075907	17	Psmb9	Proteasome subunit beta type-9 Precursor (EC 3.4.25.1)(Proteasome subunit beta-1i)(Proteasome chain 7)(Macropain chain 7)(Multicatalytic endopeptidase complex chain 7)(RING12 protein)(Low molecular mass protein 2)(LMP-2d) [Source:UniProtKB/Swiss-Prot;Acc:P28076]	GO:0005634; GO:0000166; GO:0005524; GO:0005737; GO:0019882; GO:0051603; GO:0005839; GO:0004175; GO:0042825; GO:0042288; GO:0042277; GO:0043234; GO:0006955; GO:0016787; GO:0006511; GO:0004298; GO:0008233; GO:0005829	NM_013585.2
mMC008802	Vsx2	6.4336	0.0218315	0.0155235	-0.052404	0.0679275	0.382404	0.271912	-0.917919	0.841338	0.70963	0.790852	0.378838	0.41852	0.833173	0.943716	0.780226	0.836389	0.335611	0.799992	0	0	0	0	mMC008802	ENSMUSG00000021239	ENSMUST00000021665	ENSMUSP00000021665	12	Vsx2	Visual system homeobox 2 (Homeobox protein CHX10)(Ceh-10 homeodomain-containing homolog) [Source:UniProtKB/Swiss-Prot;Acc:Q61412]	GO:0045165; GO:0060040; GO:0060042; GO:0045449; GO:0008285; GO:0043010; GO:0008284; GO:0003677; GO:0030528; GO:0007275; GO:0045944; GO:0005737; GO:0006350; GO:0005515; GO:0005634; GO:0043565; GO:0006355; GO:0003700	NM_007701.2
mMC009013	Mobkl2b	6.4999	0.0931141	0.120364	-0.0343766	0.15474	1.64985	2.13267	-0.609104	1.93873	0.127917	0.0569379	0.555136	0.079284	0.266902	0.282836	0.871783	0.508328	1.69164	0.227434	0	0	0	0	mMC009013	ENSMUSG00000073910	ENSMUST00000102975	ENSMUSP00000100040	4	Mobkl2b	Mps one binder kinase activator-like 2B (Mob1 homolog 2b) [Source:UniProtKB/Swiss-Prot;Acc:Q8VE04]	GO:0016301; GO:0005515; GO:0046872; GO:0008270	NM_178061.4
mMC014372	Hsd17b6	6.56262	-0.0276527	0.178547	0.0332577	0.145289	-0.377366	2.43655	0.453855	1.40198	0.713261	0.0335384	0.658978	0.18919	0.835656	0.212514	0.91068	0.671769	3.29651	0.0627812	0	0	0	0	mMC014372	ENSMUSG00000025396	ENSMUST00000026462	ENSMUSP00000026462	10	Hsd17b6	Hydroxysteroid 17-beta dehydrogenase 6 Precursor (EC 1.1.1.62)(EC 1.1.1.63)(EC 1.1.1.105)(17-beta-HSD6)(17-beta-HSD9)(Oxidative 3-alpha hydroxysteroid dehydrogenase)(3-alpha->beta-hydroxysteroid epimerase)(3-alpha->beta-HSE) [Source:UniProtKB/Swiss-Prot;Acc:Q9R092]	GO:0016491; GO:0055114; GO:0005768; GO:0004745; GO:0005792; GO:0016020; GO:0005783; GO:0005488; GO:0031901; GO:0003824; GO:0008152; GO:0006629; GO:0008667; GO:0009239; GO:0050327; GO:0004303; GO:0008202	NM_013786.2
mMR028084	Mrpl47	8.37785	0.14971	-0.251927	-0.220153	-0.0317741	1.23165	-2.07258	-1.81118	-0.184839	0.244399	0.0631315	0.0981744	0.856803	0.420987	0.299323	0.497686	0.975429	3.76266	0.0452513	0	0	0	0	mMR028084	ENSMUSG00000037531	ENSMUST00000043966	ENSMUSP00000048078	3	Mrpl47	39S ribosomal protein L47, mitochondrial Precursor (L47mt)(MRP-L47) [Source:UniProtKB/Swiss-Prot;Acc:Q8K2Y7]	GO:0005739; GO:0030529; GO:0005761; GO:0005840; GO:0003735; GO:0006412	NM_029017.1
mMC014534	Sox17	8.6856	-0.0446689	-0.0520304	-0.368059	0.316029	-0.531807	-0.61945	-4.38195	2.66049	0.605698	0.548551	0.00116262	0.0225996	0.757933	0.835934	0.0905501	0.320552	10.4103	0.00164444	0	0	0	0	mMC014534	ENSMUSG00000025902	ENSMUST00000027035,ENSMUST00000116652	ENSMUSP00000027035,ENSMUSP00000112351	1	Sox17	Transcription factor SOX-17 [Source:UniProtKB/Swiss-Prot;Acc:Q61473]	GO:0001525; GO:0001570; GO:0030178; GO:0006355; GO:0005634; GO:0016021; GO:0006350; GO:0007186; GO:0003677; GO:0004990	NM_011441.4
mMC014834	Zbtb33	6.98375	-0.0223522	0.270231	-0.06767	0.337901	-0.162574	1.96545	-0.492181	1.73781	0.873876	0.0757785	0.632509	0.110825	0.934076	0.328907	0.901547	0.570776	2.65906	0.101431	0	0	0	0	mMC014834	ENSMUSG00000048047	ENSMUST00000049740,ENSMUST00000115142	ENSMUSP00000049983,ENSMUSP00000110795	X	Zbtb33	Transcriptional regulator Kaiso (Zinc finger and BTB domain-containing protein 33) [Source:UniProtKB/Swiss-Prot;Acc:Q8BN78]	GO:0003677; GO:0005622; GO:0006350; GO:0046872; GO:0008270; GO:0005515; GO:0005634; GO:0006355; GO:0016055	NM_020256.2,NM_001079513.1
mMC015309	Ttc24	6.51915	-0.0345334	0.012861	-0.0123123	0.0251733	-0.590484	0.21991	-0.210526	0.304364	0.567098	0.83007	0.837202	0.766673	0.729563	0.955231	0.963462	0.955469	0.463664	0.713523	0	0	0	0	mMC015309	ENSMUSG00000051036	ENSMUST00000050258,ENSMUST00000064550	ENSMUSP00000061571,ENSMUSP00000066531	3	Ttc24	Tetratricopeptide repeat protein 24 (TPR repeat protein 24) [Source:UniProtKB/Swiss-Prot;Acc:Q8BYG0]	GO:0005488	NM_172526.3
mMR030924	Ccdc25	8.21285	0.262455	0.258218	-0.202344	0.460562	1.62599	1.59973	-1.25358	2.0176	0.132942	0.138672	0.236629	0.0693524	0.274312	0.446958	0.670701	0.483478	1.40336	0.294966	0	0	0	0	mMR030924	ENSMUSG00000022035	ENSMUST00000022614	ENSMUSP00000022614	14	Ccdc25	Coiled-coil domain-containing protein 25 [Source:UniProtKB/Swiss-Prot;Acc:Q78PG9]	NA	NM_145944.4
mMC008679	4933411K20Rik	9.76381	0.289833	-0.249051	-0.38254	0.133489	1.95793	-1.68244	-2.5842	0.637646	0.0767504	0.121327	0.0258593	0.537077	0.184132	0.418935	0.30077	0.888954	4.6837	0.0249271	0	0	0	0	mMC008679	ENSMUSG00000031631	ENSMUST00000034048,ENSMUST00000110376	ENSMUSP00000034048,ENSMUSP00000106005	8	4933411K20Rik	UPF0501 protein KIAA1430 [Source:UniProtKB/Swiss-Prot;Acc:Q6ZPR1]	NA	NM_025747.3
mMC009031	4933404G15Rik	6.5411	0.0458559	0.134215	-0.0699048	0.204119	0.659383	1.92994	-1.00519	2.07545	0.523553	0.0804695	0.33694	0.0628221	0.693456	0.339898	0.752529	0.467828	2.01379	0.171878	0	0	0	0	mMC009031	ENSMUSG00000022784	ENSMUST00000023471	ENSMUSP00000023471	16	4933404G15Rik	Putative uncharacterized protein [Source:UniProtKB/TrEMBL;Acc:Q9D4B5]	NA	NA
mMC014455	Hao3	8.35521	-0.124581	0.71931	0.028292	0.691018	-0.445152	2.57023	0.101092	1.74594	0.665059	0.0265051	0.921342	0.109354	0.801668	0.18782	0.984139	0.569048	4.0864	0.0364299	0	0	0	0	mMC014455	ENSMUSG00000027870	ENSMUST00000029464	ENSMUSP00000029464	3	Hao3	Hydroxyacid oxidase 2 (HAOX2)(EC 1.1.3.15)((S)-2-hydroxy-acid oxidase, peroxisomal)(Medium chain alpha-hydroxy acid oxidase)(Medium-chain L-2-hydroxy acid oxidase) [Source:UniProtKB/Swiss-Prot;Acc:Q9NYQ2]	GO:0055114; GO:0016491; GO:0003973; GO:0010181; GO:0005777; GO:0009055; GO:0006631	NM_019545.3
mMR028093	C230012O17Rik	6.72904	-0.0275088	-0.110576	-0.0580239	-0.0525521	-0.354172	-1.42365	-0.74705	-0.478429	0.730073	0.182979	0.471092	0.641947	0.846551	0.517337	0.834168	0.9245	0.861789	0.490237	0	0	0	0	mMR028093	ENSMUSG00000046219	ENSMUST00000108207	ENSMUSP00000103842	4	C230012O17Rik	Putative uncharacterized protein [Source:UniProtKB/TrEMBL;Acc:Q8C813]	NA	NA
mMC014616	Ube4a	9.54388	0.178787	0.552805	-0.215919	0.768724	0.680775	2.10494	-0.82216	2.06977	0.510442	0.0597214	0.428882	0.0634366	0.683003	0.290708	0.812606	0.46944	2.11072	0.158337	0	0	0	0	mMC014616	ENSMUSG00000059890	ENSMUST00000040013,ENSMUST00000117506	ENSMUSP00000039127,ENSMUSP00000113346	9	Ube4a	ubiquitination factor E4A [Source:RefSeq peptide;Acc:NP_663375]	GO:0005515; GO:0005737; GO:0000209; GO:0034450; GO:0000151; GO:0006511; GO:0016567; GO:0004842	NM_145400.3
mMC002125	Plekhf1	8.59341	0.29064	0.611265	-0.115465	0.726731	0.935056	1.96658	-0.37148	1.65326	0.370332	0.0756335	0.717513	0.127212	0.557872	0.328538	0.930663	0.594425	1.37165	0.303679	0	0	0	0	mMC002125	ENSMUSG00000074170	ENSMUST00000098513	ENSMUSP00000096113	7	Plekhf1	Pleckstrin homology domain-containing family F member 1 (PH domain-containing family F member 1)(Lysosome-associated apoptosis-inducing protein containing PH and FYVE domains) [Source:UniProtKB/Swiss-Prot;Acc:Q3TB82]	GO:0005634; GO:0005764; GO:0006917; GO:0008270; GO:0048471; GO:0046872; GO:0005737; GO:0006915; GO:0046902	NM_024413.2
mMC015325	H47	10.983	-0.139259	0.089001	-0.378587	0.467588	-1.05575	0.674732	-2.87014	2.5066	0.314281	0.514126	0.0155967	0.0296508	0.499102	0.815762	0.248498	0.353477	8.23006	0.0039756	0	0	0	0	mMC015325	ENSMUSG00000075701	ENSMUST00000101801	ENSMUSP00000099301	7	H47	Selenoprotein S (SelS)(VCP-interacting membrane protein)(Minor histocompatibility antigen H47) [Source:UniProtKB/Swiss-Prot;Acc:Q9BCZ4]	GO:0008430; GO:0032715; GO:0032720; GO:0030176; GO:0005783; GO:0005789; GO:0006886; GO:0016021; GO:0016020; GO:0006954	NM_024439.3
mMC008854	Zfp513	8.19854	-0.457662	0.0261007	0.0272834	-0.00118271	-4.05135	0.23105	0.24152	-0.00740319	0.00201058	0.821623	0.813707	0.994229	0.0144977	0.953143	0.95691	0.998776	10.9513	0.00134846	0	0	0	0	mMC008854	ENSMUSG00000043059	ENSMUST00000031562,ENSMUST00000114590,ENSMUST00000087992	ENSMUSP00000031562,ENSMUSP00000110238,ENSMUSP00000085307	5	Zfp513	Zinc finger protein 513 [Source:UniProtKB/Swiss-Prot;Acc:Q6PD29]	GO:0003676; GO:0003677; GO:0005622; GO:0008270; GO:0046872; GO:0006350; GO:0006355; GO:0005634	NM_175311.3
mMC009041	Wdr35	7.8602	0.214091	0.0283033	-0.264626	0.292929	1.62748	0.215156	-2.01164	1.57458	0.132622	0.833681	0.07006	0.144364	0.27378	0.956491	0.434483	0.616605	1.54051	0.260367	0	0	0	0	mMC009041	ENSMUSG00000066643	ENSMUST00000111113,ENSMUST00000085745	ENSMUSP00000106742,ENSMUSP00000082895	12	Wdr35	WD repeat-containing protein 35 [Source:UniProtKB/Swiss-Prot;Acc:Q8BND3]	NA	NA
mMR030605	Tgs1	7.62688	0.563689	-0.16723	-0.133838	-0.0333917	5.1181	-1.51838	-1.2152	-0.214384	0.000362133	0.157825	0.25036	0.834269	0.00527965	0.479172	0.683654	0.970854	19.7738	0.000110908	0	0	0	0	mMR030605	ENSMUSG00000028233	ENSMUST00000052712	ENSMUSP00000054112	4	Tgs1	Trimethylguanosine synthase homolog (EC 2.1.1.-)(Nuclear receptor coactivator 6-interacting protein)(PRIP-interacting protein with methyltransferase motif)(PIPMT)(PIMT) [Source:UniProtKB/Swiss-Prot;Acc:Q923W1]	GO:0005634; GO:0006355; GO:0008168; GO:0009452; GO:0001510; GO:0015030; GO:0005737; GO:0005515; GO:0016740; GO:0006350	NM_054089.4
mMC014449	Zfp112	6.96803	0.0957261	0.32845	0.0964535	0.231997	0.676662	2.32173	0.681803	1.1596	0.512947	0.0410108	0.509816	0.271372	0.685188	0.237396	0.851428	0.747251	1.96545	0.179127	0	0	0	0	mMC014449	ENSMUSG00000052675	ENSMUST00000120006,ENSMUST00000005413	ENSMUSP00000113031,ENSMUSP00000005413	7	Zfp112	Zinc finger protein 112 (Zfp-112) [Source:UniProtKB/Swiss-Prot;Acc:Q0VAW7]	GO:0008270; GO:0046872; GO:0006350; GO:0005622; GO:0003676; GO:0006355; GO:0005634; GO:0003677	NM_021307.2
mMC014643	Catsperb	6.47786	-0.0126382	-0.0057165	-0.00666388	0.000947379	-0.191081	-0.0864298	-0.100754	0.0101284	0.852031	0.932717	0.921605	0.992105	0.922257	0.982826	0.984139	0.998649	0.0320739	0.991827	0	0	0	0	mMC014643	ENSMUSG00000047014	ENSMUST00000055156	ENSMUSP00000052089	12	Catsperb	Cation channel sperm-associated protein subunit beta (CatSper-beta) [Source:UniProtKB/Swiss-Prot;Acc:A2RTF1]	GO:0005515; GO:0016021; GO:0016020; GO:0007275; GO:0030154; GO:0007283; GO:0019861	NM_173023.1
mMC014820	Pop4	6.86455	0.0131882	0.0781127	-0.115588	0.1937	0.144122	0.853621	-1.26315	1.49678	0.888076	0.411972	0.2333	0.163282	0.943306	0.747736	0.668297	0.640049	1.33199	0.314979	0	0	0	0	mMC014820	ENSMUSG00000030423	ENSMUST00000032585	ENSMUSP00000032585	7	Pop4	Ribonuclease P protein subunit p29 (EC 3.1.26.5) [Source:UniProtKB/Swiss-Prot;Acc:Q9CR08]	GO:0006379; GO:0030677; GO:0005655; GO:0000172; GO:0006364; GO:0004540; GO:0008033; GO:0004526; GO:0016787; GO:0003723; GO:0005730; GO:0005634	NA
mMC003905	Trim32	9.81388	0.210056	-0.210537	-0.236898	0.026361	1.32706	-1.3301	-1.49664	0.117761	0.212042	0.211072	0.163319	0.908433	0.381751	0.555985	0.589893	0.984425	2.36772	0.128003	0	0	0	0	mMC003905	ENSMUSG00000051675	ENSMUST00000050850,ENSMUST00000107366	ENSMUSP00000062277,ENSMUSP00000102989	4	Trim32	Tripartite motif-containing protein 32 (EC 6.3.2.-) [Source:UniProtKB/Swiss-Prot;Acc:Q8CH72]	GO:0005863; GO:0005515; GO:0008270; GO:0046872; GO:0005622; GO:0005634; GO:0045732; GO:0045444; GO:0016567; GO:0017022; GO:0004842; GO:0019941; GO:0016874; GO:0031369	NA
mMC015338	Scgb3a2	6.50613	-0.135615	-0.0324299	0.168351	-0.20078	-1.61643	-0.386541	2.00662	-1.69222	0.135002	0.706653	0.0706616	0.11941	0.277546	0.909873	0.436477	0.584571	1.50949	0.267775	0	0	0	0	mMC015338	ENSMUSG00000038791	ENSMUST00000115525,ENSMUST00000043803	ENSMUSP00000111187,ENSMUSP00000038872	18	Scgb3a2	Secretoglobin family 3A member 2 Precursor (Uteroglobin-related protein 1)(Pneumo secretory protein 1)(PnSP-1) [Source:UniProtKB/Swiss-Prot;Acc:Q920H1]	GO:0005515; GO:0008150; GO:0005576; GO:0005488	NM_054038.1
mMR030928	Gucy1a3	13.7538	-0.665624	-0.806118	0.49016	-1.29628	-2.4587	-2.97767	1.81057	-3.38579	0.032258	0.0128959	0.0982741	0.00629244	0.0977447	0.129241	0.497686	0.191426	4.051	0.037289	0	0	0	0	mMR030928	ENSMUSG00000033910	ENSMUST00000094162,ENSMUST00000048976	ENSMUSP00000091714,ENSMUSP00000048918	3	Gucy1a3	Guanylate cyclase soluble subunit alpha-3 (GCS-alpha-3)(EC 4.6.1.2)(Soluble guanylate cyclase large subunit)(GCS-alpha-1) [Source:UniProtKB/Swiss-Prot;Acc:Q9ERL9]	GO:0008217; GO:0030828; GO:0052565; GO:0004383; GO:0060087; GO:0006182; GO:0009190; GO:0016849; GO:0016829; GO:0005525; GO:0000166; GO:0020037; GO:0007242; GO:0005737	NM_021896.5
mMR026152	Zfp422-rs1	6.94527	-0.0404703	0.0158082	-0.0795746	0.0953828	-0.380648	0.148686	-0.748449	0.63437	0.710894	0.88456	0.470282	0.539133	0.834114	0.971485	0.833824	0.88981	0.652494	0.598208	0	0	0	0	mMR026152	ENSMUSG00000008686	ENSMUST00000008830	ENSMUSP00000008830	17	Zfp422-rs1	zinc finger protein 422, related sequence 1 [Source:RefSeq peptide;Acc:NP_084228]	GO:0046872; GO:0006350; GO:0005622; GO:0008270; GO:0003676; GO:0005634; GO:0006355	NM_029952.3
mMC015893	Wdr55	6.68659	-0.0702444	0.034013	0.0406372	-0.00662423	-0.914158	0.442644	0.528851	-0.0609579	0.380723	0.666817	0.607678	0.952514	0.568266	0.894149	0.892564	0.991719	0.664362	0.591524	0	0	0	0	mMC015893	ENSMUSG00000042660	ENSMUST00000049323	ENSMUSP00000039010	18	Wdr55	WD repeat-containing protein 55 [Source:UniProtKB/Swiss-Prot;Acc:Q9CX97]	GO:0005634; GO:0006364; GO:0005737; GO:0005575; GO:0005730; GO:0003674; GO:0008150	NM_026464.2
mMC014418	Lztfl1	6.44621	0.046347	-0.0527651	-0.062051	0.00928587	0.576842	-0.656723	-0.772296	0.0817228	0.575951	0.525198	0.456618	0.936372	0.736439	0.822855	0.827751	0.988731	0.522188	0.676036	0	0	0	0	mMC014418	ENSMUSG00000025245	ENSMUST00000026274,ENSMUST00000098258	ENSMUSP00000026274,ENSMUSP00000095858	9	Lztfl1	Leucine zipper transcription factor-like protein 1 [Source:UniProtKB/Swiss-Prot;Acc:Q9JHQ5]	GO:0005515; GO:0016020; GO:0016192	NA
mMC014828	Rasgrp1	7.12517	0.276628	-0.252792	-0.100831	-0.151961	1.85052	-1.69107	-0.674518	-0.718812	0.0919476	0.119633	0.514257	0.48762	0.210096	0.415537	0.853001	0.868243	4.81418	0.0230203	0	0	0	0	mMC014828	ENSMUSG00000027347	ENSMUST00000028823,ENSMUST00000102534	ENSMUSP00000028823,ENSMUSP00000099593	2	Rasgrp1	RAS guanyl-releasing protein 1 (Ras guanyl-releasing protein)(Calcium and DAG-regulated guanine nucleotide exchange factor II)(CalDAG-GEFII) [Source:UniProtKB/Swiss-Prot;Acc:Q9Z1S3]	GO:0051056; GO:0005085; GO:0007264; GO:0016020; GO:0046872; GO:0005622; GO:0005737; GO:0005794; GO:0008270; GO:0005509; GO:0019992; GO:0030154; GO:0007242; GO:0000139; GO:0005829; GO:0005783; GO:0005789; GO:0005886	NM_011246.2
mMC015322	4932411N23Rik	6.47936	-0.0559039	-0.150995	0.0457845	-0.196779	-0.641519	-1.73272	0.525395	-1.59673	0.534653	0.111755	0.609997	0.139341	0.702619	0.400876	0.893126	0.610826	1.25125	0.339456	0	0	0	0	mMC015322	ENSMUSG00000058670	ENSMUST00000081074	ENSMUSP00000079860	X	4932411N23Rik	hypothetical protein LOC237029 [Source:RefSeq peptide;Acc:NP_808373]	GO:0003677; GO:0005634; GO:0045449	NM_177705.3
mMC008719	Olfr701	6.40773	-0.0615582	-0.0755995	-0.0217781	-0.0538214	-1.14855	-1.41053	-0.406334	-0.710072	0.27571	0.186719	0.692486	0.492807	0.457018	0.523555	0.923307	0.869767	0.996831	0.431172	0	0	0	0	mMC008719	ENSMUSG00000036744	ENSMUST00000075414	ENSMUSP00000074868	7	Olfr701	olfactory receptor 701 [Source:RefSeq peptide;Acc:NP_083186]	GO:0004984; GO:0007186; GO:0004872; GO:0016021	NM_028910.3
mMC008963	2900005J15Rik	6.57873	0.00178057	-0.10525	0.0339745	-0.139225	0.0184927	-1.09311	0.352853	-1.02245	0.985585	0.298286	0.731034	0.329073	0.992417	0.64926	0.93493	0.785552	0.806323	0.516838	0	0	0	0	mMC008963	ENSMUSG00000043833	ENSMUST00000063159	ENSMUSP00000056117	5	2900005J15Rik	Putative uncharacterized proteinMCG142216 ; [Source:UniProtKB/TrEMBL;Acc:Q9D5C5]	NA	NA
mMR030579	Swap70	8.7148	0.302836	0.389871	-0.132079	0.52195	1.67557	2.15714	-0.730785	2.04207	0.12269	0.0545849	0.480568	0.0665157	0.258771	0.277676	0.839047	0.476497	1.76486	0.213198	0	0	0	0	mMR030579	ENSMUSG00000031015	ENSMUST00000033325	ENSMUSP00000033325	7	Swap70	Switch-associated protein 70 (SWAP-70) [Source:UniProtKB/Swiss-Prot;Acc:Q6A028]	GO:0005737; GO:0005515; GO:0005886; GO:0003677; GO:0016444; GO:0030027; GO:0045190; GO:0005634; GO:0016020; GO:0005524; GO:0042995	NM_009302.3
mMC014468	Akap4	6.51179	-0.0847338	0.00227302	0.0905795	-0.0883065	-1.48647	0.0398752	1.58903	-1.09541	0.165944	0.968925	0.14107	0.29732	0.32072	0.99158	0.560683	0.763476	1.18006	0.362777	0	0	0	0	mMC014468	ENSMUSG00000050089	ENSMUST00000115751,ENSMUST00000115750,ENSMUST00000057101	ENSMUSP00000111417,ENSMUSP00000111416,ENSMUSP00000050962	X	Akap4	A-kinase anchor protein 4 Precursor (Protein kinase A-anchoring protein 4)(PRKA4)(A-kinase anchor protein 82 kDa)(AKAP 82)(mAKAP82)(Major sperm fibrous sheath protein)(FSC1)(p82) [Source:UniProtKB/Swiss-Prot;Acc:Q60662]	GO:0030317; GO:0016301; GO:0030030; GO:0005929; GO:0019861; GO:0042995; GO:0008104; GO:0007178; GO:0051018; GO:0009434	NM_001042542.1,NM_009651.3
mMR001219	Zmiz1	10.5825	0.19877	0.636541	0.290024	0.346518	1.08166	3.46392	1.57825	1.33337	0.303119	0.00549153	0.143522	0.210033	0.48722	0.0832099	0.563805	0.69113	4.84271	0.0226266	0	0	0	0	mMR001219	ENSMUSG00000007817	ENSMUST00000007961	ENSMUSP00000007961	14	Zmiz1	Zinc finger MIZ domain-containing protein 1 (Retinoic acid-induced protein 17)(PIAS-like protein Zimp10) [Source:UniProtKB/Swiss-Prot;Acc:Q6P1E1]	GO:0016607; GO:0007569; GO:0005622; GO:0006350; GO:0046872; GO:0005515; GO:0005737; GO:0008270; GO:0004879; GO:0048844; GO:0042309; GO:0007296; GO:0050826; GO:0050825; GO:0005199; GO:0003677; GO:0006355; GO:0005634; GO:0048589; GO:0003007; GO:0005840; GO:0006412; GO:0003735; GO:0001570; GO:0048146; GO:0001701; GO:0045944	NM_183208.2
mMC014661	Il2rb	8.42965	-0.631744	-0.0752715	0.0846545	-0.159926	-4.36411	-0.519978	0.584796	-0.781193	0.00119706	0.613641	0.57078	0.451586	0.0106481	0.86965	0.878159	0.853537	9.89026	0.00200425	0	0	0	0	mMC014661	ENSMUSG00000068227	ENSMUST00000089398	ENSMUSP00000086820	15	Il2rb	Interleukin-2 receptor subunit beta Precursor (High affinity IL-2 receptor subunit beta)(IL-2 receptor)(P70-75)(CD122 antigen) [Source:UniProtKB/Swiss-Prot;Acc:P16297]	GO:0004872; GO:0004896; GO:0009897; GO:0016021; GO:0016020; GO:0019976; GO:0019221; GO:0004911; GO:0045885	NM_008368.3
mMC014830	Mrpl48	8.15198	-0.443782	0.277991	0.0508133	0.227177	-2.37084	1.48513	0.271463	0.85819	0.0376351	0.166294	0.791188	0.409554	0.109087	0.49313	0.951601	0.831164	6.6708	0.00827271	0	0	0	0	mMC014830	ENSMUSG00000030706	ENSMUST00000107053,ENSMUST00000062093	ENSMUSP00000102668,ENSMUSP00000056519	7	Mrpl48	39S ribosomal protein L48, mitochondrial Precursor (L48mt)(MRP-L48) [Source:UniProtKB/Swiss-Prot;Acc:Q8JZS9]	GO:0003735; GO:0006412; GO:0005840; GO:0005739; GO:0005622; GO:0030529	NA
mMC003820	Sfrs2	10.0384	-0.448937	-0.31132	-0.197147	-0.114173	-3.59876	-2.4956	-1.58037	-0.647166	0.00434684	0.0302306	0.143035	0.531129	0.0237219	0.200664	0.562974	0.886066	9.4864	0.00234923	0	0	0	0	mMC003820	ENSMUSG00000034120	ENSMUST00000072341,ENSMUST00000092403,ENSMUST00000092404	ENSMUSP00000072182,ENSMUSP00000090058,ENSMUSP00000090059	11	Sfrs2	Splicing factor, arginine/serine-rich 2 (Splicing factor SC35)(SC-35)(Splicing component, 35 kDa)(Protein PR264)(Putative myelin regulatory factor 1)(MRF-1) [Source:UniProtKB/Swiss-Prot;Acc:Q62093]	GO:0016607; GO:0000166; GO:0006355; GO:0005634; GO:0003723; GO:0008380; GO:0003676; GO:0005681; GO:0006397; GO:0003677; GO:0005515; GO:0050826; GO:0050825; GO:0004879; GO:0042309	NM_011358.2
mMC015330	Olfr1262	7.00237	-0.0364274	0.373139	-0.129866	0.503004	-0.283937	2.90847	-1.01225	2.77237	0.781864	0.0145742	0.333705	0.0185423	0.880444	0.13737	0.75059	0.297105	6.51919	0.00893299	0	0	0	0	mMC015330	ENSMUSG00000051313	ENSMUST00000061701,ENSMUST00000111508	ENSMUSP00000052387,ENSMUSP00000107133	2	Olfr1262	olfactory receptor 1262 [Source:RefSeq peptide;Acc:NP_667185]	GO:0004984; GO:0007165; GO:0004872; GO:0007186; GO:0004930; GO:0016021	NM_146974.1
mMR031012	Col8a1	7.75207	0.422127	0.132383	0.104476	0.0279066	3.34326	1.04848	0.827456	0.156285	0.00677785	0.317468	0.426004	0.87871	0.0320319	0.666644	0.810644	0.978808	7.5618	0.00537766	0	0	0	0	mMR031012	ENSMUSG00000068196	ENSMUST00000089332	ENSMUSP00000086745	16	Col8a1	Collagen alpha-1(VIII) chain Precursor [Source:UniProtKB/Swiss-Prot;Acc:Q00780]	GO:0005515; GO:0048593; GO:0007155; GO:0005201; GO:0005576; GO:0005578; GO:0005615; GO:0050673; GO:0010811; GO:0005604	NM_007739.2
mMC008727	Csnk2b	7.15543	0.0316797	0.463601	0.0563964	0.407204	0.224263	3.28186	0.399234	2.03833	0.826767	0.0075472	0.697554	0.0669424	0.907882	0.0988604	0.92489	0.478151	4.63081	0.0257525	0	0	0	0	mMC008727	ENSMUSG00000024387	ENSMUST00000025246	ENSMUSP00000025246	17	Csnk2b	Casein kinase II subunit beta (CK II beta)(Phosvitin) [Source:UniProtKB/Swiss-Prot;Acc:P67871]	GO:0006952; GO:0051059; GO:0006986; GO:0007584; GO:0016055; GO:0005829; GO:0005515; GO:0019887; GO:0005956; GO:0008605	NM_009975.2
mMC008885	Chrd	8.74613	-0.179448	0.28667	0.126545	0.160126	-1.5354	2.45281	1.08274	0.968786	0.153639	0.0325937	0.30266	0.353989	0.304383	0.20972	0.724319	0.801118	5.68309	0.0139252	0	0	0	0	mMC008885	ENSMUSG00000006958	ENSMUST00000007171	ENSMUSP00000007171	16	Chrd	Chordin Precursor [Source:UniProtKB/Swiss-Prot;Acc:Q9Z0E2]	GO:0005576; GO:0005615; GO:0001501; GO:0045668; GO:0008201; GO:0009953; GO:0001702; GO:0001707; GO:0030514; GO:0001649; GO:0007389; GO:0030900; GO:0007417; GO:0007275; GO:0005515; GO:0045545	NM_009893.2
mMR001246	Gtf2h2	9.82455	-0.0710804	-0.215097	-0.312088	0.0969913	-0.364258	-1.10228	-1.59932	0.351461	0.722744	0.294456	0.138763	0.732049	0.841743	0.644855	0.558132	0.947004	1.50795	0.268148	0	0	0	0	mMR001246	ENSMUSG00000021639	ENSMUST00000109351,ENSMUST00000066984	ENSMUSP00000104975,ENSMUSP00000065228	13	Gtf2h2	General transcription factor IIH subunit 2 (General transcription factor IIH polypeptide 2)(TFIIH basal transcription factor complex p44 subunit)(Basic transcription factor 2 44 kDa subunit)(BTF2-p44) [Source:UniProtKB/Swiss-Prot;Acc:Q9JIB4]	GO:0006974; GO:0006281; GO:0045449; GO:0005634; GO:0006355; GO:0006350; GO:0046872; GO:0008270; GO:0005622	NM_022011.4
mMC001761	Med6	7.87373	0.0657972	-0.411779	-0.145605	-0.266173	0.305857	-1.91415	-0.676844	-0.874904	0.765567	0.0826404	0.512837	0.400791	0.869715	0.34418	0.852808	0.826367	1.94383	0.182481	0	0	0	0	mMC001761	ENSMUSG00000002679	ENSMUST00000101238,ENSMUST00000002756	ENSMUSP00000098797,ENSMUSP00000002756	12	Med6	Mediator of RNA polymerase II transcription subunit 6 (Mediator complex subunit 6) [Source:UniProtKB/Swiss-Prot;Acc:Q921D4]	GO:0003677; GO:0030528; GO:0045944; GO:0005634; GO:0006355; GO:0000119; GO:0016455; GO:0045449; GO:0006357; GO:0003713; GO:0005515; GO:0006350	NM_027213.2
mMC025696	Eif4e3	7.81495	0.314392	0.20211	-0.0369263	0.239036	2.90927	1.87025	-0.341702	1.56409	0.0145536	0.0889626	0.739175	0.146798	0.0548279	0.357461	0.937535	0.619485	3.37277	0.05943	0	0	0	0	mMC025696	ENSMUSG00000030068	ENSMUST00000032151	ENSMUSP00000032151	6	Eif4e3	Eukaryotic translation initiation factor 4E type 3 (eIF-4E type 3)(eIF4E type 3)(eIF4E-3)(eIF-4E3) [Source:UniProtKB/Swiss-Prot;Acc:Q9DBB5]	GO:0003723; GO:0006417; GO:0003743; GO:0006412; GO:0006413; GO:0005737	NM_025829.4
mMC002028	Krtap13-1	7.48922	-0.279436	0.500226	0.102523	0.397703	-1.40985	2.5238	0.517262	1.41884	0.186915	0.0287658	0.615472	0.184342	0.349032	0.195549	0.895288	0.666852	6.09447	0.0111427	0	0	0	0	mMC002028	ENSMUSG00000056350	ENSMUST00000060494	ENSMUSP00000055537	16	Krtap13-1	keratin associated protein 13-1 [Source:RefSeq peptide;Acc:NP_899012]	GO:0005882	NM_183189.1
mMC025902	Mnd1	6.3862	0.00207967	0.122983	-0.0466976	0.16968	0.0304752	1.80217	-0.684301	1.7582	0.976248	0.0996532	0.508299	0.107168	0.988261	0.379657	0.851428	0.565735	2.21923	0.144614	0	0	0	0	mMC025902	ENSMUSG00000033752	ENSMUST00000047368	ENSMUSP00000048262	3	Mnd1	Meiotic nuclear division protein 1 homolog [Source:UniProtKB/Swiss-Prot;Acc:Q8K396]	GO:0005634; GO:0007126; GO:0006310; GO:0003677; GO:0005515	NM_029797.3
mMC004936	Armetl1	7.09052	0.132838	0.490504	0.0818345	0.408669	1.2673	4.67948	0.780714	2.75685	0.23187	0.00071901	0.451856	0.0190585	0.406116	0.031152	0.826083	0.298611	7.81253	0.00479197	0	0	0	0	mMC004936	ENSMUSG00000039496	ENSMUST00000036350	ENSMUSP00000046297	2	Armetl1	ARMET-like protein 1 Precursor (Conserved dopamine neurotrophic factor)(CDNF) [Source:UniProtKB/Swiss-Prot;Acc:Q8CC36]	GO:0005576; GO:0008083; GO:0005179	NM_177647.4
mMC001557	Msh4	6.41958	0.00845037	0.0755974	0.0124914	0.0631059	0.16768	1.50007	0.247866	0.885442	0.869955	0.162442	0.808918	0.395334	0.932105	0.486705	0.955604	0.823545	0.91065	0.467955	0	0	0	0	mMC001557	ENSMUSG00000005493	ENSMUST00000005630	ENSMUSP00000005630	3	Msh4	MutS protein homolog 4 (mMsh4) [Source:UniProtKB/Swiss-Prot;Acc:Q99MT2]	GO:0000793; GO:0000795; GO:0007126; GO:0001541; GO:0007283; GO:0017111; GO:0005634; GO:0000166; GO:0005524; GO:0007129; GO:0007292; GO:0006298; GO:0030983; GO:0000794; GO:0003677	NM_031870.2
mMC005585	Loxl1	9.29188	-0.303758	0.891797	0.131194	0.760602	-1.22135	3.58574	0.527507	2.1625	0.248117	0.00444574	0.608579	0.0540816	0.425308	0.0744992	0.892656	0.443915	9.42199	0.00241055	0	0	0	0	mMC005585	ENSMUSG00000032334	ENSMUST00000061799	ENSMUSP00000057406	9	Loxl1	Lysyl oxidase homolog 1 Precursor (EC 1.4.3.-)(Lysyl oxidase-like protein 1)(Lysyl oxidase 2) [Source:UniProtKB/Swiss-Prot;Acc:P97873]	GO:0004720; GO:0005615; GO:0005578; GO:0005576; GO:0031012; GO:0016641; GO:0005507; GO:0005515; GO:0046872; GO:0016491; GO:0055114	NA
mMC025697	H1fx	7.75526	-0.141118	-0.190493	0.0943114	-0.284804	-2.03971	-2.75337	1.36317	-2.91083	0.0667844	0.0191762	0.200756	0.0145134	0.165593	0.156392	0.633555	0.264625	3.14665	0.0700338	0	0	0	0	mMC025697	ENSMUSG00000044927	ENSMUST00000056403	ENSMUSP00000060761	6	H1fx	H1 histone family, member X [Source:RefSeq peptide;Acc:NP_941024]	GO:0005634; GO:0000786; GO:0006334; GO:0005694; GO:0042309; GO:0050826; GO:0050825; GO:0003677	NM_198622.1
mMC001968	Cfhr1	6.96447	-0.144397	0.229202	0.051492	0.17771	-1.11705	1.7731	0.398341	0.972103	0.288368	0.104566	0.698193	0.35241	0.471275	0.387816	0.92489	0.799917	3.27151	0.0639278	0	0	0	0	mMC001968	ENSMUSG00000057037	ENSMUST00000023965	ENSMUSP00000023965	1	Cfhr1	complement factor H-related 1 [Source:RefSeq peptide;Acc:NP_056595]	NA	NM_015780.2
mMC025567	Rfwd3	8.5999	0.957313	0.0958575	-0.123356	0.219213	4.27837	0.428401	-0.551295	0.69275	0.00137819	0.676835	0.592729	0.503188	0.0114841	0.897693	0.885535	0.875479	9.73108	0.00213254	0	0	0	0	mMC025567	ENSMUSG00000033596	ENSMUST00000038739	ENSMUSP00000043780	8	Rfwd3	RING finger and WD repeat domain-containing protein 3 (RING finger protein 201) [Source:UniProtKB/Swiss-Prot;Acc:Q8CIK8]	GO:0008270; GO:0046872; GO:0005515	NM_146218.4
mMC002269	Ppp1r16a	8.46631	0.567251	-0.169884	0.143874	-0.313758	4.28605	-1.28361	1.08709	-1.67634	0.00136085	0.226313	0.300821	0.122537	0.0114163	0.573903	0.722648	0.587968	20.9006	8.64302e-05	0	0	0	0	mMC002269	ENSMUSG00000033819	ENSMUST00000037551,ENSMUST00000096362	ENSMUSP00000037356,ENSMUSP00000094089	15	Ppp1r16a	Protein phosphatase 1 regulatory subunit 16A (Myosin phosphatase targeting subunit 3) [Source:UniProtKB/Swiss-Prot;Acc:Q923M0]	GO:0016020; GO:0005829; GO:0005886	NM_033371.2
mMC020899	Cps1	6.5728	0.1208	0.0365513	-0.0387703	0.0753216	1.88771	0.571179	-0.605857	0.83229	0.0863961	0.579648	0.557212	0.423388	0.200784	0.852633	0.872557	0.838453	1.35637	0.307977	0	0	0	0	mMC020899	ENSMUSG00000025991	ENSMUST00000027144	ENSMUSP00000027144	1	Cps1	Carbamoyl-phosphate synthase [ammonia], mitochondrial Precursor (EC 6.3.4.16)(Carbamoyl-phosphate synthetase I)(CPSase I) [Source:UniProtKB/Swiss-Prot;Acc:Q8C196]	GO:0000166; GO:0005524; GO:0000050; GO:0006807; GO:0005739; GO:0016874; GO:0008152; GO:0003824; GO:0006541; GO:0004086; GO:0004087	NA
mMR027485	Thbs2	8.30671	0.044742	-0.229179	0.0736805	-0.302859	0.448815	-2.29893	0.739102	-2.14822	0.662496	0.0426752	0.475707	0.0554318	0.799598	0.241359	0.836451	0.447919	4.52537	0.0274965	0	0	0	0	mMR027485	ENSMUSG00000023885	ENSMUST00000024659	ENSMUSP00000024659	17	Thbs2	Thrombospondin-2 Precursor [Source:UniProtKB/Swiss-Prot;Acc:Q03350]	GO:0005515; GO:0005576; GO:0007155; GO:0005198; GO:0005509; GO:0008201	NM_011581.3
mMC001558	Clec5a	6.40796	-0.0180475	0.0434579	0.0272638	0.0161941	-0.258999	0.623662	0.391262	0.164332	0.800538	0.545882	0.703264	0.872525	0.892466	0.834743	0.926983	0.977753	0.27453	0.842545	0	0	0	0	mMC001558	ENSMUSG00000029915	ENSMUST00000101491,ENSMUST00000031975	ENSMUSP00000099030,ENSMUSP00000031975	6	Clec5a	C-type lectin domain family 5 member A (C-type lectin superfamily member 5)(Myeloid DAP12-associating lectin protein)(MDL-1) [Source:UniProtKB/Swiss-Prot;Acc:Q9R007]	GO:0016021; GO:0016020; GO:0005488; GO:0005529; GO:0006955	NM_021364.2,NM_001038604.1
mMC005587	Tctn1	7.00358	0.220349	0.273413	-0.150137	0.42355	1.48992	1.84872	-1.01517	2.02508	0.165049	0.0922242	0.332375	0.0684732	0.319457	0.365083	0.749067	0.48302	1.48502	0.273785	0	0	0	0	mMC005587	ENSMUSG00000038593	ENSMUST00000053561,ENSMUST00000111738	ENSMUSP00000053031,ENSMUSP00000107367	5	Tctn1	Tectonic-1 Precursor [Source:UniProtKB/Swiss-Prot;Acc:Q8BZ64]	GO:0005576; GO:0005615; GO:0021904; GO:0008589; GO:0001701; GO:0007275; GO:0001841; GO:0021537; GO:0021523; GO:0021956	NM_001039153.2
mMC020901	Six1	6.384	0.00525726	0.0149811	-0.041591	0.0565721	0.0789193	0.224889	-0.624343	0.600497	0.93855	0.826292	0.545452	0.560648	0.97012	0.954134	0.868095	0.897325	0.226463	0.875987	0	0	0	0	mMC020901	ENSMUSG00000051367	ENSMUST00000050029	ENSMUSP00000059026	12	Six1	Homeobox protein SIX1 (Sine oculis homeobox homolog 1) [Source:UniProtKB/Swiss-Prot;Acc:Q62231]	GO:0005634; GO:0043565; GO:0006355; GO:0003700; GO:0001759; GO:0001657; GO:0051451; GO:0006350; GO:0005515; GO:0030528; GO:0007275; GO:0045944; GO:0007389; GO:0045664; GO:0007519; GO:0001658; GO:0030855; GO:0048704; GO:0048856; GO:0005667; GO:0042472; GO:0030878; GO:0048538; GO:0045449; GO:0003677	NM_009189.3
mMC004938	Klhl20	6.63189	0.0614064	0.0463907	0.0698148	-0.0234241	0.655282	0.495046	0.74501	-0.176751	0.526089	0.630551	0.472274	0.862997	0.69547	0.878083	0.835049	0.975976	0.672578	0.586937	0	0	0	0	mMC004938	ENSMUSG00000026705	ENSMUST00000068504,ENSMUST00000117467,ENSMUST00000111611	ENSMUSP00000068965,ENSMUSP00000114044,ENSMUSP00000107238	1	Klhl20	Kelch-like protein 20 (Kelch-like ECT2-interacting protein) [Source:UniProtKB/Swiss-Prot;Acc:Q8VCK5]	GO:0005515; GO:0019941; GO:0003779	NM_001039482.1
mMR027486	St3gal1	6.53294	-0.0697704	0.00791507	0.0583568	-0.0504418	-1.09889	0.124663	0.919124	-0.561769	0.295869	0.903096	0.378235	0.585819	0.479638	0.977546	0.779981	0.907289	0.614993	0.619776	0	0	0	0	mMR027486	ENSMUSG00000013846	ENSMUST00000110074,ENSMUST00000063460,ENSMUST00000092640	ENSMUSP00000105701,ENSMUSP00000065229,ENSMUSP00000090307	15	St3gal1	CMP-N-acetylneuraminate-beta-galactosamide-alpha-2,3-sialyltransferase (Beta-galactoside alpha-2,3-sialyltransferase)(Alpha 2,3-ST)(EC 2.4.99.4)(Gal-NAc6S)(Gal-beta-1,3-GalNAc-alpha-2,3-sialyltransferase)(ST3GalA.1)(ST3GalIA)(ST3Gal I)(ST3O)(SIAT4-A) [Source:UniProtKB/Swiss-Prot;Acc:P54751]	GO:0008373; GO:0030173; GO:0032580; GO:0005576; GO:0006486; GO:0016757; GO:0016740; GO:0005794; GO:0003836; GO:0016021; GO:0016020	NM_009177.4
mMC001559	Mtmr4	11.3402	-0.536604	-0.0729415	0.0883031	-0.161245	-3.86806	-0.525791	0.636524	-0.821881	0.00273995	0.609731	0.537781	0.429034	0.0175908	0.868181	0.864723	0.84126	7.42968	0.00572024	0	0	0	0	mMC001559	ENSMUSG00000018401	ENSMUST00000103179,ENSMUST00000018545,ENSMUST00000092802	ENSMUSP00000099468,ENSMUSP00000018545,ENSMUSP00000090478	11	Mtmr4	Myotubularin-related protein 4 (EC 3.1.3.48) [Source:UniProtKB/Swiss-Prot;Acc:Q91XS1]	GO:0008270; GO:0046872; GO:0005737; GO:0004721; GO:0016020; GO:0016787; GO:0016311; GO:0004725; GO:0016791	NM_133215.1
mMC001764	Tmem135	6.54158	-0.132643	-0.0965546	0.102351	-0.198906	-1.82999	-1.3321	1.41207	-1.94042	0.0951511	0.210438	0.186276	0.0790578	0.215411	0.555122	0.61682	0.508328	1.39592	0.296983	0	0	0	0	mMC001764	ENSMUSG00000039428	ENSMUST00000041968	ENSMUSP00000042783	7	Tmem135	Transmembrane protein 135 [Source:UniProtKB/Swiss-Prot;Acc:Q9CYV5]	GO:0016021; GO:0016020	NM_028343.4
mMC023659	Cenpi	6.86376	-0.109211	0.0490248	-0.0857329	0.134758	-1.5848	0.711416	-1.2441	1.38276	0.142027	0.492008	0.239963	0.194847	0.287894	0.802444	0.673808	0.677784	5.06242	0.019847	0	0	0	0	mMC023659	ENSMUSG00000031262	ENSMUST00000081064,ENSMUST00000101251	ENSMUSP00000079851,ENSMUSP00000098809	X	Cenpi	Centromere protein I (CENP-I)(Follicle-stimulating hormone primary response protein)(FSH primary response protein 1) [Source:UniProtKB/Swiss-Prot;Acc:Q8K1K4]	GO:0005634; GO:0000775; GO:0005694	NM_145924.2
mMC005588	Gng3	9.03152	0.200334	-0.507362	-0.00934672	-0.498015	1.19721	-3.03202	-0.0558565	-2.10447	0.257014	0.0117153	0.956483	0.0597698	0.435916	0.122511	0.992966	0.458922	7.8726	0.00466306	0	0	0	0	mMC005588	ENSMUSG00000071658	ENSMUST00000096259	ENSMUSP00000093978	19	Gng3	Guanine nucleotide-binding protein G(I)/G(S)/G(O) subunit gamma-3 Precursor [Source:UniProtKB/Swiss-Prot;Acc:P63216]	GO:0007186; GO:0003924; GO:0005886; GO:0007165; GO:0004871; GO:0016020; GO:0005834	NM_010316.3
mMC025699	Msi1	10.1776	-0.135094	1.12466	0.0551902	1.06947	-0.362159	3.01499	0.147953	2.0273	0.724266	0.012073	0.885124	0.0682143	0.842619	0.124826	0.975763	0.482831	5.18698	0.0184506	0	0	0	0	mMC025699	ENSMUSG00000054256	ENSMUST00000067168	ENSMUSP00000070415	5	Msi1	RNA-binding protein Musashi homolog 1 (Musashi-1) [Source:UniProtKB/Swiss-Prot;Acc:Q61474]	GO:0003676; GO:0003723; GO:0005634; GO:0000166; GO:0005737; GO:0003727; GO:0005844; GO:0008266	NM_008629.1
mMC001970	F11	6.64072	-0.0951615	0.109212	0.0322253	0.0769863	-1.26549	1.45233	0.428543	0.723928	0.232493	0.175025	0.676735	0.484599	0.406923	0.506848	0.917326	0.867595	2.87036	0.0861446	0	0	0	0	mMC001970	ENSMUSG00000031645	ENSMUST00000034064	ENSMUSP00000034064	8	F11	Coagulation factor XI Precursor (FXI)(EC 3.4.21.27)(Plasma thromboplastin antecedent)(PTA) [Contains Coagulation factor XIa heavy chain;Coagulation factor XIa light chain] [Source:UniProtKB/Swiss-Prot;Acc:Q91Y47]	GO:0016787; GO:0003824; GO:0007596; GO:0008236; GO:0030193; GO:0008201; GO:0008233; GO:0006508; GO:0004252; GO:0005576	NM_028066.1
mMC002031	AI597479	9.40475	0.337157	-0.371075	-0.306382	-0.0646934	1.82937	-2.0134	-1.66239	-0.248207	0.0952492	0.0698495	0.125345	0.808661	0.2155	0.315709	0.541584	0.965341	4.95213	0.0211887	0	0	0	0	mMC002031	ENSMUSG00000010290	ENSMUST00000010434	ENSMUSP00000010434	1	AI597479	Ashwin [Source:UniProtKB/Swiss-Prot;Acc:Q922M7]	NA	NM_133818.1
mMC025905	Cyp4f16	6.44258	-0.0706743	-0.036049	0.0172125	-0.0532616	-1.27075	-0.648176	0.309488	-0.677171	0.230684	0.530501	0.762879	0.512637	0.40495	0.82542	0.945435	0.879199	0.590064	0.634488	0	0	0	0	mMC025905	ENSMUSG00000048440	ENSMUST00000003416	ENSMUSP00000003416	17	Cyp4f16	cytochrome P450, family 4, subfamily f, polypeptide 16 [Source:RefSeq peptide;Acc:NP_077762]	GO:0055114; GO:0046872; GO:0005515; GO:0020037; GO:0004497; GO:0009055; GO:0005506	NM_024442.1
mMC002271	Olfr623	6.4577	-0.0736287	-0.00779244	0.0704356	-0.078228	-1.03927	-0.10999	0.994197	-0.780778	0.321539	0.914448	0.342025	0.45182	0.506527	0.9803	0.756608	0.853537	0.491734	0.695359	0	0	0	0	mMC002271	ENSMUSG00000055124	ENSMUST00000068531	ENSMUSP00000070658	7	Olfr623	olfactory receptor 623 [Source:RefSeq peptide;Acc:NP_667333]	GO:0016021; GO:0004872; GO:0007186; GO:0007165; GO:0004984; GO:0004977	NM_147122.1
mMC025464	Atp6v1c1	7.60454	0.00886408	0.490444	-0.354177	0.844621	0.0888456	4.91577	-3.54995	5.98617	0.930842	0.000495223	0.0047298	0.000100987	0.965742	0.0255375	0.149308	0.0310113	23.7042	4.86611e-05	0	0	0	0	mMC025464	ENSMUSG00000022295	ENSMUST00000022904	ENSMUSP00000022904	15	Atp6v1c1	V-type proton ATPase subunit C 1 (V-ATPase subunit C 1)(Vacuolar proton pump subunit C 1) [Source:UniProtKB/Swiss-Prot;Acc:Q9Z1G3]	GO:0033180; GO:0008553; GO:0015986; GO:0006811; GO:0006810; GO:0005515; GO:0016820; GO:0015992; GO:0015078	NM_025494.3
mMC004939	Fbxo9	11.4187	0.0372189	-0.208144	-0.447884	0.23974	0.285025	-1.59398	-3.42993	1.29821	0.781053	0.139956	0.00582628	0.221433	0.879981	0.448638	0.162862	0.702728	5.03548	0.0201653	0	0	0	0	mMC004939	ENSMUSG00000001366	ENSMUST00000001402,ENSMUST00000085311	ENSMUSP00000001402,ENSMUSP00000082419	9	Fbxo9	F-box only protein 9 [Source:UniProtKB/Swiss-Prot;Acc:Q8BK06]	GO:0019941	NM_001081490.1,NM_023605.2
mMR027487	Fgr	6.53165	0.0323233	0.0423272	0.0473601	-0.00503297	0.385255	0.504489	0.564476	-0.0424172	0.707578	0.624119	0.58404	0.966945	0.831752	0.875026	0.882592	0.994089	0.306002	0.820578	0	0	0	0	mMR027487	ENSMUSG00000028874	ENSMUST00000030693	ENSMUSP00000030693	4	Fgr	Proto-oncogene tyrosine-protein kinase FGR (C-FGR)(EC 2.7.10.2)(P55-FGR) [Source:UniProtKB/Swiss-Prot;Acc:P14234]	GO:0050830; GO:0004672; GO:0005524; GO:0000166; GO:0004674; GO:0006468; GO:0004715; GO:0004713; GO:0016301; GO:0005515; GO:0016740	NM_010208.4
mMC001560	Pdgfb	9.11366	1.27677	-0.364709	-0.0771571	-0.287552	6.40387	-1.82926	-0.386996	-1.01984	5.66942e-05	0.0952656	0.706327	0.330256	0.00186751	0.372169	0.928511	0.786478	35.0091	7.71552e-06	1	0	0	0	mMC001560	ENSMUSG00000000489	ENSMUST00000000500	ENSMUSP00000000500	15	Pdgfb	Platelet-derived growth factor subunit B Precursor (PDGF subunit B)(Platelet-derived growth factor B chain)(Platelet-derived growth factor beta polypeptide)(PDGF-2)(c-sis) [Source:UniProtKB/Swiss-Prot;Acc:P31240]	GO:0016020; GO:0005576; GO:0030031; GO:0005161; GO:0005518; GO:0042127; GO:0016049; GO:0001666; GO:0007179; GO:0005737; GO:0006260; GO:0006929; GO:0050730; GO:0030336; GO:0001938; GO:0008083; GO:0030036; GO:0008283	NM_011057.3
mMC001765	Yrdc	6.82275	0.0403445	-0.205278	-0.133286	-0.071992	0.602119	-3.06366	-1.98922	-0.759744	0.559607	0.0110789	0.072783	0.463778	0.723668	0.118936	0.441745	0.858149	5.31308	0.0171536	0	0	0	0	mMC001765	ENSMUSG00000028889	ENSMUST00000102628,ENSMUST00000030720	ENSMUSP00000099688,ENSMUSP00000030720	4	Yrdc	YrdC domain-containing protein, mitochondrial Precursor (Ischemia/reperfusion-inducible protein)(mIRIP) [Source:UniProtKB/Swiss-Prot;Acc:Q3U5F4]	GO:0016020; GO:0005739; GO:0005624; GO:0051051; GO:0005515	NM_153566.2
mMC005589	Gtpbp2	10.3666	-0.0257444	-0.303812	-0.0969691	-0.206843	-0.32171	-3.79652	-1.21175	-1.82771	0.753854	0.00309501	0.251624	0.0955133	0.862249	0.0621432	0.684747	0.541083	5.92211	0.0122202	0	0	0	0	mMC005589	ENSMUSG00000023952	ENSMUST00000024748	ENSMUSP00000024748	17	Gtpbp2	GTP-binding protein 2 (GTP-binding-like protein 2) [Source:UniProtKB/Swiss-Prot;Acc:Q3UJK4]	GO:0000166; GO:0003924; GO:0005525; GO:0007264	NA
mMC025700	Tfpi	6.61043	0.0305557	-0.0350241	-0.0144967	-0.0205275	0.605352	-0.693878	-0.2872	-0.287565	0.557535	0.502508	0.779431	0.779159	0.721966	0.808777	0.948982	0.958989	0.623971	0.61455	0	0	0	0	mMC025700	ENSMUSG00000027082	ENSMUST00000111712,ENSMUST00000111711,ENSMUST00000111717,ENSMUST00000111714,ENSMUST00000111722,ENSMUST00000111718,ENSMUST00000090732,ENSMUST00000028487	ENSMUSP00000107341,ENSMUSP00000107340,ENSMUSP00000107346,ENSMUSP00000107343,ENSMUSP00000107351,ENSMUSP00000107347,ENSMUSP00000088235,ENSMUSP00000028487	2	Tfpi	Tissue factor pathway inhibitor Precursor (TFPI)(Lipoprotein-associated coagulation inhibitor)(LACI)(Extrinsic pathway inhibitor)(EPI) [Source:UniProtKB/Swiss-Prot;Acc:O54819]	GO:0004867; GO:0007596; GO:0030414; GO:0004866; GO:0005576	NM_011576.1
mMC001971	Gns	11.2545	0.419523	-0.161878	-0.0490614	-0.112817	2.93564	-1.13275	-0.343311	-0.55822	0.0138903	0.282003	0.737999	0.588156	0.0530295	0.632168	0.937144	0.907368	7.86121	0.00468718	0	0	0	0	mMC001971	ENSMUSG00000034707	ENSMUST00000040344	ENSMUSP00000043167	10	Gns	N-acetylglucosamine-6-sulfatase Precursor (G6S)(Glucosamine-6-sulfatase)(EC 3.1.6.14) [Source:UniProtKB/Swiss-Prot;Acc:Q8BFR4]	GO:0003824; GO:0008152; GO:0016787; GO:0005509; GO:0030203; GO:0008449; GO:0008484; GO:0005764; GO:0046872	NM_029364.3
mMC016396	Fam152b	13.4321	-0.11186	0.324868	-0.0521498	0.377018	-0.760665	2.20916	-0.354628	1.81287	0.46325	0.0498862	0.729742	0.0978993	0.643347	0.263635	0.934766	0.545797	4.45008	0.0288273	0	0	0	0	mMC016396	ENSMUSG00000022472	ENSMUST00000089187,ENSMUST00000023110	ENSMUSP00000086591,ENSMUSP00000023110	15	Fam152b	PPPDE peptidase domain-containing protein 2 (Protein FAM152B) [Source:UniProtKB/Swiss-Prot;Acc:Q9CQT7]	NA	NM_134095.2
mMC002032	Rnf151	6.47693	-0.0396585	-0.0531262	0.0208598	-0.073986	-0.556724	-0.745782	0.292829	-0.734409	0.589142	0.471826	0.77524	0.478447	0.746227	0.789081	0.948283	0.865368	0.214913	0.883951	0	0	0	0	mMC002032	ENSMUSG00000008482	ENSMUST00000008626	ENSMUSP00000008626	17	Rnf151	RING finger protein 151 [Source:UniProtKB/Swiss-Prot;Acc:Q9CQ29]	GO:0004842; GO:0016567; GO:0008270; GO:0046872; GO:0005515; GO:0005634; GO:0000151	NM_026205.3
mMC025906	2210012G02Rik	9.77211	-0.244864	0.0220744	-0.297513	0.319587	-2.84173	0.256181	-3.45274	2.6226	0.0164006	0.802657	0.00559944	0.0241643	0.0596983	0.946737	0.159828	0.327805	18.6985	0.000142307	0	0	0	0	mMC025906	ENSMUSG00000028619	ENSMUST00000057043	ENSMUSP00000059741	4	2210012G02Rik	Uncharacterized protein C1orf83 homolog [Source:UniProtKB/Swiss-Prot;Acc:Q8R2M0]	GO:0030528; GO:0006355; GO:0005634; GO:0003677; GO:0003746; GO:0003702; GO:0006354; GO:0006350; GO:0005515	NM_025617.2
mMC002272	Olfr108	6.59208	-0.0659462	0.0472315	0.0190947	0.0281367	-0.950984	0.681106	0.275358	0.286908	0.362548	0.51024	0.788273	0.779649	0.550525	0.813947	0.950892	0.959108	1.0675	0.403282	0	0	0	0	mMC002272	ENSMUSG00000059687	ENSMUST00000078207	ENSMUSP00000077337	17	Olfr108	olfactory receptor 108 [Source:RefSeq peptide;Acc:NP_666676]	GO:0007165; GO:0016021; GO:0004872; GO:0007186; GO:0004977; GO:0004984	NM_146465.1
mMC025418	Trpc4ap	11.122	0.431294	0.0153816	-0.182876	0.198258	2.72604	0.0972207	-1.15589	0.886083	0.020126	0.924344	0.272823	0.395004	0.069211	0.982096	0.702966	0.823545	3.38707	0.0588254	0	0	0	0	mMC025418	ENSMUSG00000038324	ENSMUST00000041059,ENSMUST00000103140	ENSMUSP00000037574,ENSMUSP00000099429	2	Trpc4ap	Trpc4-associated protein (Trp4-associated protein)(Short transient receptor potential channel 4-associated protein)(TNF-receptor ubiquitous scaffolding/signaling protein)(Protein TRUSS)(TAP1 protein)(Rabex-5/Rin2-interacting protein) [Source:UniProtKB/Swiss-Prot;Acc:Q9JLV2]	GO:0006886; GO:0046982; GO:0046979; GO:0046980; GO:0005788	NM_019828.1
mMC004940	Tapbpl	9.14792	0.0906587	-0.49905	-0.769794	0.270744	0.627084	-3.45192	-5.32465	1.32422	0.54372	0.00560741	0.000264674	0.212953	0.710189	0.0839811	0.0547161	0.692252	13.4863	0.000580085	0	0	0	0	mMC004940	ENSMUSG00000038213	ENSMUST00000043422	ENSMUSP00000047105	6	Tapbpl	Tapasin-related protein Precursor (TAPASIN-R)(Tapasin-like)(TAP-binding protein-related protein)(TAPBP-R)(TAP-binding protein-like) [Source:UniProtKB/Swiss-Prot;Acc:Q8VD31]	GO:0016021; GO:0016020; GO:0005792; GO:0005886; GO:0005783; GO:0005789; GO:0019885	NM_145391.1
mMC001561	Pdgfc	6.69059	-0.213515	0.0619755	0.156584	-0.094608	-1.53397	0.445254	1.12495	-0.480618	0.153987	0.664988	0.285152	0.64044	0.30488	0.892845	0.71032	0.923904	1.43853	0.285625	0	0	0	0	mMC001561	ENSMUSG00000028019	ENSMUST00000029652	ENSMUSP00000029652	3	Pdgfc	Platelet-derived growth factor C Precursor (PDGF-C)(Spinal cord-derived growth factor)(SCDGF)(Fallotein)(VEGF-E) [Contains Platelet-derived growth factor C, latent form(PDGFC latent form);Platelet-derived growth factor C, receptor-binding form(PDGFC receptor-binding form)] [Source:UniProtKB/Swiss-Prot;Acc:Q8CI19]	GO:0005737; GO:0007171; GO:0005161; GO:0008083; GO:0050730; GO:0005576; GO:0009887; GO:0008284; GO:0048008; GO:0008283; GO:0005634; GO:0016020	NA
mMC001766	Smchd1	6.52113	0.314547	0.3989	0.0681677	0.330732	1.48494	1.88316	0.321812	1.10404	0.166343	0.0870583	0.753779	0.293726	0.321237	0.353035	0.941799	0.761379	1.54728	0.258782	0	0	0	0	mMC001766	ENSMUSG00000024054	ENSMUST00000024850	ENSMUSP00000024850	17	Smchd1	Structural maintenance of chromosomes flexible hinge domain-containing protein 1 [Source:UniProtKB/Swiss-Prot;Acc:Q6P5D8]	GO:0005694; GO:0005515; GO:0005524; GO:0051276	NM_028887.3
mMC005590	Pmpcb	6.73798	-0.0445007	0.125505	-0.12087	0.246374	-0.395779	1.11621	-1.07499	1.54941	0.700026	0.288712	0.305966	0.150264	0.826586	0.638661	0.727373	0.62344	2.28331	0.137157	0	0	0	0	mMC005590	ENSMUSG00000029017	ENSMUST00000030882	ENSMUSP00000030882	5	Pmpcb	Mitochondrial-processing peptidase subunit beta Precursor (EC 3.4.24.64)(Beta-MPP)(P-52) [Source:UniProtKB/Swiss-Prot;Acc:Q9CXT8]	GO:0006508; GO:0008237; GO:0008233; GO:0005739; GO:0003824; GO:0016787; GO:0005759; GO:0005743; GO:0004222; GO:0046872; GO:0008270	NM_028431.2
mMC001972	Lix1l	9.04881	0.461081	-0.557011	-0.292314	-0.264697	4.01927	-4.8555	-2.54812	-1.63156	0.00212187	0.000544231	0.0275589	0.131752	0.015055	0.0269437	0.306948	0.600387	27.8626	2.2922e-05	0	0	0	0	mMC001972	ENSMUSG00000049288	ENSMUST00000062058	ENSMUSP00000057623	3	Lix1l	LIX1-like protein [Source:UniProtKB/Swiss-Prot;Acc:Q8BQ89]	GO:0005622; GO:0003725	NM_001163170.1
mMC016374	Sclt1	6.47517	-0.0215506	0.0160789	-0.056775	0.0728539	-0.298128	0.222434	-0.785418	0.712659	0.771301	0.828154	0.449209	0.491268	0.873555	0.954537	0.825138	0.868556	0.65098	0.599065	0	0	0	0	mMC016374	ENSMUSG00000059834	ENSMUST00000026866	ENSMUSP00000026866	3	Sclt1	sodium channel associated protein 1 [Source:RefSeq peptide;Acc:NP_001074880]	GO:0005886; GO:0017080; GO:0045162	NM_001081411.1
mMC002033	Ltk	6.85341	0.192685	0.126936	0.0193547	0.107581	1.66243	1.09517	0.166987	0.656324	0.125335	0.297423	0.870487	0.525445	0.262694	0.648282	0.972415	0.884238	1.36645	0.305135	0	0	0	0	mMC002033	ENSMUSG00000027297	ENSMUST00000028759,ENSMUST00000082130	ENSMUSP00000028759,ENSMUSP00000080774	2	Ltk	Leukocyte tyrosine kinase receptor Precursor (EC 2.7.10.1) [Source:UniProtKB/Swiss-Prot;Acc:P08923]	GO:0004672; GO:0004674; GO:0000166; GO:0005524; GO:0016020; GO:0006468; GO:0016021; GO:0004714; GO:0005783; GO:0005886; GO:0004872; GO:0016301; GO:0004396; GO:0051260; GO:0004713; GO:0007169; GO:0016740	NM_206941.1,NM_008523.2,NM_206942.2,NM_203345.2
mMC025907	Rhobtb1	6.78092	0.170814	0.142121	0.017206	0.124915	2.16903	1.80468	0.218485	1.12161	0.0534749	0.0992392	0.831152	0.286508	0.140673	0.379095	0.961928	0.758343	2.36366	0.128427	0	0	0	0	mMC025907	ENSMUSG00000019944	ENSMUST00000020101,ENSMUST00000067908	ENSMUSP00000020101,ENSMUSP00000065095	10	Rhobtb1	Rho-related BTB domain-containing protein 1 [Source:UniProtKB/Swiss-Prot;Acc:Q9DAK3]	GO:0005622; GO:0005515; GO:0015031; GO:0005525; GO:0007264; GO:0000166	NM_001081347.1
mMC002273	BC068157	7.17845	0.325778	-0.078212	0.0601966	-0.138409	2.06481	-0.495714	0.381531	-0.620306	0.0639783	0.630095	0.710258	0.548008	0.160758	0.877635	0.928511	0.893427	4.30853	0.0315403	0	0	0	0	mMC002273	ENSMUSG00000064125	ENSMUST00000070717	ENSMUSP00000065481	8	BC068157	cDNA sequence BC068157 [Source:UniProtKB/TrEMBL;Acc:Q6NVE5]	GO:0005199; GO:0004879; GO:0003677; GO:0006355; GO:0005634	NM_207203.2
mMC025469	A730018C14Rik	6.46233	-0.0367374	0.0333042	0.0449798	-0.0116756	-0.590105	0.534958	0.722501	-0.132613	0.567343	0.603591	0.48544	0.896954	0.729721	0.864983	0.841174	0.982058	0.433627	0.733313	0	0	0	0	mMC025469	ENSMUSG00000047828	ENSMUST00000050754	ENSMUSP00000057719	12	A730018C14Rik	Putative uncharacterized protein [Source:UniProtKB/TrEMBL;Acc:Q8C987]	NA	NA
mMC001562	2900062L11Rik	7.78706	0.404579	-0.0522352	-0.13071	0.0784751	2.16063	-0.278959	-0.69805	0.296342	0.0542563	0.785581	0.499998	0.772627	0.142183	0.941088	0.84805	0.956899	2.72619	0.0962554	0	0	0	0	mMC001562	ENSMUSG00000048355	ENSMUST00000057625	ENSMUSP00000062660	X	2900062L11Rik	Signal peptidase complex subunit 3 (EC 3.4.-.-)(Microsomal signal peptidase 23 kDa subunit)(SPase 22 kDa subunit)(SPC22/23) [Source:UniProtKB/Swiss-Prot;Acc:Q9D365]	GO:0005783; GO:0008233; GO:0006465; GO:0005787; GO:0005792; GO:0016020; GO:0016021	NA
mMC023802	Rragd	10.6375	-0.463336	0.227709	0.0589796	0.168729	-2.56711	1.26162	0.326776	0.661034	0.026651	0.23383	0.750124	0.522535	0.0847517	0.582369	0.941233	0.883823	6.70509	0.00813146	0	0	0	0	mMC023802	ENSMUSG00000028278	ENSMUST00000029946,ENSMUST00000084747,ENSMUST00000098190	ENSMUSP00000029946,ENSMUSP00000081799,ENSMUSP00000095792	4	Rragd	Ras-related GTP-binding protein D (Rag D)(RagD) [Source:UniProtKB/Swiss-Prot;Acc:Q7TT45]	GO:0008150; GO:0007186; GO:0005525; GO:0005737; GO:0005515; GO:0000166; GO:0005634; GO:0004871; GO:0019001	NA
mMC025702	Ttll13	7.5369	0.287811	0.16292	-0.166809	0.329729	2.91092	1.64777	-1.68711	2.35812	0.0145112	0.128348	0.120408	0.0384831	0.0547286	0.430251	0.535799	0.395653	2.88465	0.085212	0	0	0	0	mMC025702	ENSMUSG00000045467	ENSMUST00000058266,ENSMUST00000107381	ENSMUSP00000062795,ENSMUSP00000103004	7	Ttll13	Tubulin polyglutamylase TTLL13 (EC 6.-.-.-)(Tubulin--tyrosine ligase-like protein 13) [Source:UniProtKB/Swiss-Prot;Acc:A4Q9F6]	GO:0005524; GO:0004835; GO:0016874; GO:0003824; GO:0006464	NM_177765.3
mMC002034	Agap3	7.37774	0.410653	-0.376169	-0.0892594	-0.286909	2.16877	-1.98665	-0.471403	-1.07144	0.0534986	0.0731019	0.646795	0.307486	0.140701	0.32232	0.906794	0.770194	7.09886	0.00669789	0	0	0	0	mMC002034	ENSMUSG00000023353	ENSMUST00000024123	ENSMUSP00000024123	5	Agap3	Arf-GAP, GTPase, ANK repeat and PH domain-containing protein 3 (AGAP-3)(Centaurin-gamma-3)(MR1-interacting protein)(MRIP-1)(CRAM-associated GTPase)(CRAG) [Source:UniProtKB/Swiss-Prot;Acc:Q8VHH5]	GO:0005622; GO:0008270; GO:0005737; GO:0015031; GO:0005096; GO:0046872; GO:0005525; GO:0007264; GO:0016773; GO:0032312; GO:0008060; GO:0000166; GO:0005524	NM_139153.2
mMC025908	Tpcn1	6.81346	-0.105318	0.147677	-0.0200598	0.167737	-1.52776	2.14223	-0.29099	1.72054	0.155506	0.0560075	0.776608	0.114008	0.307002	0.280998	0.948283	0.576895	6.57897	0.00866543	0	0	0	0	mMC025908	ENSMUSG00000032741	ENSMUST00000046426	ENSMUSP00000042188	5	Tpcn1	Two pore calcium channel protein 1 (Voltage-dependent calcium channel protein TPC1) [Source:UniProtKB/Swiss-Prot;Acc:Q9EQJ0]	GO:0016020; GO:0016021; GO:0006810; GO:0003674; GO:0008150; GO:0005509; GO:0005244; GO:0006816; GO:0006811; GO:0005575; GO:0005262; GO:0005216	NM_145853.2
mMC002274	Snx13	13.2108	-0.345762	-0.272186	0.0582337	-0.33042	-2.21979	-1.74744	0.373861	-1.49998	0.0489748	0.109085	0.715792	0.162464	0.131995	0.396215	0.929966	0.639228	1.96018	0.179939	0	0	0	0	mMC002274	ENSMUSG00000020590	ENSMUST00000048519	ENSMUSP00000038430	12	Snx13	Sorting nexin-13 [Source:UniProtKB/Swiss-Prot;Acc:Q6PHS6]	GO:0004129; GO:0007154; GO:0035091; GO:0004871; GO:0009968; GO:0006810; GO:0015031; GO:0005515	NM_001014973.2
mMC025447	Arl5c	8.5721	-0.413633	-0.63427	0.184122	-0.818393	-2.6158	-4.01111	1.16439	-3.65963	0.0244561	0.00215119	0.269511	0.00391368	0.0796656	0.0526251	0.699272	0.156851	5.81547	0.0129485	0	0	0	0	mMC025447	ENSMUSG00000038352	ENSMUST00000042971	ENSMUSP00000037214	11	Arl5c	ADP-ribosylation factor-like protein 5C (ADP-ribosylation factor-like protein 12) [Source:UniProtKB/Swiss-Prot;Acc:Q6P068]	GO:0005622; GO:0015031; GO:0005525; GO:0006886; GO:0007264; GO:0000166	NM_207231.1
mMC001768	Ttc23l	7.28177	-0.0714921	0.461535	-0.0147592	0.476294	-0.507563	3.2767	-0.104784	2.39107	0.622033	0.00761587	0.918481	0.036325	0.769708	0.0993751	0.98356	0.386431	6.80426	0.00773877	0	0	0	0	mMC001768	ENSMUSG00000022249	ENSMUST00000022857	ENSMUSP00000022857	15	Ttc23l	Tetratricopeptide repeat protein 23-like [Source:UniProtKB/Swiss-Prot;Acc:A6H6E9]	NA	NA
mMC023829	Lig4	8.13056	-0.0386059	-0.132027	-0.266694	0.134667	-0.339189	-1.15999	-2.34316	0.83663	0.741014	0.271222	0.0395032	0.421048	0.854165	0.622154	0.351359	0.837483	2.85622	0.08708	0	0	0	0	mMC023829	ENSMUSG00000049717	ENSMUST00000095476	ENSMUSP00000093130	8	Lig4	DNA ligase 4 (EC 6.5.1.1)(DNA ligase IV)(Polydeoxyribonucleotide synthase [ATP] 4) [Source:UniProtKB/Swiss-Prot;Acc:Q8BTF7]	GO:0033153; GO:0043524; GO:0051402; GO:0035019; GO:0007417; GO:0006303; GO:0050769; GO:0010332; GO:0002328; GO:0006266; GO:0033077; GO:0005958; GO:0033152; GO:0045190; GO:0003677; GO:0003910; GO:0033151; GO:0051103; GO:0051102; GO:0010212; GO:0006302; GO:0048146; GO:0006281; GO:0051276; GO:0006310; GO:0008283; GO:0006260; GO:0005622; GO:0005515; GO:0046872; GO:0001701; GO:0007049; GO:0051301; GO:…	NM_176953.3
mMC001974	Plscr3	8.87717	-0.102862	0.626821	-0.156171	0.782992	-0.62008	3.77863	-0.941435	3.33759	0.548151	0.00319105	0.3672	0.00684547	0.71432	0.0632942	0.772922	0.198419	10.9755	0.00133676	0	0	0	0	mMC001974	ENSMUSG00000019461	ENSMUST00000108633,ENSMUST00000019605	ENSMUSP00000104273,ENSMUSP00000019605	11	Plscr3	Phospholipid scramblase 3 (PL scramblase 3)(Ca(2+)-dependent phospholipid scramblase 3) [Source:UniProtKB/Swiss-Prot;Acc:Q9JIZ9]	GO:0016021; GO:0016020; GO:0017124; GO:0042593; GO:0042632; GO:0005509	NM_023564.3
mMC016491	Dock1	7.82583	0.550427	-0.0266448	0.00443186	-0.0310766	3.17975	-0.153924	0.0256023	-0.126944	0.00902954	0.880528	0.980045	0.901333	0.0389225	0.970341	0.997152	0.982584	7.1346	0.00658324	0	0	0	0	mMC016491	ENSMUSG00000058325	ENSMUST00000084488	ENSMUSP00000081531	7	Dock1	Dedicator of cytokinesis protein 1 (180 kDa protein downstream of CRK)(DOCK180) [Source:UniProtKB/Swiss-Prot;Acc:Q8BUR4]	GO:0016020; GO:0006915; GO:0005488; GO:0017124; GO:0020037; GO:0005085; GO:0006909; GO:0005506; GO:0009055; GO:0016477; GO:0005515; GO:0005737	NM_001033420.2
mMC002035	Zfyve19	7.37013	-0.124719	-0.0243333	-0.0612324	0.0368991	-1.18217	-0.230647	-0.5804	0.247313	0.262682	0.821929	0.573635	0.809336	0.442726	0.953143	0.879691	0.965357	1.35773	0.307591	0	0	0	0	mMC002035	ENSMUSG00000068580	ENSMUST00000102519,ENSMUST00000090174	ENSMUSP00000099577,ENSMUSP00000087636	2	Zfyve19	Zinc finger FYVE domain-containing protein 19 [Source:UniProtKB/Swiss-Prot;Acc:Q9DAZ9]	GO:0005622; GO:0008270; GO:0005515; GO:0046872	NM_028054.2
mMC025554	Cnot8	6.46735	-0.00200116	0.0195356	0.0465628	-0.0270271	-0.0348257	0.339975	0.810323	-0.332586	0.972858	0.740439	0.435364	0.745855	0.987055	0.924822	0.817553	0.951983	0.284162	0.835819	0	0	0	0	mMC025554	ENSMUSG00000020515	ENSMUST00000020822,ENSMUST00000108843	ENSMUSP00000020822,ENSMUSP00000104471	11	Cnot8	CCR4-NOT transcription complex subunit 8 (CCR4-associated factor 8) [Source:UniProtKB/Swiss-Prot;Acc:Q9D8X5]	GO:0003674; GO:0006350; GO:0005737; GO:0006355; GO:0005634; GO:0003676	NM_026949.3
mMC004927	Phex	7.07906	-0.208504	-0.188032	-0.0768816	-0.111151	-1.51986	-1.37064	-0.560419	-0.572911	0.157458	0.198486	0.586708	0.578516	0.309539	0.539567	0.883611	0.904603	1.55936	0.255981	0	0	0	0	mMC004927	ENSMUSG00000057457	ENSMUST00000079945	ENSMUSP00000078863	X	Phex	Metalloendopeptidase homolog PEX (EC 3.4.24.-)(Phosphate regulating neutral endopeptidase)(X-linked hypophosphatemia protein)(HYP)(Vitamin D-resistant hypophosphatemic rickets protein) [Source:UniProtKB/Swiss-Prot;Acc:P70669]	GO:0004222; GO:0016021; GO:0016020; GO:0001503; GO:0016787; GO:0046872; GO:0008270; GO:0006508; GO:0008237; GO:0008233	NM_011077.2
mMC015433	Trpc2	6.64224	0.0293504	-0.0654454	0.028842	-0.0942873	0.414172	-0.923519	0.406998	-0.940817	0.686909	0.376043	0.692013	0.367503	0.817557	0.71769	0.923202	0.810056	1.11629	0.385156	0	0	0	0	mMC015433	ENSMUSG00000070425	ENSMUST00000084843,ENSMUST00000106943,ENSMUST00000106949,ENSMUST00000094129,ENSMUST00000106944	ENSMUSP00000081903,ENSMUSP00000102556,ENSMUSP00000102562,ENSMUSP00000091679,ENSMUSP00000102557	7	Trpc2	Short transient receptor potential channel 2 (TrpC2)(Transient receptor protein 2)(TRP-2)(mTrp2) [Source:UniProtKB/Swiss-Prot;Acc:Q9R244]	GO:0005509; GO:0006816; GO:0019992; GO:0005516; GO:0003684; GO:0019236; GO:0005216; GO:0006281; GO:0005262; GO:0007340; GO:0005902; GO:0005635; GO:0007204; GO:0000139; GO:0005886; GO:0003677; GO:0004872; GO:0005789; GO:0006810; GO:0005515; GO:0006811; GO:0002121; GO:0000012; GO:0015279; GO:0032590; GO:0008050; GO:0002124; GO:0048047; GO:0016020; GO:0005634; GO:0016021	NA
mMC009478	Morn1	7.60816	0.345644	0.517711	0.058539	0.459172	1.25578	1.88093	0.212681	1.17963	0.23586	0.0873853	0.835563	0.263649	0.410951	0.35332	0.963048	0.741693	1.3129	0.320586	0	0	0	0	mMC009478	ENSMUSG00000029049	ENSMUST00000030915	ENSMUSP00000030915	4	Morn1	MORN repeat containing 1 [Source:RefSeq peptide;Acc:NP_001074569]	GO:0015667; GO:0032776; GO:0003677	NM_001081100.1
mMC015844	2610018G03Rik	6.31671	-0.0294969	0.0060386	0.0310898	-0.0250512	-0.484366	0.0991595	0.510523	-0.290878	0.637864	0.92284	0.620027	0.776692	0.782444	0.981412	0.896644	0.958334	0.141932	0.932658	0	0	0	0	mMC015844	ENSMUSG00000031112	ENSMUST00000033444,ENSMUST00000114887	ENSMUSP00000033444,ENSMUSP00000110537	X	2610018G03Rik	Serine/threonine-protein kinase MST4 (EC 2.7.11.1)(Mammalian STE20-like protein kinase 4)(STE20-like kinase MST4)(MST-4) [Source:UniProtKB/Swiss-Prot;Acc:Q99JT2]	GO:0005524; GO:0006468; GO:0000166; GO:0004674; GO:0042981; GO:0004672; GO:0000287; GO:0016301; GO:0006915; GO:0004713; GO:0005737; GO:0005794; GO:0046872; GO:0016740	NM_133729.1
mMC015816	Optn	6.83843	-0.279675	-0.0807568	-0.0193195	-0.0614372	-2.21054	-0.638299	-0.152701	-0.343369	0.049767	0.536668	0.881468	0.737956	0.133524	0.829214	0.974967	0.948808	2.72491	0.0963508	0	0	0	0	mMC015816	ENSMUSG00000026672	ENSMUST00000114996,ENSMUST00000027986	ENSMUSP00000110648,ENSMUSP00000027986	2	Optn	Optineurin [Source:UniProtKB/Swiss-Prot;Acc:Q8K3K8]	GO:0005737; GO:0005794; GO:0005515; GO:0048471; GO:0034613	NA
mMC016127	Psmc6	6.90841	0.454081	-0.0323645	-0.197637	0.165272	2.8216	-0.201108	-1.22809	0.726183	0.0169954	0.844376	0.24568	0.483271	0.0614326	0.96023	0.678132	0.866984	4.06779	0.0368786	0	0	0	0	mMC016127	ENSMUSG00000021832	ENSMUST00000022380	ENSMUSP00000022380	14	Psmc6	26S protease regulatory subunit S10B (Proteasome 26S subunit ATPase 6)(Proteasome subunit p42) [Source:UniProtKB/Swiss-Prot;Acc:P62334]	GO:0000166; GO:0005524; GO:0005634; GO:0016787; GO:0017111; GO:0043234; GO:0030163; GO:0005829; GO:0005737	NA
mMC018805	BC030867	7.50919	-0.089974	0.139997	0.0166669	0.12333	-0.95278	1.4825	0.176495	0.923483	0.361678	0.16698	0.863193	0.376061	0.549469	0.49417	0.971701	0.81313	2.46201	0.118604	0	0	0	0	mMC018805	ENSMUSG00000034773	ENSMUST00000100392,ENSMUST00000036548	ENSMUSP00000097961,ENSMUSP00000041923	11	BC030867	Uncharacterized protein C17orf53 homolog [Source:UniProtKB/Swiss-Prot;Acc:Q32P12]	NA	NM_153544.3
mMC016512	Pde6b	6.76599	0.324428	0.284313	-0.0382779	0.32259	3.2626	2.85918	-0.384941	2.29394	0.00780645	0.015902	0.707804	0.0430485	0.0351754	0.143722	0.928511	0.411635	4.56861	0.0267649	0	0	0	0	mMC016512	ENSMUSG00000029491	ENSMUST00000031456	ENSMUSP00000031456	5	Pde6b	Rod cGMP-specific 3',5'-cyclic phosphodiesterase subunit beta Precursor (GMP-PDE beta)(EC 3.1.4.35) [Source:UniProtKB/Swiss-Prot;Acc:P23440]	GO:0016020; GO:0004872; GO:0009583; GO:0004114; GO:0047555; GO:0050896; GO:0007601; GO:0007165; GO:0003824; GO:0016787	NM_008806.2
mMC015481	Ppm1h	6.7721	0.271606	0.105185	-0.010551	0.115736	3.8254	1.48146	-0.148604	1.15263	0.00294624	0.16725	0.884623	0.274101	0.0184647	0.494589	0.975743	0.749801	6.78047	0.00783088	0	0	0	0	mMC015481	ENSMUSG00000034613	ENSMUST00000067918	ENSMUSP00000066561	10	Ppm1h	Protein phosphatase 1H (EC 3.1.3.16) [Source:UniProtKB/Swiss-Prot;Acc:Q3UYC0]	GO:0003824; GO:0016787; GO:0004721; GO:0006470; GO:0004722; GO:0008287	NM_001110218.1
mMR027953	Clns1a	8.22405	-0.338304	-0.27934	-0.541595	0.262256	-2.02118	-1.6689	-3.23573	1.10792	0.0689301	0.124027	0.00818343	0.292121	0.169525	0.423137	0.192092	0.761379	9.66223	0.00219103	0	0	0	0	mMR027953	ENSMUSG00000025439	ENSMUST00000026506	ENSMUSP00000026506	7	Clns1a	Methylosome subunit pICln (Chloride conductance regulatory protein ICln)(I(Cln))(Chloride channel, nucleotide sensitive 1A)(Chloride ion current inducer protein)(ClCI) [Source:UniProtKB/Swiss-Prot;Acc:Q61189]	GO:0006884; GO:0005829; GO:0006821; GO:0005737; GO:0005634	NM_023671.1
mMR029544	Plb1	6.64748	-0.0569359	-0.0179265	0.0625062	-0.0804327	-0.661835	-0.208382	0.726587	-0.661122	0.52204	0.838835	0.483034	0.52248	0.692241	0.958301	0.840246	0.883823	0.215632	0.883457	0	0	0	0	mMR029544	ENSMUSG00000029134	ENSMUST00000101377,ENSMUST00000101376	ENSMUSP00000098928,ENSMUSP00000098927	5	Plb1	Phospholipase B1, membrane-associated Precursor (Phospholipase B)(Phospholipase B/lipase)(PLB/LIP) [Includes Phospholipase A2(EC 3.1.1.4);Lysophospholipase(EC 3.1.1.5)] [Source:UniProtKB/Swiss-Prot;Acc:Q3TTY0]	GO:0016020; GO:0016021; GO:0016298; GO:0004623; GO:0005886; GO:0006629; GO:0016042; GO:0004622; GO:0016787; GO:0016788; GO:0016324	NA
mMC012920	Phkb	7.3964	0.469456	-0.0178319	-0.1999	0.182068	3.55659	-0.135094	-1.51444	0.975344	0.00467573	0.895039	0.15881	0.350872	0.0249552	0.975297	0.585282	0.799599	6.25006	0.0102654	0	0	0	0	mMC012920	ENSMUSG00000036879	ENSMUST00000053771	ENSMUSP00000050788	8	Phkb	Phosphorylase b kinase regulatory subunit beta (Phosphorylase kinase subunit beta) [Source:UniProtKB/Swiss-Prot;Acc:Q7TSH2]	GO:0005886; GO:0016020; GO:0005977; GO:0005516; GO:0003824; GO:0005975	NM_199446.1
mMC009487	Iqcf1	6.83514	-0.222439	0.00436009	0.113294	-0.108934	-2.01262	0.0394499	1.02508	-0.696947	0.0699428	0.969256	0.327886	0.500661	0.171527	0.991781	0.746773	0.873707	1.89065	0.191045	0	0	0	0	mMC009487	ENSMUSG00000066383	ENSMUST00000085114	ENSMUSP00000082195	9	Iqcf1	IQ domain-containing protein F1 [Source:UniProtKB/Swiss-Prot;Acc:Q9D9K8]	NA	NM_001146701.1,NM_028843.1
mMC015768	Olfr1342	7.24351	0.045858	0.597141	-0.00144543	0.598586	0.219189	2.85417	-0.00690876	2.02309	0.830618	0.0160435	0.994614	0.0687059	0.9102	0.144292	0.998914	0.48302	3.69369	0.0474421	0	0	0	0	mMC015768	ENSMUSG00000043383	ENSMUST00000060562	ENSMUSP00000053925	4	Olfr1342	olfactory receptor 1342 [Source:RefSeq peptide;Acc:NP_666924]	GO:0004872; GO:0007186; GO:0016021; GO:0004984	NM_146713.1
mMC020591	Tlr8	7.85027	-0.225833	0.467244	0.0218582	0.445386	-1.75907	3.63949	0.17026	2.45312	0.107015	0.00405185	0.867975	0.0325764	0.234092	0.0713006	0.971701	0.371786	12.5622	0.000777146	0	0	0	0	mMC020591	ENSMUSG00000040522	ENSMUST00000112170,ENSMUST00000049023	ENSMUSP00000107793,ENSMUSP00000036762	X	Tlr8	Toll-like receptor 8 Precursor (CD288 antigen) [Source:UniProtKB/Swiss-Prot;Acc:P58682]	GO:0007165; GO:0005515; GO:0004872; GO:0003677; GO:0016021; GO:0016020; GO:0006955; GO:0006954; GO:0045089; GO:0045087; GO:0003727; GO:0045359; GO:0045356; GO:0031224; GO:0045078; GO:0004888; GO:0051607; GO:0003725; GO:0045416	NM_133212.2
mMC016179	Elf4	7.56505	0.0323712	0.37814	-0.00796574	0.386105	0.279895	3.26955	-0.0688751	2.36062	0.784882	0.00771188	0.946356	0.0383145	0.882456	0.0998454	0.991183	0.394844	4.85171	0.0225042	0	0	0	0	mMC016179	ENSMUSG00000031103	ENSMUST00000114958	ENSMUSP00000110608	X	Elf4	ETS-related transcription factor Elf-4 (E74-like factor 4)(Myeloid Elf-1-like factor) [Source:UniProtKB/Swiss-Prot;Acc:Q9Z2U4]	GO:0005634; GO:0003700; GO:0043565; GO:0006355; GO:0016563; GO:0001787; GO:0001866; GO:0045944; GO:0006350; GO:0003677; GO:0016605	NM_019680.2
mMC020008	Tnfrsf9	8.69492	-1.02463	0.417669	0.608805	-0.191136	-2.41423	0.984107	1.43446	-0.318446	0.0348792	0.346739	0.179946	0.756261	0.103196	0.691957	0.611634	0.95338	4.20334	0.0337526	0	0	0	0	mMC020008	ENSMUSG00000028965	ENSMUST00000030808,ENSMUST00000105671,ENSMUST00000105672,ENSMUST00000060901,ENSMUST00000116257	ENSMUSP00000030808,ENSMUSP00000101296,ENSMUSP00000101297,ENSMUSP00000059684,ENSMUSP00000111961	4	Tnfrsf9	Tumor necrosis factor receptor superfamily member 9 Precursor (4-1BB ligand receptor)(T-cell antigen 4-1BB)(CD137 antigen) [Source:UniProtKB/Swiss-Prot;Acc:P20334]	GO:0004872; GO:0016021; GO:0016020; GO:0005515	NM_001077509.1,NM_011612.2,NM_001077508.1
mMC016462	Crebl2	6.68119	0.021791	-0.0661103	-0.0135832	-0.0525271	0.28214	-0.855966	-0.175869	-0.480901	0.783205	0.41073	0.863673	0.640246	0.881276	0.746682	0.971701	0.923819	0.512615	0.682066	0	0	0	0	mMC016462	ENSMUSG00000032652	ENSMUST00000046303,ENSMUST00000111938	ENSMUSP00000035304,ENSMUSP00000107569	6	Crebl2	cAMP-responsive element-binding protein-like 2 [Source:UniProtKB/Swiss-Prot;Acc:Q32M00]	GO:0046983; GO:0003677; GO:0006350; GO:0003700; GO:0043565; GO:0006355; GO:0005634	NM_177687.3
mMC015483	Atp1b3	7.79045	-0.156326	-0.137786	-0.182646	0.0448598	-1.08205	-0.953722	-1.26423	0.219563	0.302955	0.361222	0.232927	0.830334	0.48712	0.705375	0.667663	0.970294	1.85657	0.196776	0	0	0	0	mMC015483	ENSMUSG00000032412	ENSMUST00000034983	ENSMUSP00000034983	9	Atp1b3	Sodium/potassium-transporting ATPase subunit beta-3 (Sodium/potassium-dependent ATPase subunit beta-3)(ATPB-3)(CD298 antigen) [Source:UniProtKB/Swiss-Prot;Acc:P97370]	GO:0006811; GO:0005737; GO:0005515; GO:0005391; GO:0042470; GO:0030955; GO:0006754; GO:0016020; GO:0016021; GO:0006810; GO:0006813; GO:0031402; GO:0006814	NM_007502.4
mMR027992	D2Ertd391e	7.3466	0.497157	-0.0847848	0.197777	-0.282562	5.16017	-0.880012	2.0528	-2.07381	0.000339562	0.398139	0.0653065	0.0629988	0.00511695	0.737254	0.422512	0.467966	30.9372	1.39625e-05	0	0	0	0	mMR027992	ENSMUSG00000027244	ENSMUST00000028678,ENSMUST00000076803	ENSMUSP00000028678,ENSMUSP00000076081	2	D2Ertd391e	UPF0630 protein KIAA0652 [Source:UniProtKB/Swiss-Prot;Acc:Q91YI1]	NA	NM_145528.2
mMC011333	Sugt1	7.49549	-0.0470173	0.0731149	-0.233335	0.30645	-0.301946	0.469545	-1.49848	1.39161	0.768467	0.64808	0.162847	0.192225	0.871404	0.886215	0.589831	0.674783	1.92444	0.185553	0	0	0	0	mMC011333	ENSMUSG00000022024	ENSMUST00000054908	ENSMUSP00000052942	14	Sugt1	Suppressor of G2 allele of SKP1 homolog [Source:UniProtKB/Swiss-Prot;Acc:Q9CX34]	GO:0005488; GO:0019941	NM_026474.5
mMC015960	Pld2	9.11132	-0.312544	-0.101084	-0.209362	0.108278	-3.20525	-1.03665	-2.14708	0.785194	0.00863357	0.322704	0.0555404	0.449335	0.0377639	0.671097	0.399943	0.852241	11.3223	0.00118171	0	0	0	0	mMC015960	ENSMUSG00000020828	ENSMUST00000108557,ENSMUST00000018429	ENSMUSP00000104197,ENSMUSP00000018429	11	Pld2	Phospholipase D2 (PLD 2)(mPLD2)(EC 3.1.4.4)(Choline phosphatase 2)(Phosphatidylcholine-hydrolyzing phospholipase D2)(PLD1C) [Source:UniProtKB/Swiss-Prot;Acc:P97813]	GO:0005515; GO:0016020; GO:0005886; GO:0035091; GO:0007154; GO:0031526; GO:0006898; GO:0008152; GO:0016787; GO:0003824; GO:0016042; GO:0002031; GO:0004630; GO:0070290	NM_008876.2
mMC016082	Slc22a18	6.57423	0.107507	0.0946934	-0.0138795	0.108573	1.31518	1.15842	-0.169794	0.939193	0.21587	0.271831	0.868332	0.368299	0.386777	0.622839	0.971701	0.810591	0.739518	0.550782	0	0	0	0	mMC016082	ENSMUSG00000000154	ENSMUST00000105917,ENSMUST00000052348	ENSMUSP00000101537,ENSMUSP00000056082	7	Slc22a18	Solute carrier family 22 member 18 (Organic cation transporter-like protein 2)(ORCTL-2)(Imprinted multi-membrane spanning polyspecific transporter-related protein 1)(Multi-membrane spanning polyspecific transporter) [Source:UniProtKB/Swiss-Prot;Acc:Q78KK3]	GO:0016020; GO:0016021; GO:0008514; GO:0010181; GO:0046677; GO:0005886; GO:0015293; GO:0006810; GO:0005887; GO:0009055; GO:0016324; GO:0006820; GO:0015520; GO:0015904; GO:0006811	NM_008767.2,NM_001042760.1
mMC015778	Mkx	7.27829	0.329451	0.0609852	0.0502524	0.0107328	2.15997	0.399836	0.329469	0.0497573	0.0543182	0.697124	0.748145	0.96123	0.142312	0.906492	0.940371	0.99305	3.09929	0.072527	0	0	0	0	mMC015778	ENSMUSG00000061013	ENSMUST00000079788	ENSMUSP00000078718	18	Mkx	Homeobox protein Mohawk [Source:UniProtKB/Swiss-Prot;Acc:Q8BIA3]	GO:0003674; GO:0003677; GO:0008150; GO:0007275; GO:0030528; GO:0005575; GO:0007517; GO:0045449; GO:0005634; GO:0003700; GO:0043565; GO:0006355	NM_177595.4
mMC020615	Gdpd5	9.85487	0.152921	-0.147375	-0.13283	-0.0145456	1.24777	-1.20253	-1.08384	-0.0839242	0.238666	0.255032	0.302196	0.934662	0.414164	0.604938	0.723893	0.98847	2.01263	0.172049	0	0	0	0	mMC020615	ENSMUSG00000035314	ENSMUST00000037528	ENSMUSP00000036175	7	Gdpd5	Glycerophosphodiester phosphodiesterase domain-containing protein 5 (EC 3.1.-.-)(Glycerophosphodiester phosphodiesterase 2) [Source:UniProtKB/Swiss-Prot;Acc:Q640M6]	GO:0048471; GO:0005737; GO:0005575; GO:0006629; GO:0016787; GO:0012505; GO:0008150; GO:0003674; GO:0008081; GO:0008889; GO:0006071; GO:0016020; GO:0016021	NM_201352.2
mMC016172	Ghsr	6.51989	0.0434807	0.0294584	0.0408661	-0.0114077	0.64523	0.437147	0.606432	-0.119702	0.532336	0.670675	0.556844	0.906931	0.700632	0.895685	0.872409	0.984058	0.541428	0.664042	0	0	0	0	mMC016172	ENSMUSG00000051136	ENSMUST00000057186	ENSMUSP00000061153	3	Ghsr	Growth hormone secretagogue receptor type 1 (GHS-R)(GH-releasing peptide receptor)(GHRP)(Ghrelin receptor) [Source:UniProtKB/Swiss-Prot;Acc:Q99P50]	GO:0005886; GO:0009986; GO:0007186; GO:0004872; GO:0004930; GO:0032094; GO:0016520; GO:0032100; GO:0043134; GO:0017046; GO:0042536; GO:0051963; GO:0045923; GO:0043568; GO:0030252; GO:0045409; GO:0046697; GO:0001616; GO:0032691; GO:0032869; GO:0045121; GO:0008154; GO:0009755; GO:0008343; GO:0045028; GO:0043005; GO:0004871; GO:0046676; GO:0050728; GO:0040018; GO:0004983; GO:0016021; GO:0016020; GO:…	NM_177330.4
mMC020164	Krt15	6.6372	0.0781012	0.196553	0.00051572	0.196038	0.945954	2.38063	0.00624635	1.67895	0.364994	0.0369952	0.995131	0.122019	0.552444	0.223795	0.998914	0.587918	1.92795	0.184992	0	0	0	0	mMC020164	ENSMUSG00000054146	ENSMUST00000107411,ENSMUST00000007273	ENSMUSP00000103034,ENSMUSP00000007273	11	Krt15	Keratin, type I cytoskeletal 15 (Cytokeratin-15)(CK-15)(Keratin-15)(K15) [Source:UniProtKB/Swiss-Prot;Acc:Q61414]	GO:0005882; GO:0005198; GO:0016020; GO:0051260	NM_008469.2
mMC011157	Mdga2	6.5307	-0.0246778	0.0418103	-0.0762114	0.118022	-0.411157	0.696602	-1.26976	1.39043	0.689052	0.500869	0.231025	0.192572	0.819042	0.807321	0.665859	0.67491	1.9953	0.174611	0	0	0	0	mMC011157	ENSMUSG00000034912	ENSMUST00000101379,ENSMUST00000037181	ENSMUSP00000098930,ENSMUSP00000046761	12	Mdga2	MAM domain-containing glycosylphosphatidylinositol anchor protein 2 Precursor (MAM domain-containing protein 1) [Source:UniProtKB/Swiss-Prot;Acc:P60755]	GO:0005886; GO:0031225; GO:0021522; GO:0005021; GO:0016020; GO:0005524; GO:0006468	NM_207010.1
mMC016485	Myg1	8.51342	0.961246	0.0669495	-0.11986	0.18681	6.62862	0.461675	-0.82654	0.910906	4.19557e-05	0.653536	0.426501	0.382359	0.00156866	0.888501	0.81068	0.817517	24.1751	4.44404e-05	0	0	0	0	mMC016485	ENSMUSG00000001285	ENSMUST00000001331	ENSMUSP00000001331	15	Myg1	UPF0160 protein MYG1, mitochondrial Precursor (Protein Gamm1) [Source:UniProtKB/Swiss-Prot;Acc:Q9JK81]	GO:0005634; GO:0005739; GO:0008150; GO:0003674	NM_021713.2
mMC015669	BC018473	9.44271	-0.00777973	0.925831	-0.0821069	1.00794	-0.0267089	3.1785	-0.281884	2.44686	0.979182	0.0090494	0.783396	0.0329365	0.989508	0.107943	0.950072	0.37263	5.45191	0.0158481	0	0	0	0	mMC015669	ENSMUSG00000056032	ENSMUST00000069893	ENSMUSP00000064517	11	BC018473	cDNA sequence BC018473 (BC018473), non-coding RNA [Source:RefSeq DNA;Acc:NR_003364]	NA	NA
mMR027989	Snrpf	13.3237	-0.600504	-0.776755	-0.437133	-0.339622	-2.53008	-3.27267	-1.84175	-1.01181	0.0284496	0.00766987	0.0933033	0.333908	0.0888006	0.0994774	0.485544	0.788426	6.89602	0.00739525	0	0	0	0	mMR027989	ENSMUSG00000020018	ENSMUST00000020203	ENSMUSP00000020203	10	Snrpf	Small nuclear ribonucleoprotein F (snRNP-F)(Sm protein F)(Sm-F)(SmF) [Source:UniProtKB/Swiss-Prot;Acc:P62307]	GO:0005681; GO:0006397; GO:0030529; GO:0003723; GO:0008380; GO:0005634	NA
mMC012275	Grhpr	10.4184	0.729699	-0.0570861	-0.454011	0.396924	4.86607	-0.380685	-3.02762	1.87166	0.000535273	0.710868	0.0118066	0.0887524	0.00664165	0.911155	0.223624	0.528936	11.4705	0.001122	0	0	0	0	mMC012275	ENSMUSG00000035637	ENSMUST00000045078,ENSMUST00000107819	ENSMUSP00000047218,ENSMUSP00000103449	4	Grhpr	Glyoxylate reductase/hydroxypyruvate reductase (EC 1.1.1.79) [Source:UniProtKB/Swiss-Prot;Acc:Q91Z53]	GO:0016491; GO:0055114; GO:0005488; GO:0006508; GO:0016616; GO:0051287; GO:0048037; GO:0004185; GO:0030267; GO:0008152; GO:0003824	NM_080289.1
mMC012913	Mll3	7.03212	0.13367	0.141537	0.356758	-0.215221	1.26439	1.33881	3.3746	-1.43953	0.232871	0.208314	0.00641659	0.178539	0.407455	0.552465	0.17034	0.659861	7.86602	0.00467697	0	0	0	0	mMC012913	ENSMUSG00000038056	ENSMUST00000045291,ENSMUST00000088253,ENSMUST00000088250	ENSMUSP00000043874,ENSMUSP00000085587,ENSMUSP00000085584	5	Mll3	Histone-lysine N-methyltransferase MLL3 (EC 2.1.1.43)(Myeloid/lymphoid or mixed-lineage leukemia protein 3 homolog) [Source:UniProtKB/Swiss-Prot;Acc:Q8BRH4]	GO:0003677; GO:0042800; GO:0018024; GO:0035097; GO:0016571; GO:0016568; GO:0031424; GO:0005515; GO:0016740; GO:0005737; GO:0006350; GO:0046872; GO:0008270; GO:0007242; GO:0008168; GO:0005634; GO:0006355	NM_001081383.1
mMC013794	Ankrd56	6.47432	0.0240468	0.0289864	-0.0863457	0.115332	0.348931	0.420607	-1.25292	1.18336	0.733894	0.682345	0.23686	0.262229	0.84931	0.900084	0.670875	0.741574	0.74089	0.550064	0	0	0	0	mMC013794	ENSMUSG00000045314	ENSMUST00000061328	ENSMUSP00000055267	5	Ankrd56	Ankyrin repeat domain-containing protein 56 [Source:UniProtKB/Swiss-Prot;Acc:Q8BZW2]	NA	NM_175270.4
mMC020172	Ugt1a10	7.25994	-0.171937	0.184907	0.0151198	0.169787	-2.24118	2.41025	0.197086	1.56494	0.047189	0.0351232	0.847445	0.146598	0.128459	0.217623	0.967691	0.619392	9.42107	0.00241144	0	0	0	0	mMC020172	ENSMUSG00000054545	ENSMUST00000113137,ENSMUST00000113138,ENSMUST00000113139,ENSMUST00000058237,ENSMUST00000113134,ENSMUST00000113135,ENSMUST00000113142,ENSMUST00000097659,ENSMUST00000073772,ENSMUST00000049289,ENSMUST00000014263,ENSMUST00000113137,ENSMUST00000113138,ENSMUST00000113139,ENSMUST00000058237,ENSMUST00000113134,ENSMUST00000113135,ENSMUST00000113142,ENSMUST00000097659,ENSMUST00000073772,ENSMUST00000014263	ENSMUSP00000108762,ENSMUSP00000108763,ENSMUSP00000108764,ENSMUSP00000058683,ENSMUSP00000108759,ENSMUSP00000108760,ENSMUSP00000108767,ENSMUSP00000095263,ENSMUSP00000073444,ENSMUSP00000037258,ENSMUSP00000014263,ENSMUSP00000108762,ENSMUSP00000108763,ENSMUSP00000108764,ENSMUSP00000058683,ENSMUSP00000108759,ENSMUSP00000108760,ENSMUSP00000108767,ENSMUSP00000095263,ENSMUSP00000073444,ENSMUSP00000014263	1	Ugt1a10	UDP-glucuronosyltransferase 1-2 Precursor (UDPGT)(EC 2.4.1.17)(UGT1*0)(UGT1-02)(UGT1.2)(UGT1A2)(Bilirubin specific) [Source:UniProtKB/Swiss-Prot;Acc:P70691]	GO:0007584; GO:0008152; GO:0005743; GO:0016758; GO:0005887; GO:0045471; GO:0048545; GO:0042594; GO:0042493; GO:0051384; GO:0005792; GO:0018879; GO:0015020; GO:0005783; GO:0019585; GO:0005789; GO:0016757; GO:0016740; GO:0016020; GO:0016021	NA
mMC011149	2900011O08Rik	12.9516	0.185651	-0.344394	-0.253284	-0.0911096	1.98189	-3.67651	-2.70389	-0.68775	0.0736957	0.00380165	0.0209303	0.50621	0.17844	0.0688904	0.278618	0.877441	11.0039	0.00132318	0	0	0	0	mMC011149	ENSMUSG00000044117	ENSMUST00000056521	ENSMUSP00000062758	16	2900011O08Rik	Uncharacterized protein C16orf45 homolog [Source:UniProtKB/Swiss-Prot;Acc:Q8R1Y2]	GO:0005515	NM_144518.3
mMC016487	Zfp57	6.55855	0.0145745	0.00183488	-0.0215059	0.0233407	0.267218	0.0336417	-0.394301	0.302601	0.794369	0.973781	0.701085	0.767981	0.888182	0.993311	0.925885	0.955469	0.0540918	0.98254	0	0	0	0	mMC016487	ENSMUSG00000036036	ENSMUST00000089968,ENSMUST00000069250	ENSMUSP00000087414,ENSMUSP00000065811	17	Zfp57	Zinc finger protein 57 (Zfp-57) [Source:UniProtKB/Swiss-Prot;Acc:Q8C6P8]	GO:0007275; GO:0000122; GO:0003676; GO:0005634; GO:0006355; GO:0005720; GO:0006349; GO:0043045; GO:0005515; GO:0046872; GO:0008270; GO:0005622; GO:0006350; GO:0003677	NM_001013745.1,NM_009559.2
mMR027808	Cr1l	7.52176	-0.0535013	-0.33069	-0.409435	0.0787449	-0.353297	-2.18372	-2.70372	0.367691	0.730711	0.0521332	0.0209366	0.720255	0.846888	0.270146	0.278618	0.94273	4.27699	0.0321852	0	0	0	0	mMR027808	ENSMUSG00000016481	ENSMUST00000075451	ENSMUSP00000074902	1	Cr1l	Complement regulatory protein Crry Precursor (Protein p65) [Source:UniProtKB/Swiss-Prot;Acc:Q64735]	GO:0004872; GO:0045087; GO:0009897; GO:0016021; GO:0016020; GO:0030449; GO:0045916; GO:0007565; GO:0006955; GO:0006958; GO:0007275; GO:0001701	NM_013499.2
mMC013796	Cadm1	7.98876	0.327248	-0.572702	-0.0094223	-0.56328	1.20177	-2.10316	-0.0346019	-1.46269	0.255314	0.0599041	0.973033	0.172226	0.433669	0.290863	0.996451	0.653077	4.80809	0.0231054	0	0	0	0	mMC013796	ENSMUSG00000032076	ENSMUST00000114548,ENSMUST00000114542,ENSMUST00000114547	ENSMUSP00000110195,ENSMUSP00000110189,ENSMUSP00000110194	9	Cadm1	Cell adhesion molecule 1 Precursor (Immunoglobulin superfamily member 4)(Nectin-like protein 2)(NECL-2)(Tumor suppressor in lung cancer 1)(TSLC-1)(Synaptic cell adhesion molecule)(Spermatogenic immunoglobulin superfamily)(SgIGSF) [Source:UniProtKB/Swiss-Prot;Acc:Q8R5M8]	GO:0016020; GO:0016021; GO:0030425; GO:0016323; GO:0007283; GO:0030424; GO:0045786; GO:0016338; GO:0042803; GO:0030154; GO:0007275; GO:0007155; GO:0006955; GO:0007049; GO:0051606; GO:0008021; GO:0007157; GO:0007416; GO:0007156; GO:0008037; GO:0005911; GO:0008022; GO:0042271; GO:0016337; GO:0045202; GO:0006915; GO:0005886; GO:0005102; GO:0030165; GO:0005515	NM_001025600.1,NM_207676.2,NM_018770.3,NM_207675.2
mMC016051	Akr1d1	6.48731	0.0474003	0.0310555	-0.0284586	0.0595141	0.737162	0.48297	-0.442583	0.654465	0.476839	0.638823	0.666859	0.526596	0.655277	0.882464	0.913685	0.884258	0.193238	0.898759	0	0	0	0	mMC016051	ENSMUSG00000038641	ENSMUST00000040987	ENSMUSP00000048830	6	Akr1d1	3-oxo-5-beta-steroid 4-dehydrogenase (EC 1.3.1.3)(Delta(4)-3-ketosteroid 5-beta-reductase)(Delta(4)-3-oxosteroid 5-beta-reductase)(Aldo-keto reductase family 1 member D1) [Source:UniProtKB/Swiss-Prot;Acc:Q8VCX1]	GO:0016491; GO:0055114; GO:0005737; GO:0006699; GO:0030573; GO:0047787; GO:0047568; GO:0008202; GO:0005575; GO:0006629	NM_145364.2
mMC012605	Atp11b	6.52989	-0.114787	-0.0410833	0.0529908	-0.0940742	-1.69489	-0.606616	0.782436	-0.982208	0.118891	0.556726	0.450886	0.347632	0.252871	0.839756	0.826002	0.797585	0.99388	0.43238	0	0	0	0	mMC012605	ENSMUSG00000037400	ENSMUST00000108185,ENSMUST00000108186,ENSMUST00000029257	ENSMUSP00000103820,ENSMUSP00000103821,ENSMUSP00000029257	3	Atp11b	ATPase, class VI, type 11B [Source:RefSeq peptide;Acc:NP_083846]	GO:0016820; GO:0015662; GO:0006754; GO:0004012; GO:0015914; GO:0000287; GO:0008152; GO:0003824; GO:0016021; GO:0005524; GO:0016020	NM_029570.3
mMC016272	Mlec	11.4794	0.089712	-0.00802511	-0.273992	0.265967	0.617278	-0.0552181	-1.88525	1.29402	0.54993	0.95698	0.0867545	0.222823	0.715958	0.9885	0.472285	0.703504	1.24483	0.34149	0	0	0	0	mMC016272	ENSMUSG00000048578	ENSMUST00000112121	ENSMUSP00000107749	5	Mlec	Malectin Precursor [Source:UniProtKB/Swiss-Prot;Acc:Q6ZQI3]	GO:0016020; GO:0016021; GO:0030246; GO:0005975; GO:0005783; GO:0005789	NM_175403.3
mMC020200	Trip4	6.64288	0.0658562	0.0566863	-0.0972712	0.153958	1.05934	0.911832	-1.56467	1.75115	0.312718	0.381892	0.146663	0.108421	0.497539	0.722878	0.570023	0.568319	1.11454	0.38579	0	0	0	0	mMC020200	ENSMUSG00000032386	ENSMUST00000034952,ENSMUST00000122410,ENSMUST00000119245,ENSMUST00000113774,ENSMUST00000117083	ENSMUSP00000034952,ENSMUSP00000112866,ENSMUSP00000112385,ENSMUSP00000109404,ENSMUSP00000113949	9	Trip4	Activating signal cointegrator 1 (ASC-1)(Thyroid receptor-interacting protein 4)(TRIP-4) [Source:UniProtKB/Swiss-Prot;Acc:Q9QXN3]	GO:0005634; GO:0006355; GO:0005737; GO:0046872; GO:0008270; GO:0006350; GO:0045449; GO:0030528	NM_019797.3
mMC016493	2009-03-01	10.264	-0.898449	-0.565814	-0.225615	-0.3402	-4.56033	-2.87195	-1.14517	-1.22102	0.00087033	0.0155468	0.277046	0.248239	0.00876581	0.142003	0.704675	0.730324	12.2981	0.000847438	0	0	0	0	mMC016493	ENSMUSG00000036469	ENSMUST00000110255,ENSMUST00000072482,ENSMUST00000110253,ENSMUST00000110259,ENSMUST00000098708,ENSMUST00000039540	ENSMUSP00000105884,ENSMUSP00000072302,ENSMUSP00000105882,ENSMUSP00000105888,ENSMUSP00000096305,ENSMUSP00000044070	8	2009-03-01	E3 ubiquitin-protein ligase MARCH1 (EC 6.3.2.-)(Membrane-associated RING finger protein 1)(Membrane-associated RING-CH protein I)(MARCH-I) [Source:UniProtKB/Swiss-Prot;Acc:Q6NZQ8]	GO:0019941; GO:0016874; GO:0031410; GO:0030659; GO:0008270; GO:0046872; GO:0005515; GO:0016021; GO:0016020	NM_175188.3
mMR027833	Arsk	6.47285	-0.0329512	0.0256459	0.0231247	0.00252125	-0.507266	0.394805	0.355992	0.0274451	0.622235	0.700724	0.728749	0.978609	0.7699	0.907961	0.934369	0.995287	0.279123	0.839338	0	0	0	0	mMR027833	ENSMUSG00000021592	ENSMUST00000120573	ENSMUSP00000113274	13	Arsk	Arylsulfatase K Precursor (ASK)(EC 3.1.6.-) [Source:UniProtKB/Swiss-Prot;Acc:Q9D2L1]	GO:0005576; GO:0008150; GO:0003674; GO:0008484; GO:0003824; GO:0008152; GO:0016787; GO:0005509; GO:0005575; GO:0046872	NM_029847.4
mMC012311	A030004J04Rik	6.60097	-0.106426	0.0927851	0.0312063	0.0615787	-1.6105	1.40407	0.472231	0.658913	0.136296	0.188582	0.646223	0.523844	0.279551	0.525736	0.906548	0.884238	3.60583	0.0504166	0	0	0	0	mMC012311	ENSMUSG00000056270	ENSMUST00000070284	ENSMUSP00000068470	3	A030004J04Rik	Proline-rich protein 9 [Source:UniProtKB/Swiss-Prot;Acc:Q8BV84]	NA	NM_175424.3
mMR029640	Nasp	7.09323	0.298965	-0.421325	-0.248285	-0.17304	1.84897	-2.60572	-1.53554	-0.756729	0.0921858	0.0248957	0.153605	0.465509	0.210411	0.181644	0.579976	0.859181	6.83837	0.00760893	0	0	0	0	mMR029640	ENSMUSG00000028693	ENSMUST00000030457,ENSMUST00000030456,ENSMUST00000106474,ENSMUST00000081182	ENSMUSP00000030457,ENSMUSP00000030456,ENSMUSP00000102082,ENSMUSP00000079946	4	Nasp	Nuclear autoantigenic sperm protein (NASP) [Source:UniProtKB/Swiss-Prot;Acc:Q99MD9]	GO:0015031; GO:0005515; GO:0005737; GO:0043486; GO:0051879; GO:0042393; GO:0007049; GO:0008283; GO:0006260; GO:0005634; GO:0006810; GO:0001824	NM_001081475.1,NM_016777.3
mMC013007	Tcea2	10.7744	0.0562343	-0.222271	-0.206621	-0.0156502	0.722669	-2.85642	-2.6553	-0.142214	0.485341	0.0159799	0.0228079	0.889547	0.66212	0.144188	0.287686	0.980695	5.52171	0.0152363	0	0	0	0	mMC013007	ENSMUSG00000059540	ENSMUST00000103042	ENSMUSP00000099331	2	Tcea2	Transcription elongation factor A protein 2 (Transcription elongation factor S-II protein 2)(Testis-specific S-II)(Protein S-II-T1)(Transcription elongation factor TFIIS.l) [Source:UniProtKB/Swiss-Prot;Acc:Q9QVN7]	GO:0006354; GO:0006357; GO:0003677; GO:0003702; GO:0003746; GO:0003711; GO:0006355; GO:0005634; GO:0045449; GO:0003676; GO:0030528; GO:0046872; GO:0005515; GO:0008270; GO:0006350	NM_009326.2
mMC013851	Usp3	9.27343	-0.164159	-0.341573	-0.148545	-0.193027	-1.24164	-2.58355	-1.12355	-1.03237	0.240832	0.0258893	0.28572	0.324612	0.416672	0.185826	0.711057	0.783094	2.82021	0.0895143	0	0	0	0	mMC013851	ENSMUSG00000032376	ENSMUST00000098613,ENSMUST00000034940	ENSMUSP00000096213,ENSMUSP00000034940	9	Usp3	Ubiquitin carboxyl-terminal hydrolase 3 (EC 3.1.2.15)(Ubiquitin thioesterase 3)(Ubiquitin-specific-processing protease 3)(Deubiquitinating enzyme 3) [Source:UniProtKB/Swiss-Prot;Acc:Q91W36]	GO:0008270; GO:0046872; GO:0019941; GO:0016787; GO:0008234; GO:0006511; GO:0004221; GO:0008233	NM_144937.3
mMC016087	Thumpd2	9.75269	-0.178078	0.54525	-0.175252	0.720502	-1.3279	4.06586	-1.30683	3.79907	0.211773	0.00196224	0.218592	0.00308157	0.381467	0.0503061	0.653782	0.141203	16.8225	0.000226467	0	0	0	0	mMC016087	ENSMUSG00000024246	ENSMUST00000068939,ENSMUST00000025093	ENSMUSP00000064057,ENSMUSP00000025093	17	Thumpd2	THUMP domain-containing protein 2 [Source:UniProtKB/Swiss-Prot;Acc:Q9CZB3]	GO:0008152; GO:0003676; GO:0008168; GO:0032259; GO:0016740; GO:0006306; GO:0003677; GO:0008170	NA
mMC015924	Cd300a	6.62051	0.105895	0.0971725	-0.12767	0.224842	1.81727	1.66758	-2.19094	2.72838	0.0971868	0.124294	0.051486	0.0200428	0.218489	0.423652	0.388403	0.302962	2.53537	0.111843	0	0	0	0	mMC015924	ENSMUSG00000034652	ENSMUST00000106582,ENSMUST00000045151	ENSMUSP00000102192,ENSMUSP00000036773	11	Cd300a	CMRF35-like molecule 8 Precursor (CLM-8)(Mast cell-derived paired immunoglobulin-like receptor 1)(Myeloid-associated immunoglobulin-like receptor 1)(MAIR-I)(Leukocyte mono-Ig-like receptor 1)(CD300 antigen-like family member A)(CD300a antigen) [Source:UniProtKB/Swiss-Prot;Acc:Q6SJQ0]	GO:0004872; GO:0005886; GO:0019902; GO:0016020; GO:0016021; GO:0006955	NM_170758.3
mMC012631	H2-Ea	6.96206	0.183047	0.266281	-0.489986	0.756267	1.04508	1.5203	-2.79751	3.05315	0.318964	0.15735	0.0177354	0.0112863	0.503916	0.478826	0.261824	0.243538	4.20619	0.0336902	0	0	0	0	mMC012631	ENSMUSG00000036594	ENSMUST00000040655	ENSMUSP00000046105	17	H2-Ea	H-2 class II histocompatibility antigen, A-B alpha chain Precursor (IAalpha) [Source:UniProtKB/Swiss-Prot;Acc:P14434]	GO:0016020; GO:0000166; GO:0016021; GO:0005524; GO:0006955; GO:0006952; GO:0045582; GO:0048002; GO:0050778; GO:0042613; GO:0002504; GO:0042825; GO:0042288; GO:0042605; GO:0019882; GO:0016064; GO:0019886; GO:0005515; GO:0005764; GO:0009897; GO:0042277; GO:0005886	NM_010378.2
mMC020601	4922502D21Rik	6.50795	-0.00141478	0.0130332	0.0860255	-0.0729922	-0.018934	0.174424	1.15128	-0.690742	0.985241	0.864781	0.274633	0.504401	0.992343	0.96609	0.703421	0.876408	0.598906	0.629236	0	0	0	0	mMC020601	ENSMUSG00000047720	ENSMUST00000051283	ENSMUSP00000062024	6	4922502D21Rik	hypothetical protein LOC381816 [Source:RefSeq peptide;Acc:NP_950199]	GO:0005529; GO:0005488	NM_199034.3
mMC016290	Cox7a2	11.7096	0.104189	0.0837486	-0.455554	0.539302	0.393402	0.316224	-1.72011	1.43991	0.701729	0.757901	0.114089	0.178434	0.827706	0.929666	0.523497	0.659663	1.27981	0.330566	0	0	0	0	mMC016290	ENSMUSG00000032330	ENSMUST00000034881	ENSMUSP00000034881	9	Cox7a2	Cytochrome c oxidase polypeptide 7A2, mitochondrial Precursor (Cytochrome c oxidase polypeptide VIIa-liver/heart)(Cytochrome c oxidase subunit VIIa-L) [Source:UniProtKB/Swiss-Prot;Acc:P48771]	GO:0016020; GO:0004129; GO:0005746; GO:0005739; GO:0005743; GO:0009055	NM_009945.3
mMC020007	Atg4c	6.6989	0.600055	0.0586839	-0.036559	0.0952429	4.84769	0.474092	-0.295351	0.544078	0.000550948	0.644938	0.773364	0.597515	0.00677385	0.884533	0.948112	0.91059	13.3827	0.000598952	0	0	0	0	mMC020007	ENSMUSG00000028550	ENSMUST00000030279	ENSMUSP00000030279	4	Atg4c	Cysteine protease ATG4C (EC 3.4.22.-)(Autophagy-related protein 4 homolog C)(Autophagin-3)(Autophagy-related cysteine endopeptidase 3)(AUT-like 3 cysteine endopeptidase) [Source:UniProtKB/Swiss-Prot;Acc:Q811C2]	GO:0008233; GO:0006508; GO:0005829; GO:0006810; GO:0004197; GO:0006914; GO:0008017; GO:0008234; GO:0006623; GO:0000045; GO:0005875; GO:0006612; GO:0015031; GO:0005515; GO:0005737; GO:0019941; GO:0016787	NA
mMC011133	Col11a2	7.98773	-0.149866	0.195184	0.0457638	0.14942	-1.25777	1.6381	0.384078	0.886728	0.235167	0.130369	0.708425	0.394671	0.410018	0.433663	0.928511	0.823545	3.31189	0.0620877	0	0	0	0	mMC011133	ENSMUSG00000024330	ENSMUST00000087497,ENSMUST00000114250,ENSMUST00000114252,ENSMUST00000114255,ENSMUST00000114257,ENSMUST00000114258,ENSMUST00000076926	ENSMUSP00000084772,ENSMUSP00000109888,ENSMUSP00000109890,ENSMUSP00000109893,ENSMUSP00000109895,ENSMUSP00000109896,ENSMUSP00000076193	17	Col11a2	Collagen alpha-2(XI) chain Precursor [Source:UniProtKB/Swiss-Prot;Acc:Q64739]	GO:0007165; GO:0030375; GO:0042974; GO:0004886; GO:0042809; GO:0030199; GO:0046982; GO:0005201; GO:0005581; GO:0009405; GO:0001894; GO:0002062; GO:0046966; GO:0048705; GO:0007605; GO:0005102; GO:0005578; GO:0005615; GO:0005576; GO:0005198; GO:0007155; GO:0005509	NM_009926.1
mMC015724	Herc3	9.46403	-0.213109	-0.0740573	-0.334005	0.259948	-1.66319	-0.577973	-2.60671	1.43453	0.125181	0.575215	0.0248521	0.179925	0.262468	0.850302	0.297401	0.661376	7.15588	0.00651606	0	0	0	0	mMC015724	ENSMUSG00000029804	ENSMUST00000041401,ENSMUST00000031823,ENSMUST00000114286	ENSMUSP00000040025,ENSMUSP00000031823,ENSMUSP00000109925	6	Herc3	hect domain and RLD 3 [Source:RefSeq peptide;Acc:NP_082981]	GO:0016881; GO:0006464; GO:0005622; GO:0019941	NM_028705.3
mMC012345	Zfp750	6.56415	0.0452479	-0.0189362	-0.0931581	0.0742219	0.540341	-0.226132	-1.11247	0.626739	0.600001	0.82535	0.290244	0.543938	0.753293	0.954056	0.715231	0.892207	0.435873	0.731821	0	0	0	0	mMC012345	ENSMUSG00000039238	ENSMUST00000092298	ENSMUSP00000089951	11	Zfp750	Protein ZNF750 [Source:UniProtKB/Swiss-Prot;Acc:Q8BH05]	GO:0005622; GO:0008270	NM_178763.3
mMC013933	Mertk	8.00674	0.896069	0.129121	-0.210112	0.339234	4.80788	0.692804	-1.12736	1.28705	0.000586564	0.503156	0.284175	0.225155	0.00700248	0.808938	0.70947	0.704383	10.7122	0.00147073	0	0	0	0	mMC013933	ENSMUSG00000014361	ENSMUST00000014505	ENSMUSP00000014505	2	Mertk	Proto-oncogene tyrosine-protein kinase MER Precursor (C-mer)(EC 2.7.10.1)(Receptor tyrosine kinase MerTK) [Source:UniProtKB/Swiss-Prot;Acc:Q60805]	GO:0006909; GO:0016301; GO:0004672; GO:0001750; GO:0016020; GO:0016740; GO:0006468; GO:0016021; GO:0000166; GO:0004674; GO:0005524; GO:0004872; GO:0004714; GO:0004713	NA
mMC016106	Snph	6.41472	-0.0287253	0.005379	0.0984046	-0.0930256	-0.440597	0.0825045	1.50936	-1.00894	0.668252	0.935765	0.160087	0.335222	0.803822	0.982974	0.586464	0.789493	0.811278	0.514404	0	0	0	0	mMC016106	ENSMUSG00000027457	ENSMUST00000109877,ENSMUST00000028951,ENSMUST00000094456,ENSMUST00000109875	ENSMUSP00000105503,ENSMUSP00000028951,ENSMUSP00000092026,ENSMUSP00000105501	2	Snph	Syntaphilin [Source:UniProtKB/Swiss-Prot;Acc:Q80U23]	GO:0005515; GO:0030054; GO:0045202; GO:0006906; GO:0019717; GO:0045806; GO:0016020; GO:0016021; GO:0005575	NM_198214.2
mMC016039	0910001L09Rik	12.4798	-0.370117	-0.11089	-0.148865	0.0379747	-2.24414	-0.67236	-0.902612	0.162813	0.0469475	0.515576	0.386552	0.873692	0.128055	0.8169	0.785599	0.977836	4.133	0.035334	0	0	0	0	mMC016039	ENSMUSG00000050552	ENSMUST00000062067	ENSMUSP00000056693	5	0910001L09Rik	UPF0539 protein C7orf59 homolog [Source:UniProtKB/Swiss-Prot;Acc:Q8CF66]	NA	NM_001081108.2
mMC012634	Ccdc51	7.24542	0.39099	-0.0216503	-0.121742	0.100091	4.05729	-0.224665	-1.26331	0.734431	0.00199065	0.826462	0.233246	0.478434	0.0144012	0.954134	0.66823	0.865368	8.89361	0.0029921	0	0	0	0	mMC012634	ENSMUSG00000025645	ENSMUST00000026735	ENSMUSP00000026735	9	Ccdc51	Coiled-coil domain-containing protein 51 [Source:UniProtKB/Swiss-Prot;Acc:Q3URS9]	GO:0016021; GO:0016020	NM_025689.3
mMC020630	Rasgef1a	11.2138	0.489272	0.243431	0.314604	-0.0711728	2.04073	1.01534	1.3122	-0.209911	0.0666679	0.332299	0.216839	0.837671	0.165435	0.680486	0.652265	0.971563	4.11254	0.0358103	0	0	0	0	mMC020630	ENSMUSG00000030134	ENSMUST00000032230	ENSMUSP00000032230	6	Rasgef1a	Putative uncharacterized protein [Source:UniProtKB/TrEMBL;Acc:Q3TYC0]	GO:0051056; GO:0007264; GO:0005085; GO:0005622	NM_027526.1
mMC016301	Golim4	6.58163	-0.0150169	-0.0258298	0.0330899	-0.0589196	-0.157809	-0.271438	0.347733	-0.43782	0.877539	0.791207	0.734768	0.670202	0.936442	0.943772	0.936195	0.931973	0.0802231	0.969374	0	0	0	0	mMC016301	ENSMUSG00000034109	ENSMUST00000117242	ENSMUSP00000114006	3	Golim4	Golgi integral membrane protein 4 (Golgi phosphoprotein 4)(Decapacitation factor 10) [Source:UniProtKB/Swiss-Prot;Acc:Q8BXA1]	GO:0006810; GO:0032580; GO:0010008; GO:0005768; GO:0005794; GO:0016021; GO:0016020	NA
mMC011125	Ythdf3	6.46484	0.0394625	-0.0317212	-0.0532125	0.0214913	0.571871	-0.459688	-0.77113	0.220222	0.579196	0.654916	0.45728	0.829833	0.739296	0.889483	0.828043	0.970294	0.384106	0.766652	0	0	0	0	mMC011125	ENSMUSG00000047213	ENSMUST00000050490,ENSMUST00000108346,ENSMUST00000108345	ENSMUSP00000062802,ENSMUSP00000103983,ENSMUSP00000103982	3	Ythdf3	YTH domain family protein 3 [Source:UniProtKB/Swiss-Prot;Acc:Q8BYK6]	NA	NA
mMC015614	Qpct	6.53504	-0.22194	-0.0622694	0.144387	-0.206657	-2.08292	-0.584403	1.35508	-1.37142	0.0620224	0.571036	0.203239	0.198248	0.15721	0.848197	0.636391	0.680306	1.55204	0.257675	0	0	0	0	mMC015614	ENSMUSG00000024084	ENSMUST00000112450,ENSMUST00000040789	ENSMUSP00000108069,ENSMUSP00000038732	17	Qpct	Glutaminyl-peptide cyclotransferase Precursor (EC 2.3.2.5)(Glutaminyl-tRNA cyclotransferase)(Glutaminyl cyclase)(QC) [Source:UniProtKB/Swiss-Prot;Acc:Q9CYK2]	GO:0016740; GO:0008270; GO:0046872; GO:0016603; GO:0008233; GO:0006508; GO:0008415	NM_027455.2
mMC022755	Swap70	6.68329	-0.00932742	-0.0331686	-0.00759072	-0.0255779	-0.136953	-0.487009	-0.111453	-0.265558	0.893604	0.63605	0.913315	0.795614	0.946408	0.880627	0.982656	0.961956	0.0849221	0.966818	0	0	0	0	mMC022755	ENSMUSG00000031015	ENSMUST00000033325	ENSMUSP00000033325	7	Swap70	Switch-associated protein 70 (SWAP-70) [Source:UniProtKB/Swiss-Prot;Acc:Q6A028]	GO:0005737; GO:0005515; GO:0005886; GO:0003677; GO:0016444; GO:0030027; GO:0045190; GO:0005634; GO:0016020; GO:0005524; GO:0042995	NM_009302.3
mMC013830	Oplah	7.12977	0.35718	0.105851	0.0499258	0.0559256	2.39312	0.709209	0.334505	0.264956	0.0361943	0.493321	0.744447	0.796066	0.106086	0.80325	0.939612	0.961956	3.44858	0.0563051	0	0	0	0	mMC013830	ENSMUSG00000022562	ENSMUST00000023222	ENSMUSP00000023222	15	Oplah	5-oxoprolinase (EC 3.5.2.9)(5-oxo-L-prolinase)(5-OPase)(Pyroglutamase) [Source:UniProtKB/Swiss-Prot;Acc:Q8K010]	GO:0017168; GO:0016787; GO:0003824; GO:0000166; GO:0005524	NM_153122.2
mMC021874	Pqlc1	9.59503	0.918095	-0.40766	-0.508004	0.100344	2.88215	-1.27975	-1.59476	0.222744	0.0152688	0.227618	0.139781	0.827919	0.0567386	0.575289	0.558947	0.970215	6.34279	0.00978129	0	0	0	0	mMC021874	ENSMUSG00000034006	ENSMUST00000070135,ENSMUST00000091798	ENSMUSP00000069986,ENSMUSP00000089402	18	Pqlc1	PQ-loop repeat-containing protein 1 [Source:UniProtKB/Swiss-Prot;Acc:Q80XM9]	GO:0016021; GO:0016020	NM_025861.2
mMC020247	5730453I16Rik	7.94196	0.0696266	-0.282793	-0.187422	-0.0953715	0.481003	-1.95363	-1.29477	-0.465882	0.640176	0.0773115	0.222575	0.650617	0.784106	0.33267	0.657725	0.927143	2.2689	0.138795	0	0	0	0	mMC020247	ENSMUSG00000034820	ENSMUST00000038379	ENSMUSP00000038958	19	5730453I16Rik	Cleavage and polyadenylation specificity factor subunit 7 [Source:UniProtKB/Swiss-Prot;Acc:Q8BTV2]	GO:0003676; GO:0003723; GO:0000166; GO:0005634; GO:0006397	NM_172302.2
mMC015560	Prss32	6.63034	0.012107	0.0159374	-0.135371	0.151308	0.1909	0.251296	-2.13449	1.68701	0.852169	0.806334	0.0567593	0.120428	0.922361	0.947745	0.403544	0.585771	2.20906	0.14584	0	0	0	0	mMC015560	ENSMUSG00000048992	ENSMUST00000061725,ENSMUST00000115439	ENSMUSP00000050389,ENSMUSP00000111099	17	Prss32	protease, serine, 32 [Source:RefSeq peptide;Acc:NP_081496]	GO:0004252; GO:0006508; GO:0008233; GO:0003824; GO:0016020	NM_027220.2
mMR027873	Brd7	10.1287	0.074703	0.181149	-0.170455	0.351605	0.631399	1.5311	-1.44071	2.10138	0.541001	0.154688	0.178211	0.060087	0.707906	0.473759	0.608939	0.459589	1.96009	0.179953	0	0	0	0	mMR027873	ENSMUSG00000031660	ENSMUST00000034085	ENSMUSP00000034085	8	Brd7	Bromodomain-containing protein 7 (75 kDa bromodomain protein) [Source:UniProtKB/Swiss-Prot;Acc:O88665]	GO:0005515; GO:0042393; GO:0016055; GO:0005634; GO:0006357; GO:0008134	NM_012047.1
mMR027689	Ssr4	11.956	0.211712	-0.577907	-0.61745	0.0395436	0.724556	-1.97781	-2.11314	0.0956947	0.484229	0.0742076	0.0588848	0.925527	0.661074	0.324849	0.410363	0.986808	3.08003	0.0735704	0	0	0	0	mMR027689	ENSMUSG00000002014	ENSMUST00000002090	ENSMUSP00000002090	X	Ssr4	Translocon-associated protein subunit delta Precursor (TRAP-delta)(Signal sequence receptor subunit delta)(SSR-delta) [Source:UniProtKB/Swiss-Prot;Acc:Q62186]	GO:0004872; GO:0005783; GO:0016021; GO:0016020	NM_009279.2
mMC002909	Etaa1	6.34148	0.129606	-0.0239576	-0.0731159	0.0491583	1.70004	-0.31425	-0.959057	0.455947	0.117896	0.759358	0.358648	0.65752	0.251315	0.929929	0.766374	0.927993	1.60476	0.245748	0	0	0	0	mMC002909	ENSMUSG00000016984	ENSMUST00000076661	ENSMUSP00000075957	11	Etaa1	Ewing's tumor-associated antigen 1 homolog [Source:UniProtKB/Swiss-Prot;Acc:Q5SVT3]	GO:0005737	NA
mMC002991	Mbtps1	7.32166	0.371492	-0.0640262	-0.110059	0.0460329	2.89568	-0.499067	-0.857882	0.25372	0.0149076	0.627808	0.409717	0.804509	0.055798	0.876541	0.799607	0.964179	5.24711	0.0178183	0	0	0	0	mMC002991	ENSMUSG00000031835	ENSMUST00000098362,ENSMUST00000081381	ENSMUSP00000095965,ENSMUSP00000080117	8	Mbtps1	Membrane-bound transcription factor site-1 protease Precursor (EC 3.4.21.112)(S1P endopeptidase)(Site-1 protease)(Subtilisin/kexin isozyme 1)(SKI-1)(Sterol-regulated luminal protease) [Source:UniProtKB/Swiss-Prot;Acc:Q9WTZ2]	GO:0005509; GO:0016787; GO:0006629; GO:0008202; GO:0008203; GO:0004175; GO:0005795; GO:0008236; GO:0005789; GO:0005783; GO:0000139; GO:0006508; GO:0008233; GO:0004252; GO:0005794; GO:0016021; GO:0016020; GO:0042990	NM_019709.3
mMC019583	Cars2	8.40532	-0.524241	0.101692	-0.0384474	0.14014	-4.26093	0.826536	-0.312494	0.805415	0.00141843	0.426503	0.760656	0.438069	0.0117115	0.759315	0.944709	0.845619	15.8157	0.000295757	0	0	0	0	mMC019583	ENSMUSG00000056228	ENSMUST00000110923,ENSMUST00000033903,ENSMUST00000070186,ENSMUST00000049461	ENSMUSP00000106548,ENSMUSP00000033903,ENSMUSP00000065376,ENSMUSP00000046453	8	Cars2	Probable cysteinyl-tRNA synthetase, mitochondrial Precursor (EC 6.1.1.16)(Cysteine--tRNA ligase)(CysRS) [Source:UniProtKB/Swiss-Prot;Acc:Q8BYM8]	GO:0016874; GO:0005759; GO:0005737; GO:0046872; GO:0008270; GO:0004812; GO:0004817; GO:0006423; GO:0006412; GO:0005739; GO:0006418; GO:0000166; GO:0005524	NA
mMC004414	4930595M18Rik	6.36699	0.0128543	0.0622384	-0.00418931	0.0664277	0.232869	1.12752	-0.075894	0.85094	0.820247	0.284113	0.9409	0.413395	0.904144	0.634955	0.989453	0.832914	0.516379	0.67969	0	0	0	0	mMC004414	ENSMUSG00000060673	ENSMUST00000080083	ENSMUSP00000078984	X	4930595M18Rik	hypothetical protein LOC245492 [Source:RefSeq peptide;Acc:NP_775611]	GO:0000166; GO:0005515; GO:0046872; GO:0008270; GO:0003676	NM_173435.2
mMC002475	Inpp5b	10.2102	0.0444177	-0.0523855	-0.402651	0.350266	0.308157	-0.363435	-2.79347	1.7183	0.763864	0.723341	0.0178626	0.114429	0.868799	0.917132	0.261824	0.577193	3.19346	0.067668	0	0	0	0	mMC002475	ENSMUSG00000028894	ENSMUST00000094782,ENSMUST00000071763	ENSMUSP00000092375,ENSMUSP00000071671	4	Inpp5b	inositol polyphosphate-5-phosphatase B [Source:RefSeq peptide;Acc:NP_032411]	GO:0016021; GO:0005622; GO:0007165; GO:0005829; GO:0004437	NM_008385.3
mMC020738	Dynll1	15.8674	0.0153348	0.0351698	-0.0288034	0.0639733	0.247995	0.568767	-0.46581	0.731556	0.808822	0.581226	0.650667	0.480116	0.897461	0.853219	0.907745	0.865991	0.228504	0.874575	0	0	0	0	mMC020738	ENSMUSG00000009013	ENSMUST00000112090,ENSMUST00000009157	ENSMUSP00000107720,ENSMUSP00000009157	5	Dynll1	Dynein light chain 1, cytoplasmic (Dynein light chain LC8-type 1)(8 kDa dynein light chain)(DLC8)(Protein inhibitor of neuronal nitric oxide synthase)(PIN)(mPIN) [Source:UniProtKB/Swiss-Prot;Acc:P63168]	GO:0005829; GO:0045019; GO:0005868; GO:0005515; GO:0005737; GO:0003777; GO:0005856; GO:0005624; GO:0005874; GO:0003774; GO:0030286; GO:0008022; GO:0005875; GO:0004857; GO:0007017; GO:0019904; GO:0007018	NM_019682.4
mMC005158	AL691478.5-1	7.86714	-0.508869	0.171985	0.0726716	0.0993134	-5.67712	1.91872	0.810749	0.783456	0.000157194	0.0820054	0.435129	0.450312	0.0033562	0.343017	0.817509	0.852987	27.3307	2.50957e-05	0	0	0	0	mMC005158	ENSMUSG00000054779	ENSMUST00000068009	ENSMUSP00000063452	3	AL691478.5-1	Putative uncharacterized protein [Source:UniProtKB/TrEMBL;Acc:Q8C8V2]	NA	NA
mMR027690	Nmnat2	7.03572	0.216249	-0.0830452	-0.166238	0.0831926	1.6904	-0.649157	-1.29947	0.459838	0.119764	0.52989	0.221017	0.654812	0.254333	0.825034	0.656489	0.927993	1.94594	0.182151	0	0	0	0	mMR027690	ENSMUSG00000042751	ENSMUST00000043313	ENSMUSP00000041110	1	Nmnat2	Nicotinamide mononucleotide adenylyltransferase 2 (NMN adenylyltransferase 2)(EC 2.7.7.1)(Nicotinate-nucleotide adenylyltransferase 1)(NaMN adenylyltransferase 1)(EC 2.7.7.18) [Source:UniProtKB/Swiss-Prot;Acc:Q8BNJ3]	GO:0000166; GO:0005524; GO:0000309; GO:0004515; GO:0009435; GO:0019363; GO:0016779; GO:0005737; GO:0016740; GO:0005794; GO:0009058	NM_175460.3
mMC002992	Uck2	8.73195	0.130197	0.119364	0.0545417	0.064822	0.91495	0.83882	0.383288	0.32211	0.380326	0.419871	0.708994	0.75356	0.567942	0.754639	0.928511	0.953343	0.598324	0.629581	0	0	0	0	mMC002992	ENSMUSG00000026558	ENSMUST00000027839	ENSMUSP00000027839	1	Uck2	Uridine-cytidine kinase 2 (UCK 2)(EC 2.7.1.48)(Uridine monophosphokinase 2)(Cytidine monophosphokinase 2) [Source:UniProtKB/Swiss-Prot;Acc:Q99PM9]	GO:0016773; GO:0005524; GO:0000166; GO:0016740; GO:0008152; GO:0016301; GO:0005975; GO:0004849; GO:0008974	NM_030724.3
mMC003120	Cpeb3	7.09752	0.45449	0.286889	0.216441	0.0704474	4.83616	3.05274	2.30312	0.530062	0.000561023	0.0112945	0.0423647	0.606867	0.0068396	0.120208	0.359809	0.912367	18.1436	0.000162597	0	0	0	0	mMC003120	ENSMUSG00000039652	ENSMUST00000079754,ENSMUST00000044716	ENSMUSP00000078690,ENSMUSP00000044575	19	Cpeb3	Cytoplasmic polyadenylation element-binding protein 3 (CPE-binding protein 3)(CPE-BP3)(mCPEB-3) [Source:UniProtKB/Swiss-Prot;Acc:Q7TN99]	GO:0008150; GO:0007186; GO:0003674; GO:0004969; GO:0003723; GO:0003676; GO:0016021; GO:0000166; GO:0005575	NM_198300.2
mMC003060	Wdr8	8.30625	-0.295037	0.0171004	0.126836	-0.109736	-3.4361	0.199157	1.47717	-0.903692	0.00576402	0.845865	0.168377	0.386004	0.0286454	0.960743	0.596102	0.819984	5.95637	0.0119965	0	0	0	0	mMC003060	ENSMUSG00000029029	ENSMUST00000030895,ENSMUST00000105640	ENSMUSP00000030895,ENSMUSP00000101265	4	Wdr8	WD repeat-containing protein 8 [Source:UniProtKB/Swiss-Prot;Acc:Q9JM98]	GO:0005737	NM_021499.2
mMR027705	Dtwd2	7.38415	0.00136582	-0.201676	-0.10553	-0.0961462	0.0143949	-2.12554	-1.11222	-0.716528	0.988779	0.057641	0.290349	0.488972	0.993761	0.284609	0.715236	0.868243	2.09932	0.159864	0	0	0	0	mMR027705	ENSMUSG00000024505	ENSMUST00000025383	ENSMUSP00000025383	18	Dtwd2	DTW domain-containing protein 2 [Source:UniProtKB/Swiss-Prot;Acc:Q9D0U1]	NA	NM_026854.2
mMC004415	Lrrc23	9.48663	-0.745589	-0.716906	-0.20253	-0.514376	-3.85157	-3.7034	-1.04623	-1.8789	0.00281786	0.00363001	0.318457	0.0876831	0.0179661	0.0673359	0.740012	0.527371	9.18021	0.00265828	0	0	0	0	mMC004415	ENSMUSG00000030125	ENSMUST00000032218,ENSMUST00000112475	ENSMUSP00000032218,ENSMUSP00000108094	6	Lrrc23	Leucine-rich repeat-containing protein 23 (Leucine-rich protein B7) [Source:UniProtKB/Swiss-Prot;Acc:O35125]	GO:0005515	NM_013588.1
mMC016495	Arfgef2	7.32059	0.615012	0.149665	0.028837	0.120828	6.28647	1.52983	0.294763	0.873323	6.6525e-05	0.154998	0.773801	0.401615	0.00202774	0.474326	0.948112	0.826471	22.2336	6.52701e-05	0	0	0	0	mMC016495	ENSMUSG00000074582	ENSMUST00000099078	ENSMUSP00000096677	2	Arfgef2	ADP-ribosylation factor guanine nucleotide-exchange factor 2 (brefeldin A-inhibited) [Source:RefSeq peptide;Acc:NP_001078964]	GO:0005488; GO:0005622; GO:0017022; GO:0005086; GO:0032012	NM_001085495.2
mMC002476	Neu2	8.06803	0.342437	0.301627	0.229395	0.0722324	2.82572	2.48896	1.89292	0.421468	0.0168718	0.030586	0.0856444	0.681735	0.0610996	0.202069	0.471415	0.934208	7.51886	0.00548626	0	0	0	0	mMC002476	ENSMUSG00000079434	ENSMUST00000070898	ENSMUSP00000065439	1	Neu2	Sialidase-2 (EC 3.2.1.18)(Cytosolic sialidase)(N-acetyl-alpha-neuraminidase 2)(Murine thymic sialidase)(MTS)(Mouse skeletal muscle sialidase)(MSS) [Source:UniProtKB/Swiss-Prot;Acc:Q9JMH3]	GO:0008152; GO:0016787; GO:0005737; GO:0004308; GO:0016798	NA
mMC020731	Armc10	8.93374	0.358689	-0.70154	-0.0703216	-0.631219	2.34092	-4.57847	-0.458941	-2.91295	0.0396581	0.000845274	0.655436	0.0144591	0.113449	0.0342017	0.909546	0.264294	19.9684	0.000106146	0	0	0	0	mMC020731	ENSMUSG00000038525	ENSMUST00000095495,ENSMUST00000072896	ENSMUSP00000093149,ENSMUSP00000072669	5	Armc10	Armadillo repeat-containing protein 10 [Source:UniProtKB/Swiss-Prot;Acc:Q9D0L7]	GO:0040008; GO:0016020; GO:0016021; GO:0005488; GO:0005789; GO:0005783	NM_026034.4
mMC005150	Ring1	11.4487	-0.153832	0.229795	-0.0190533	0.248849	-1.73999	2.5992	-0.215511	1.9903	0.110429	0.0251836	0.833412	0.0726494	0.239179	0.182912	0.962725	0.492647	8.8713	0.00302011	0	0	0	0	mMC005150	ENSMUSG00000024325	ENSMUST00000025183	ENSMUSP00000025183	17	Ring1	E3 ubiquitin-protein ligase RING1 (EC 6.3.2.-)(RING finger protein 1)(Polycomb complex protein RING1)(Transcription repressor Ring1A) [Source:UniProtKB/Swiss-Prot;Acc:O35730]	GO:0005634; GO:0006355; GO:0046966; GO:0016568; GO:0003682; GO:0009952; GO:0004842; GO:0046982; GO:0001739; GO:0016574; GO:0042974; GO:0030375; GO:0042809; GO:0004886; GO:0031519; GO:0016604; GO:0016607; GO:0000151; GO:0006350; GO:0046872; GO:0005515; GO:0008270; GO:0019941; GO:0016874; GO:0016564; GO:0048593	NM_009066.3
mMR027691	Ugt1a10	7.20679	0.0387269	0.183082	0.0560737	0.127008	0.399764	1.88989	0.57883	0.927062	0.697175	0.0860804	0.574657	0.374283	0.824812	0.351545	0.880065	0.81288	1.34586	0.310976	0	0	0	0	mMR027691	ENSMUSG00000054545	ENSMUST00000113137,ENSMUST00000113138,ENSMUST00000113139,ENSMUST00000058237,ENSMUST00000113134,ENSMUST00000113135,ENSMUST00000113142,ENSMUST00000073772,ENSMUST00000014263	ENSMUSP00000108762,ENSMUSP00000108763,ENSMUSP00000108764,ENSMUSP00000058683,ENSMUSP00000108759,ENSMUSP00000108760,ENSMUSP00000108767,ENSMUSP00000073444,ENSMUSP00000014263	1	Ugt1a10	UDP-glucuronosyltransferase 1-2 Precursor (UDPGT)(EC 2.4.1.17)(UGT1*0)(UGT1-02)(UGT1.2)(UGT1A2)(Bilirubin specific) [Source:UniProtKB/Swiss-Prot;Acc:P70691]	GO:0007584; GO:0008152; GO:0005743; GO:0016758; GO:0005887; GO:0045471; GO:0048545; GO:0042594; GO:0042493; GO:0051384; GO:0005792; GO:0018879; GO:0015020; GO:0005783; GO:0019585; GO:0005789; GO:0016757; GO:0016740; GO:0016020; GO:0016021	NM_145079.3
mMC002913	Cc2d1b	8.25013	0.176535	0.0457095	-0.00919037	0.0548998	1.60282	0.41501	-0.0834421	0.352459	0.137987	0.686314	0.935037	0.731322	0.282178	0.902178	0.987774	0.946541	1.28121	0.330138	0	0	0	0	mMC002913	ENSMUSG00000028582	ENSMUST00000030320,ENSMUST00000106665	ENSMUSP00000030320,ENSMUSP00000102276	4	Cc2d1b	Coiled-coil and C2 domain-containing protein 1B [Source:UniProtKB/Swiss-Prot;Acc:Q8BRN9]	NA	NM_177045.3
mMC002993	Mfge8	11.2553	0.130545	-0.107208	0.463522	-0.57073	0.785632	-0.645189	2.78952	-2.4287	0.449089	0.532362	0.0179881	0.0340039	0.6312	0.826719	0.262602	0.37893	6.90918	0.00734748	0	0	0	0	mMC002993	ENSMUSG00000030605	ENSMUST00000107409,ENSMUST00000032825	ENSMUSP00000103032,ENSMUSP00000032825	7	Mfge8	Lactadherin Precursor (Milk fat globule-EGF factor 8)(MFG-E8)(MFGM)(Sperm surface protein SP47)(MP47) [Source:UniProtKB/Swiss-Prot;Acc:P21956]	GO:0007155; GO:0005509; GO:0006910; GO:0009897; GO:0005615; GO:0008429; GO:0005515; GO:0016020; GO:0005178; GO:0050766; GO:0019897; GO:0007338; GO:0006911; GO:0001786	NM_008594.2,NM_001045489.1
mMR026639	Lenep	6.6676	0.106297	0.0597873	0.0826288	-0.0228416	1.52586	0.858229	1.18611	-0.231849	0.155974	0.409534	0.261186	0.821019	0.30765	0.746096	0.691773	0.967925	2.61809	0.10475	0	0	0	0	mMR026639	ENSMUSG00000078173	ENSMUST00000057431	ENSMUSP00000052968	3	Lenep	Lens epithelial cell protein LEP503 [Source:UniProtKB/Swiss-Prot;Acc:Q9WVB6]	GO:0005737	NA
mMC003121	Dnajc12	9.23908	0.0127546	0.0281365	-0.668966	0.697102	0.0839826	0.185265	-4.40481	3.24567	0.934617	0.856478	0.00112	0.00804189	0.967873	0.963742	0.0893785	0.212877	9.73805	0.00212672	0	0	0	0	mMC003121	ENSMUSG00000036764	ENSMUST00000043317	ENSMUSP00000041298	10	Dnajc12	DnaJ homolog subfamily C member 12 (J domain-containing protein 1) [Source:UniProtKB/Swiss-Prot;Acc:Q9R022]	GO:0005575; GO:0031072; GO:0051082; GO:0006457; GO:0003674; GO:0008150	NM_013888.2
mMC003054	Ncaph2	10.8992	-0.0994437	-0.035291	0.0633617	-0.0986527	-1.24798	-0.442887	0.795163	-0.875434	0.238594	0.666646	0.443758	0.400516	0.414123	0.894083	0.822421	0.826367	0.539864	0.66501	0	0	0	0	mMC003054	ENSMUSG00000008690	ENSMUST00000074552,ENSMUST00000036987	ENSMUSP00000074139,ENSMUSP00000036900	15	Ncaph2	Condensin-2 complex subunit H2 (Non-SMC condensin II complex subunit H2)(Kleisin-beta) [Source:UniProtKB/Swiss-Prot;Acc:Q8BSP2]	GO:0005634; GO:0033077; GO:0007076; GO:0008076; GO:0006813; GO:0005249	NA
mMC002477	Sec22b	6.45305	-0.0472627	-0.00389894	-0.00129631	-0.00260263	-0.796194	-0.0656821	-0.0218378	-0.0310026	0.443183	0.948839	0.982978	0.975837	0.625823	0.986557	0.997639	0.994829	0.401262	0.75501	0	0	0	0	mMC002477	ENSMUSG00000027879	ENSMUST00000029476	ENSMUSP00000029476	3	Sec22b	Vesicle-trafficking protein SEC22b (SEC22 vesicle-trafficking protein homolog B)(SEC22 vesicle-trafficking protein-like 1)(mSec22b)(ERS24)(ERS-24) [Source:UniProtKB/Swiss-Prot;Acc:O08547]	GO:0016021; GO:0016020; GO:0005794; GO:0015031; GO:0016192; GO:0033116; GO:0006888; GO:0042470; GO:0000139; GO:0005789; GO:0005783; GO:0006810	NM_011342.4
mMC020740	Zmynd19	10.0654	-0.771537	0.0685209	0.100308	-0.0317875	-4.42316	0.392825	0.57506	-0.12886	0.00108696	0.702143	0.577113	0.899853	0.0100133	0.908259	0.880832	0.982556	12.6727	0.000749791	0	0	0	0	mMC020740	ENSMUSG00000026974	ENSMUST00000028350	ENSMUSP00000028350	2	Zmynd19	Zinc finger MYND domain-containing protein 19 (Melanin-concentrating hormone receptor 1-interacting zinc finger protein)(MCH-R1-interacting zinc finger protein) [Source:UniProtKB/Swiss-Prot;Acc:Q9CQG3]	GO:0005624; GO:0005737; GO:0008270; GO:0046872; GO:0005886; GO:0016020; GO:0019717	NM_026021.3
mMC023917	Pclo	8.6988	-0.271605	-0.148747	0.0265096	-0.175257	-1.06621	-0.583917	0.104065	-0.486477	0.309741	0.571351	0.919038	0.636416	0.494644	0.848197	0.98356	0.922523	0.464992	0.712657	0	0	0	0	mMC023917	ENSMUSG00000061601	ENSMUST00000115309,ENSMUST00000030691	ENSMUSP00000110964,ENSMUSP00000030691	5	Pclo	Protein piccolo (Aczonin)(Multidomain presynaptic cytomatrix protein)(Brain-derived HLMN protein) [Source:UniProtKB/Swiss-Prot;Acc:Q9QYX7]	GO:0005198; GO:0008152; GO:0007010; GO:0007155; GO:0005509; GO:0019933; GO:0005522; GO:0017157; GO:0005544; GO:0016080; GO:0045202; GO:0030054; GO:0016491; GO:0005515; GO:0008270; GO:0046872; GO:0030073; GO:0015629	NA
mMC002994	Stat5a	6.52504	0.030984	-0.0217176	-0.0162593	-0.00545834	0.541044	-0.379235	-0.283921	-0.0673971	0.599533	0.711913	0.781876	0.947505	0.753118	0.91144	0.949512	0.990675	0.305856	0.82068	0	0	0	0	mMC002994	ENSMUSG00000004043	ENSMUST00000107356,ENSMUST00000107357,ENSMUST00000004145	ENSMUSP00000102979,ENSMUSP00000102980,ENSMUSP00000004145	11	Stat5a	Signal transducer and activator of transcription 5A (Mammary gland factor) [Source:UniProtKB/Swiss-Prot;Acc:P42230]	GO:0006355; GO:0005634; GO:0003700; GO:0003677; GO:0005509; GO:0045449; GO:0005507; GO:0009055; GO:0006631; GO:0045944; GO:0005515; GO:0006350; GO:0005737; GO:0007165; GO:0060397; GO:0033026; GO:0045588; GO:0006107; GO:0030155; GO:0060376; GO:0045621; GO:0000255; GO:0046449; GO:0001779; GO:0006600; GO:0045931; GO:0019218; GO:0019530; GO:0030856; GO:0046544; GO:0046543; GO:0001553; GO:0045647; GO:…	NM_011488.2
mMC003080	Mrpl55	7.2804	0.811582	-0.0590363	-0.122924	0.0638881	6.18879	-0.450186	-0.93737	0.344491	7.60974e-05	0.661539	0.369194	0.737136	0.00217111	0.891802	0.774528	0.948624	23.924	4.66343e-05	0	0	0	0	mMC003080	ENSMUSG00000036860	ENSMUST00000108787,ENSMUST00000116374,ENSMUST00000108785,ENSMUST00000108786,ENSMUST00000045697,ENSMUST00000108784	ENSMUSP00000104415,ENSMUSP00000112075,ENSMUSP00000104413,ENSMUSP00000104414,ENSMUSP00000048814,ENSMUSP00000104412	11	Mrpl55	39S ribosomal protein L55, mitochondrial Precursor (L55mt)(MRP-L55) [Source:UniProtKB/Swiss-Prot;Acc:Q9CZ83]	GO:0005762; GO:0003735; GO:0005840; GO:0006412; GO:0005575; GO:0030529; GO:0008150; GO:0003674; GO:0005739	NM_026035.2
mMC004417	Ppm1l	7.85564	0.019377	0.0706285	0.14816	-0.0775314	0.137644	0.501707	1.05245	-0.389433	0.893071	0.626011	0.315725	0.704576	0.946079	0.87561	0.736645	0.939046	0.56684	0.648461	0	0	0	0	mMC004417	ENSMUSG00000027784	ENSMUST00000029355	ENSMUSP00000029355	3	Ppm1l	Protein phosphatase 1L (EC 3.1.3.16)(Protein phosphatase 1-like)(Protein phosphatase 2C isoform epsilon)(PP2C-epsilon) [Source:UniProtKB/Swiss-Prot;Acc:Q8BHN0]	GO:0006470; GO:0004722; GO:0008287; GO:0004721; GO:0016020; GO:0016021; GO:0000165; GO:0007178; GO:0046872; GO:0005515; GO:0000287; GO:0016787; GO:0003824; GO:0030145	NA
mMC016588	AC121108.12-1	8.37932	0.600536	-0.160421	0.112693	-0.273114	3.83084	-1.02333	0.718873	-1.23192	0.00291907	0.328677	0.487584	0.2443	0.0183616	0.677235	0.841665	0.726148	15.2601	0.000344716	0	0	0	0	mMC016588	ENSMUSG00000079961	ENSMUST00000116077	ENSMUSP00000111761	3	AC121108.12-1	Putative uncharacterized protein [Source:UniProtKB/TrEMBL;Acc:Q3USS7]	NA	NM_030732.3
mMC020832	Tnfrsf22	7.68884	0.204288	0.482293	0.00219617	0.480097	1.0284	2.4279	0.0110557	1.70897	0.326392	0.0340517	0.991382	0.116188	0.511896	0.214616	0.99873	0.579814	1.98655	0.17592	0	0	0	0	mMC020832	ENSMUSG00000010751	ENSMUST00000075588	ENSMUSP00000075018	7	Tnfrsf22	Tumor necrosis factor receptor superfamily member 22 (Tumor necrosis factor receptor p60 homolog 2)(TNF receptor family member SOBa)(Decoy TRAIL receptor 2)(TNF receptor homolog 2) [Source:UniProtKB/Swiss-Prot;Acc:Q9ER62]	GO:0005886; GO:0005576; GO:0004872; GO:0016021; GO:0016020; GO:0042981; GO:0045569; GO:0005515	NM_024290.3
mMC005174	Eef1e1	11.3821	0.0181271	-1.15088	-0.457793	-0.693089	0.108574	-6.89337	-2.74202	-2.93545	0.915544	2.9675e-05	0.0195652	0.0138951	0.958471	0.00645534	0.270743	0.261447	21.5264	7.56179e-05	0	-1	0	0	mMC005174	ENSMUSG00000001707	ENSMUST00000001757	ENSMUSP00000001757	13	Eef1e1	Eukaryotic translation elongation factor 1 epsilon-1 (Multisynthetase complex auxiliary component p18)(Elongation factor p18) [Source:UniProtKB/Swiss-Prot;Acc:Q9D1M4]	GO:0003746; GO:0009790; GO:0005634; GO:0005575; GO:0006412; GO:0006281; GO:0008285; GO:0005515; GO:0005737; GO:0043065; GO:0017101; GO:0043517	NM_025380.2
mMR027693	Lce1e	6.89173	0.0528074	0.275517	-0.00108094	0.276598	0.431881	2.25329	-0.0088404	1.59957	0.67438	0.0462058	0.993109	0.138708	0.808275	0.252786	0.998837	0.609885	2.01838	0.171208	0	0	0	0	mMR027693	ENSMUSG00000068889	ENSMUST00000090867	ENSMUSP00000088380	3	Lce1e	late cornified envelope protein family member [Source:RefSeq peptide;Acc:NP_081087]	GO:0046872	NM_026811.2
mMC002995	Efhd2	6.50162	-0.0609024	-0.0210936	0.0453709	-0.0664645	-0.842256	-0.291716	0.627461	-0.649956	0.418028	0.776067	0.543483	0.529394	0.602565	0.937743	0.86748	0.885116	0.257225	0.85462	0	0	0	0	mMC002995	ENSMUSG00000040659	ENSMUST00000036854	ENSMUSP00000044502	4	Efhd2	EF-hand domain-containing protein D2 (Swiprosin-1) [Source:UniProtKB/Swiss-Prot;Acc:Q9D8Y0]	GO:0005515; GO:0005509	NM_025994.3
mMC003117	Slc44a4	7.95919	0.477461	0.537331	-0.036685	0.574016	2.25555	2.53838	-0.173302	1.91745	0.046025	0.0280361	0.865641	0.0821816	0.126228	0.193101	0.971701	0.516964	2.69745	0.0984325	0	0	0	0	mMC003117	ENSMUSG00000007034	ENSMUST00000007249	ENSMUSP00000007249	17	Slc44a4	Choline transporter-like protein 4 (Solute carrier family 44 member 4) [Source:UniProtKB/Swiss-Prot;Acc:Q91VA1]	GO:0016021; GO:0016020	NM_023557.2
mMC003066	St6galnac2	7.07778	0.0183745	0.236815	-0.242086	0.4789	0.183653	2.36696	-2.41964	3.38464	0.857711	0.0378918	0.0345491	0.00630514	0.924486	0.227651	0.33543	0.191426	7.07409	0.00677874	0	0	0	0	mMC003066	ENSMUSG00000057286	ENSMUST00000079545	ENSMUSP00000078501	11	St6galnac2	Alpha-N-acetylgalactosaminide alpha-2,6-sialyltransferase 2 (EC 2.4.99.-)(GalNAc alpha-2,6-sialyltransferase II)(ST6GalNAc II)(Gal-beta-1,3-GalNAc alpha-2,6-sialyltransferase)(Sialyltransferase 7B) [Source:UniProtKB/Swiss-Prot;Acc:P70277]	GO:0008373; GO:0030173; GO:0016740; GO:0016021; GO:0016020; GO:0005794; GO:0006486; GO:0016757; GO:0000139	NA
mMC025340	Coq10b	9.42149	1.61503	-0.301496	-0.61861	0.317115	5.51799	-1.0301	-2.11357	0.766127	0.000198448	0.325629	0.0588413	0.460128	0.00379493	0.674371	0.410363	0.857825	18.3515	0.000154616	1	0	0	0	mMC025340	ENSMUSG00000025981	ENSMUST00000087617,ENSMUST00000027125	ENSMUSP00000084899,ENSMUSP00000027125	1	Coq10b	Protein COQ10 B, mitochondrial Precursor [Source:UniProtKB/Swiss-Prot;Acc:Q3THF9]	GO:0005739	NM_001039710.1,NM_026424.3
mMC004418	Cdc42ep3	6.49943	0.00323499	-0.0414306	-0.0355686	-0.00586206	0.0535759	-0.686149	-0.589065	-0.0686487	0.958258	0.507179	0.568016	0.946532	0.980208	0.811785	0.877382	0.99043	0.279551	0.839038	0	0	0	0	mMC004418	ENSMUSG00000036533	ENSMUST00000068958	ENSMUSP00000067217	17	Cdc42ep3	Cdc42 effector protein 3 (Binder of Rho GTPases 2) [Source:UniProtKB/Swiss-Prot;Acc:Q9CQC5]	GO:0016020; GO:0012505; GO:0005856; GO:0005737; GO:0005515; GO:0008360	NA
mMC016590	Lcn9	6.47571	-0.00507323	-0.00733997	-0.0300649	0.0227249	-0.0795157	-0.115044	-0.471225	0.251858	0.938086	0.910536	0.646918	0.805911	0.969824	0.97958	0.906794	0.96448	0.12267	0.944742	0	0	0	0	mMC016590	ENSMUSG00000023210	ENSMUST00000023978	ENSMUSP00000023978	2	Lcn9	Epididymal-specific lipocalin-9 Precursor (MUP-like lipocalin) [Source:UniProtKB/Swiss-Prot;Acc:Q9D267]	GO:0005215; GO:0005549; GO:0006629; GO:0005576; GO:0006810; GO:0005488; GO:0005550	NM_029959.2
mMC002479	Prdx3	7.47302	0.0180305	-0.202085	-0.10449	-0.0975947	0.196278	-2.19988	-1.13747	-0.751236	0.848061	0.0506948	0.280111	0.468672	0.9205	0.26589	0.706924	0.860927	2.39726	0.124968	0	0	0	0	mMC002479	ENSMUSG00000024997	ENSMUST00000025961	ENSMUSP00000025961	19	Prdx3	Thioredoxin-dependent peroxide reductase, mitochondrial Precursor (EC 1.11.1.15)(Perioredoxin-3)(PRX III)(Antioxidant protein 1)(AOP-1)(Protein MER5) [Source:UniProtKB/Swiss-Prot;Acc:P20108]	GO:0001893; GO:0055114; GO:0016491; GO:0042802; GO:0032496; GO:0006979; GO:0045454; GO:0030099; GO:0051920; GO:0004601; GO:0042744; GO:0016209; GO:0005739	NM_007452.2
mMC020835	Rnd3	6.60764	-0.0340497	0.0240566	0.04902	-0.0249634	-0.57967	0.409546	0.834528	-0.300508	0.57411	0.690198	0.42218	0.769534	0.735283	0.904019	0.8082	0.955703	0.377935	0.770861	0	0	0	0	mMC020835	ENSMUSG00000017144	ENSMUST00000017288	ENSMUSP00000017288	2	Rnd3	Rho-related GTP-binding protein RhoE Precursor (Rho family GTPase 3)(Rnd3) [Source:UniProtKB/Swiss-Prot;Acc:P61588]	GO:0006913; GO:0007264; GO:0003924; GO:0005525; GO:0000139; GO:0006886; GO:0005515; GO:0005794; GO:0015031; GO:0005622; GO:0007165; GO:0016020; GO:0000166	NM_028810.2
mMC005151	Mettl3	9.10759	0.579264	-0.342342	-0.172293	-0.170048	3.55558	-2.10133	-1.05755	-0.738061	0.00468386	0.0600928	0.313494	0.476314	0.0249696	0.291287	0.734828	0.864456	12.9285	0.00069076	0	0	0	0	mMC005151	ENSMUSG00000022160	ENSMUST00000022767,ENSMUST00000111553	ENSMUSP00000022767,ENSMUSP00000107178	14	Mettl3	N6-adenosine-methyltransferase 70 kDa subunit (MT-A70)(EC 2.1.1.62)(Methyltransferase-like protein 3) [Source:UniProtKB/Swiss-Prot;Acc:Q8C3P7]	GO:0008168; GO:0003723; GO:0005634; GO:0016740; GO:0006139; GO:0001510; GO:0016556; GO:0016607; GO:0016422; GO:0001734	NM_019721.2
mMR027694	Pde4dip	7.20961	0.508046	-0.22558	0.0879639	-0.313544	4.13412	-1.83561	0.715788	-1.80411	0.00175064	0.0942634	0.489411	0.0993333	0.0132999	0.369634	0.842895	0.548211	20.8047	8.8245e-05	0	0	0	0	mMR027694	ENSMUSG00000038170	ENSMUST00000107038,ENSMUST00000045243,ENSMUST00000090750	ENSMUSP00000102653,ENSMUSP00000040905,ENSMUSP00000088254	3	Pde4dip	Myomegalin (Phosphodiesterase 4D-interacting protein) [Source:UniProtKB/Swiss-Prot;Acc:Q80YT7]	GO:0005794; GO:0005737; GO:0005515; GO:0005813; GO:0005634	NM_178080.4
mMC002916	Rfk	6.49174	-0.0411524	3.39339e-05	0.00874596	-0.00871203	-0.627474	0.000517411	0.133355	-0.0939303	0.543474	0.999597	0.896382	0.926896	0.709993	0.999915	0.978153	0.986955	0.215784	0.883352	0	0	0	0	mMC002916	ENSMUSG00000024712	ENSMUST00000025617	ENSMUSP00000025617	19	Rfk	Riboflavin kinase (EC 2.7.1.26)(ATP:riboflavin 5'-phosphotransferase)(Flavokinase)(KOI-4) [Source:UniProtKB/Swiss-Prot;Acc:Q8CFV9]	GO:0016301; GO:0000287; GO:0005737; GO:0016740; GO:0046872; GO:0008270; GO:0000166; GO:0005524; GO:0009231; GO:0008531	NM_019437.2
mMC017441	Meg3	11.65	0.111466	-1.05287	0.164058	-1.21693	0.605975	-5.72382	0.891888	-4.67801	0.557136	0.000146901	0.392021	0.000720699	0.72162	0.0140329	0.788484	0.0764951	21.3979	7.77e-05	0	0	0	0	mMC017441	ENSMUSG00000021268	ENSMUST00000021696	ENSMUSP00000021696	12	Meg3	Putative uncharacterized protein Fragment [Source:UniProtKB/TrEMBL;Acc:Q8CCV7]	NA	NA
mMC024975	2810405J04Rik	12.5201	-0.109134	-0.112385	-0.108806	-0.00357909	-1.13473	-1.16853	-1.13132	-0.0263142	0.28121	0.267906	0.28258	0.97949	0.4635	0.618928	0.708666	0.995287	1.71227	0.223317	0	0	0	0	mMC024975	ENSMUSG00000002017	ENSMUST00000002070,ENSMUST00000112507	ENSMUSP00000002070,ENSMUSP00000108126	17	2810405J04Rik	Protein FAM98A [Source:UniProtKB/Swiss-Prot;Acc:Q3TJZ6]	GO:0008152; GO:0016301; GO:0005524	NM_133747.2
mMC003118	Olfr599	6.66307	0.00466676	-0.0646743	-0.0587423	-0.00593198	0.0331197	-0.45899	-0.416891	-0.0297685	0.974187	0.655402	0.684979	0.976798	0.987628	0.889596	0.920575	0.994829	0.130113	0.940127	0	0	0	0	mMC003118	ENSMUSG00000073950	ENSMUST00000098201	ENSMUSP00000095803	7	Olfr599	olfactory receptor 599 [Source:RefSeq peptide;Acc:NP_666942]	GO:0004984; GO:0007165; GO:0004977; GO:0007186; GO:0004872; GO:0016021	NM_146731.1
mMC003074	Ahi1	10.2339	0.940392	-0.335687	-0.149843	-0.185844	4.44894	-1.58812	-0.708899	-0.621701	0.00104229	0.141275	0.493506	0.547124	0.00974886	0.450751	0.845312	0.892858	16.9402	0.000219696	0	0	0	0	mMC003074	ENSMUSG00000019986	ENSMUST00000105525	ENSMUSP00000101164	10	Ahi1	Jouberin (Abelson helper integration site 1 protein)(AHI-1) [Source:UniProtKB/Swiss-Prot;Acc:Q8K3E5]	GO:0003674; GO:0005575	NM_026203.2
mMC025342	Syp	8.60872	0.754968	-0.0152442	0.0462747	-0.0615189	3.83677	-0.0774715	0.23517	-0.221071	0.0028897	0.939675	0.818506	0.829189	0.0182547	0.984048	0.958534	0.970294	10.6503	0.0015045	0	0	0	0	mMC025342	ENSMUSG00000031144	ENSMUST00000116638,ENSMUST00000069520,ENSMUST00000033484,ENSMUST00000116637	ENSMUSP00000112337,ENSMUSP00000069429,ENSMUSP00000033484,ENSMUSP00000112336	X	Syp	Synaptophysin (Major synaptic vesicle protein p38)(BM89 antigen) [Source:UniProtKB/Swiss-Prot;Acc:Q62277]	GO:0017075; GO:0031410; GO:0030141; GO:0006810; GO:0045202; GO:0042734; GO:0007268; GO:0006897; GO:0005509; GO:0019717; GO:0008021; GO:0030285; GO:0030054; GO:0005215; GO:0030672; GO:0016020; GO:0016021	NM_009305.2
mMC020804	Olfr100	7.09509	-0.0256985	0.368051	-0.115482	0.483533	-0.123889	1.77432	-0.556723	1.6483	0.903694	0.104355	0.589143	0.128238	0.95251	0.387362	0.884343	0.59586	2.26111	0.139689	0	0	0	0	mMC020804	ENSMUSG00000049234	ENSMUST00000058046	ENSMUSP00000061042	17	Olfr100	olfactory receptor 102 [Source:RefSeq peptide;Acc:NP_001011721]	GO:0016021; GO:0007165; GO:0004872; GO:0007186; GO:0004949; GO:0004984	NM_001011721.1
mMC005143	Syngr3	10.8424	0.9398	-0.119707	-0.609706	0.489999	3.179	-0.404927	-2.06241	1.17202	0.00904146	0.693489	0.0642408	0.266562	0.0389357	0.904848	0.421953	0.743982	5.15498	0.018798	0	0	0	0	mMC005143	ENSMUSG00000007021	ENSMUST00000007236	ENSMUSP00000007236	17	Syngr3	Synaptogyrin-3 [Source:UniProtKB/Swiss-Prot;Acc:Q8R191]	GO:0016020; GO:0016021	NM_011522.3
mMR027695	Hmbox1	7.264	-0.166362	0.162689	-0.19213	0.35482	-1.20936	1.18266	-1.39668	1.82387	0.252506	0.262495	0.190736	0.0961253	0.430462	0.612042	0.622775	0.542206	5.27989	0.0174843	0	0	0	0	mMR027695	ENSMUSG00000021972	ENSMUST00000067843,ENSMUST00000022544	ENSMUSP00000066905,ENSMUSP00000022544	14	Hmbox1	Homeobox-containing protein 1 [Source:UniProtKB/Swiss-Prot;Acc:Q8BJA3]	GO:0043565; GO:0006355; GO:0003700; GO:0005524; GO:0005634; GO:0003674; GO:0008150; GO:0003677; GO:0003918; GO:0006265; GO:0006350; GO:0045449; GO:0005575; GO:0005694; GO:0030528	NM_177338.5
mMC002917	Epha3	9.41024	-0.505637	0.367996	0.646679	-0.278683	-2.39596	1.74375	3.06428	-0.933761	0.036015	0.109749	0.0110667	0.37097	0.105674	0.396786	0.216803	0.811969	6.1519	0.0108089	0	0	0	0	mMC002917	ENSMUSG00000052504	ENSMUST00000064405	ENSMUSP00000066554	16	Epha3	Ephrin type-A receptor 3 Precursor (EC 2.7.10.1)(Tyrosine-protein kinase receptor ETK1)(MEK4)(Tyrosine-protein kinase TYRO4) [Source:UniProtKB/Swiss-Prot;Acc:P29319]	GO:0016301; GO:0016740; GO:0004872; GO:0005886; GO:0005576; GO:0004714; GO:0005003; GO:0004672; GO:0007169; GO:0004713; GO:0016021; GO:0000166; GO:0004674; GO:0016020; GO:0005524; GO:0006468	NM_010140.3
mMC017459	Cd84	6.57617	-0.0827212	0.00346082	0.0906068	-0.087146	-1.14259	0.0478026	1.25151	-0.851147	0.278072	0.962752	0.237354	0.413285	0.459985	0.989687	0.671331	0.832824	0.717781	0.562285	0	0	0	0	mMC017459	ENSMUSG00000038147	ENSMUST00000042302	ENSMUSP00000047024	1	Cd84	SLAM family member 5 Precursor (Signaling lymphocytic activation molecule 5)(Leukocyte differentiation antigen CD84)(CD84 antigen) [Source:UniProtKB/Swiss-Prot;Acc:Q18PI6]	GO:0007155; GO:0016020; GO:0016021; GO:0005515; GO:0004872; GO:0005886	NM_013489.2
mMC002997	Rwdd2b	8.1279	0.396043	0.071281	-0.14702	0.218301	2.43293	0.437885	-0.903155	0.948259	0.0337525	0.670156	0.386276	0.363872	0.100936	0.895596	0.785537	0.807422	2.40653	0.124033	0	0	0	0	mMC002997	ENSMUSG00000041079	ENSMUST00000039101	ENSMUSP00000049168	16	Rwdd2b	RWD domain-containing protein 2B [Source:UniProtKB/Swiss-Prot;Acc:Q99M03]	NA	NM_016924.2
mMC003119	Boc	6.48201	-0.0221159	0.0573108	0.015531	0.0417798	-0.363989	0.943238	0.255614	0.486224	0.722939	0.366319	0.803084	0.636589	0.841743	0.709797	0.954536	0.922665	0.652334	0.598298	0	0	0	0	mMC003119	ENSMUSG00000022687	ENSMUST00000023370,ENSMUST00000114634	ENSMUSP00000023370,ENSMUSP00000110281	16	Boc	Brother of CDO Precursor (Protein BOC) [Source:UniProtKB/Swiss-Prot;Acc:Q6AZB0]	GO:0030030; GO:0005887; GO:0007155; GO:0005524; GO:0006468; GO:0016021; GO:0016020; GO:0043025; GO:0030424; GO:0007411; GO:0051789; GO:0016337; GO:0016202; GO:0030426; GO:0007224; GO:0009986; GO:0005515; GO:0045663; GO:0005021	NM_172506.2
mMC003256	Ftsj3	8.12828	0.517854	-0.25064	0.0546661	-0.305306	2.69416	-1.30397	0.284403	-1.12315	0.0212933	0.219532	0.781516	0.285883	0.0720078	0.566436	0.949512	0.758116	8.70613	0.00323742	0	0	0	0	mMC003256	ENSMUSG00000020706	ENSMUST00000021048	ENSMUSP00000021048	11	Ftsj3	Putative rRNA methyltransferase 3 (EC 2.1.1.-)(rRNA (uridine-2'-O-)-methyltransferase 3) [Source:UniProtKB/Swiss-Prot;Acc:Q9DBE9]	GO:0005730; GO:0008168; GO:0032259; GO:0003676; GO:0031167; GO:0006364; GO:0008150; GO:0003674; GO:0005634; GO:0016740; GO:0005575	NM_025310.2
mMC019580	Gnas	11.0709	-0.379108	0.374046	-0.215359	0.589404	-1.53467	1.51418	-0.871796	1.68714	0.153815	0.158875	0.402411	0.120402	0.304621	0.481004	0.79603	0.585771	5.97768	0.0118598	0	0	0	0	mMC019580	ENSMUSG00000027523	ENSMUST00000109083,ENSMUST00000109087,ENSMUST00000109085,ENSMUST00000109084,ENSMUST00000109089,ENSMUST00000109088,ENSMUST00000087871,ENSMUST00000087876,ENSMUST00000069396,ENSMUST00000109096,ENSMUST00000080493,ENSMUST00000076093	ENSMUSP00000104711,ENSMUSP00000104715,ENSMUSP00000104713,ENSMUSP00000104712,ENSMUSP00000104717,ENSMUSP00000104716,ENSMUSP00000085179,ENSMUSP00000085184,ENSMUSP00000068664,ENSMUSP00000104724,ENSMUSP00000079341,ENSMUSP00000075461	2	Gnas	Protein ALEX (Alternative gene product encoded by XL-exon) [Source:UniProtKB/Swiss-Prot;Acc:Q6R0H6]	GO:0005515; GO:0007165; GO:0019001; GO:0005834; GO:0001726; GO:0051216; GO:0045669; GO:0045672; GO:0001958; GO:0007189; GO:0048701; GO:0040032; GO:0006112; GO:0007191; GO:0042309; GO:0004879; GO:0050826; GO:0050825; GO:0004871; GO:0035116; GO:0042995; GO:0009791; GO:0042493; GO:0001501; GO:0005624; GO:0000166; GO:0005634; GO:0006355; GO:0016020; GO:0005525; GO:0003924; GO:0003677; GO:0007186; GO:…	NA
mMC004404	Sf1	9.89193	0.138319	-0.000120357	0.240184	-0.240304	0.936902	-0.000815234	1.62688	-1.15095	0.369424	0.999365	0.132751	0.274761	0.556886	0.999865	0.551876	0.749801	2.92566	0.0825996	0	0	0	0	mMC004404	ENSMUSG00000024949	ENSMUST00000113485,ENSMUST00000113487,ENSMUST00000113489	ENSMUSP00000109113,ENSMUSP00000109115,ENSMUSP00000109117	19	Sf1	Splicing factor 1 (Zinc finger protein 162)(Transcription factor ZFM1)(mZFM)(Zinc finger gene in MEN1 locus)(Mammalian branch point-binding protein mBBP)(BBP)(CW17) [Source:UniProtKB/Swiss-Prot;Acc:Q64213]	GO:0003723; GO:0008380; GO:0003676; GO:0006813; GO:0006397; GO:0003677; GO:0005249; GO:0005737; GO:0008270; GO:0006350; GO:0046872; GO:0033327; GO:0005681; GO:0050810; GO:0022402; GO:0042309; GO:0048662; GO:0050826; GO:0050825; GO:0004879; GO:0030238; GO:0005634; GO:0006355; GO:0016021	NA
mMC016568	AC102902.6-2	6.40817	-0.0894645	-0.0209766	0.0817525	-0.102729	-1.35219	-0.317045	1.23563	-1.0979	0.204135	0.757294	0.242974	0.296279	0.371464	0.92942	0.675945	0.762837	0.763499	0.538354	0	0	0	0	mMC016568	ENSMUSG00000068074	ENSMUST00000089105	ENSMUSP00000086506	16	AC102902.6-2	keratin associated protein 6-1 [Source:RefSeq peptide;Acc:NP_034802]	GO:0005882	NA
mMC002481	Sms	9.65299	-0.0414213	-0.698121	-0.443463	-0.254657	-0.246548	-4.15535	-2.63958	-1.07181	0.809913	0.00168978	0.0234501	0.307327	0.897939	0.0460052	0.291745	0.770194	8.25243	0.00393673	0	0	0	0	mMC002481	ENSMUSG00000071708	ENSMUST00000112529	ENSMUSP00000108148	X	Sms	Spermine synthase (SPMSY)(EC 2.5.1.22)(Spermidine aminopropyltransferase) [Source:UniProtKB/Swiss-Prot;Acc:P97355]	GO:0003824; GO:0016768; GO:0006597; GO:0008215; GO:0005575; GO:0016740	NM_009214.3
mMC020935	Eif2c2	7.03327	0.0372475	0.00362241	0.00529887	-0.00167647	0.371541	0.0361333	0.0528559	-0.0118247	0.717469	0.97184	0.958818	0.990783	0.838182	0.992519	0.992966	0.998508	0.0975838	0.959697	0	0	0	0	mMC020935	ENSMUSG00000036698	ENSMUST00000044113	ENSMUSP00000042207	15	Eif2c2	Protein argonaute-2 (EC 3.1.26.n1)(Argonaute2)(mAgo2)(Protein slicer)(Piwi/argonaute family protein meIF2C2)(Eukaryotic translation initiation factor 2C 2)(eIF-2C 2)(eIF2C 2) [Source:UniProtKB/Swiss-Prot;Acc:Q8CJG0]	GO:0007275; GO:0030154; GO:0003723; GO:0030529; GO:0016787; GO:0003676; GO:0005634; GO:0006355; GO:0045947; GO:0035279; GO:0004518; GO:0035278; GO:0000340; GO:0035068; GO:0003743; GO:0004519; GO:0006417; GO:0000932; GO:0005515; GO:0046872; GO:0006350; GO:0005737; GO:0031054; GO:0031047; GO:0016442; GO:0016891; GO:0005845	NM_153178.3
mMR027696	1700021K02Rik	6.56605	0.0518562	0.0165884	-0.089658	0.106246	0.608835	0.194761	-1.05266	0.88206	0.555308	0.84922	0.315632	0.39708	0.720143	0.96097	0.736645	0.824363	0.382156	0.767981	0	0	0	0	mMR027696	ENSMUSG00000020096	ENSMUST00000105457,ENSMUST00000122261,ENSMUST00000121297,ENSMUST00000035894,ENSMUST00000079235,ENSMUST00000092494,ENSMUST00000092492	ENSMUSP00000101097,ENSMUSP00000113902,ENSMUSP00000113253,ENSMUSP00000036422,ENSMUSP00000078227,ENSMUSP00000090151,ENSMUSP00000090149	10	1700021K02Rik	Protein SPATIAL (Stromal protein associated with thymii and lymph node) [Source:UniProtKB/Swiss-Prot;Acc:Q7TSD4]	GO:0048515; GO:0007283; GO:0005634; GO:0007275; GO:0030154; GO:0005515; GO:0005737; GO:0005829	NM_001017409.1,NM_023064.3,NM_001017407.1,NM_001017441.2
mMC002918	Ereg	6.39818	0.00730778	-0.010241	0.0120196	-0.0222607	0.131981	-0.184957	0.217079	-0.284283	0.897442	0.856713	0.83222	0.781606	0.948377	0.963742	0.962317	0.959192	0.101037	0.957701	0	0	0	0	mMC002918	ENSMUSG00000029377	ENSMUST00000031324	ENSMUSP00000031324	5	Ereg	Proepiregulin Precursor [Contains Epiregulin(EPR)] [Source:UniProtKB/Swiss-Prot;Acc:Q61521]	GO:0007275; GO:0030154; GO:0016481; GO:0045741; GO:0007143; GO:0045840; GO:0043616; GO:0008083; GO:0051151; GO:0007173; GO:0005154; GO:0045410; GO:0019221; GO:0048661; GO:0042327; GO:0001556; GO:0001819; GO:0030728; GO:0042700; GO:0048160; GO:0001550; GO:0009299; GO:0045740; GO:0005576; GO:0005615; GO:0005886; GO:0016020; GO:0016021; GO:0045089; GO:0008283; GO:0009887; GO:0007267; GO:0008285; GO:…	NM_007950.2
mMC017373	Gpc1	7.30653	0.0474174	0.403778	-0.0423347	0.446113	0.3972	3.38232	-0.354624	2.64242	0.699009	0.00633071	0.729744	0.0233328	0.826085	0.0896728	0.934766	0.323517	5.29838	0.0172991	0	0	0	0	mMC017373	ENSMUSG00000034220	ENSMUST00000045970	ENSMUSP00000047199	1	Gpc1	Glypican-1 Precursor [Contains Secreted glypican-1] [Source:UniProtKB/Swiss-Prot;Acc:Q9QZF2]	GO:0005576; GO:0005886; GO:0005615; GO:0005578; GO:0031225; GO:0043395; GO:0016020	NA
mMC002998	Ttc27	10.6355	0.0453988	-0.129324	-0.0402097	-0.0891143	0.21852	-0.62248	-0.193543	-0.303304	0.831126	0.546631	0.85015	0.767459	0.910586	0.835073	0.968468	0.955469	0.266633	0.848057	0	0	0	0	mMC002998	ENSMUSG00000024078	ENSMUST00000024882	ENSMUSP00000024882	17	Ttc27	Tetratricopeptide repeat protein 27 (TPR repeat protein 27) [Source:UniProtKB/Swiss-Prot;Acc:Q8CD92]	GO:0005575; GO:0005488; GO:0008150	NM_152817.4
mMC024980	Herc4	9.38345	0.66285	-0.280238	-0.219174	-0.0610632	2.48556	-1.05084	-0.821862	-0.16191	0.0307697	0.316431	0.429045	0.874386	0.0945645	0.666093	0.812618	0.977939	5.10007	0.0194122	0	0	0	0	mMC024980	ENSMUSG00000020064	ENSMUST00000020258,ENSMUST00000092452	ENSMUSP00000020258,ENSMUSP00000090109	10	Herc4	Probable E3 ubiquitin-protein ligase HERC4 (EC 6.3.2.-)(HECT domain and RCC1-like domain-containing protein 4) [Source:UniProtKB/Swiss-Prot;Acc:Q6PAV2]	GO:0019941; GO:0016874; GO:0005829; GO:0005622; GO:0005737; GO:0006464; GO:0016881	NM_026101.2
mMC004405	Ank1	7.00617	-0.147652	0.0376597	-0.037681	0.0753407	-2.19966	0.561039	-0.561356	0.793653	0.0507147	0.586299	0.586091	0.444599	0.135438	0.855692	0.883228	0.849924	5.2915	0.0173677	0	0	0	0	mMC004405	ENSMUSG00000031543	ENSMUST00000084037,ENSMUST00000117270,ENSMUST00000121075,ENSMUST00000118733,ENSMUST00000117296,ENSMUST00000084038,ENSMUST00000033947,ENSMUST00000072833,ENSMUST00000117662,ENSMUST00000110688,ENSMUST00000121802,ENSMUST00000110685	ENSMUSP00000081050,ENSMUSP00000113495,ENSMUSP00000112966,ENSMUSP00000112850,ENSMUSP00000113656,ENSMUSP00000081051,ENSMUSP00000033947,ENSMUSP00000072612,ENSMUSP00000113531,ENSMUSP00000106316,ENSMUSP00000113571,ENSMUSP00000106313	8	Ank1	Ankyrin-1 (Erythrocyte ankyrin) [Source:UniProtKB/Swiss-Prot;Acc:Q02357]	GO:0030863; GO:0048821; GO:0016529; GO:0005515; GO:0007165; GO:0005737; GO:0005856; GO:0015672; GO:0016020	NA
mMC025275	1810010H24Rik	6.80926	0.239567	-0.153105	-0.0512213	-0.101883	1.94305	-1.24178	-0.415439	-0.584311	0.078707	0.240784	0.68601	0.571095	0.187557	0.589469	0.920887	0.900838	4.27271	0.0322738	0	0	0	0	mMC025275	ENSMUSG00000078607	ENSMUST00000106767	ENSMUSP00000102378	11	1810010H24Rik	UPF0450 protein C17orf58 homolog [Source:UniProtKB/Swiss-Prot;Acc:Q08AU9]	GO:0005515	NA
mMR028150	Tsga10	6.3699	0.0038929	0.035655	0.0440606	-0.00840559	0.057015	0.5222	0.645307	-0.0870501	0.955581	0.612145	0.532288	0.932235	0.979051	0.869014	0.862049	0.988003	0.239077	0.867247	0	0	0	0	mMR028150	ENSMUSG00000060771	ENSMUST00000041815,ENSMUST00000114903	ENSMUSP00000048859,ENSMUSP00000110553	1	Tsga10	Testis-specific gene 10 protein [Source:UniProtKB/Swiss-Prot;Acc:Q6NY15]	GO:0016020; GO:0006468; GO:0004674; GO:0005634; GO:0005096; GO:0007165; GO:0005737; GO:0030031; GO:0005198; GO:0008083; GO:0009434; GO:0031965; GO:0043005; GO:0005509	NM_207228.2
mMC015149	Foxp4	7.02299	0.0408864	0.0293202	-0.0515166	0.0808368	0.311781	0.223583	-0.392843	0.435879	0.761183	0.827283	0.70213	0.671567	0.867335	0.95425	0.926294	0.931973	0.0681133	0.975714	0	0	0	0	mMC015149	ENSMUSG00000023991	ENSMUST00000024790,ENSMUST00000113265	ENSMUSP00000024790,ENSMUSP00000108890	17	Foxp4	Forkhead box protein P4 (Fork head-related protein-like A)(mFKHLA) [Source:UniProtKB/Swiss-Prot;Acc:Q9DBY0]	GO:0006350; GO:0008270; GO:0046872; GO:0005622; GO:0003700; GO:0043565; GO:0006355; GO:0005634; GO:0048617; GO:0046982; GO:0000122; GO:0042803; GO:0007507; GO:0016564; GO:0003677	NA
mMR029106	Tbx18	6.42881	0.108193	0.149021	0.0359948	0.113026	1.83541	2.52803	0.610625	1.35581	0.0942951	0.0285523	0.554165	0.203015	0.213958	0.19476	0.871783	0.68581	2.76701	0.0932582	0	0	0	0	mMR029106	ENSMUSG00000032419	ENSMUST00000034991	ENSMUSP00000034991	9	Tbx18	T-box transcription factor TBX18 (T-box protein 18) [Source:UniProtKB/Swiss-Prot;Acc:Q9EPZ6]	GO:0001756; GO:0045449; GO:0006350; GO:0050679; GO:0016331; GO:0051145; GO:0009948; GO:0002053; GO:0003700; GO:0005634; GO:0006355; GO:0003677	NM_023814.3
mMC013312	Narg2	6.43155	0.00378511	-0.00133129	-0.0130881	0.0117568	0.0605961	-0.0213128	-0.209529	0.133089	0.952795	0.983387	0.837962	0.896587	0.977487	0.995838	0.963969	0.982058	0.0155342	0.997193	0	0	0	0	mMC013312	ENSMUSG00000032235	ENSMUST00000034761	ENSMUSP00000034761	9	Narg2	NMDA receptor-regulated protein 2 [Source:UniProtKB/Swiss-Prot;Acc:Q3UZ18]	GO:0004872; GO:0005634	NM_145618.3
mMC014132	2300009A05Rik	7.66039	-0.257462	-0.0415709	-0.100317	0.0587457	-1.78673	-0.288493	-0.696176	0.288275	0.102237	0.778468	0.501125	0.77863	0.226298	0.938527	0.848104	0.958648	2.83088	0.0887852	0	0	0	0	mMC014132	ENSMUSG00000032403	ENSMUST00000034974	ENSMUSP00000034974	9	2300009A05Rik	hypothetical protein LOC69478 [Source:RefSeq peptide;Acc:NP_081366]	GO:0042309; GO:0050825; GO:0050826	NM_027090.1
mMC022768	Psmc3	9.34156	0.639849	-0.139004	-0.109947	-0.0290577	5.68983	-1.23609	-0.977695	-0.182713	0.000154319	0.242809	0.34976	0.858431	0.00331432	0.592158	0.76113	0.975429	23.402	5.16213e-05	0	0	0	0	mMC022768	ENSMUSG00000002102	ENSMUST00000002171,ENSMUST00000067663,ENSMUST00000111441	ENSMUSP00000002171,ENSMUSP00000071054,ENSMUSP00000107068	2	Psmc3	26S protease regulatory subunit 6A (Proteasome 26S subunit ATPase 3)(TAT-binding protein 1)(TBP-1) [Source:UniProtKB/Swiss-Prot;Acc:O88685]	GO:0005737; GO:0005829; GO:0001824; GO:0030163; GO:0000166; GO:0005524; GO:0005634; GO:0016787; GO:0017111; GO:0043234	NM_008948.2
mMC011138	Lrrc45	8.35961	0.068714	-0.384188	-0.0660253	-0.318162	0.759926	-4.24883	-0.730191	-2.48805	0.463673	0.00144706	0.480916	0.030635	0.64367	0.0425313	0.839437	0.360129	10.4263	0.00163463	0	0	0	0	mMC011138	ENSMUSG00000025145	ENSMUST00000026139	ENSMUSP00000026139	11	Lrrc45	Leucine-rich repeat-containing protein 45 [Source:UniProtKB/Swiss-Prot;Acc:Q8CIM1]	GO:0005515	NM_153545.1
mMC010861	Prr15	7.37438	-0.284665	-0.10006	-0.0249307	-0.0751294	-2.73885	-0.962708	-0.239866	-0.511126	0.0196752	0.356895	0.814956	0.619618	0.0681083	0.701268	0.957165	0.916783	4.09622	0.0361956	0	0	0	0	mMC010861	ENSMUSG00000045725	ENSMUST00000059138	ENSMUSP00000049549	6	Prr15	Protein PRR15 [Source:UniProtKB/Swiss-Prot;Acc:Q9D1T5]	GO:0007275	NM_030024.2
mMC013838	Nek2	6.39215	-0.120481	-0.0267439	0.0615614	-0.0883052	-1.49101	-0.330969	0.761852	-0.772741	0.164769	0.747043	0.46257	0.456365	0.319236	0.926566	0.830661	0.855522	0.824828	0.507806	0	0	0	0	mMC013838	ENSMUSG00000026622	ENSMUST00000027931	ENSMUSP00000027931	1	Nek2	Serine/threonine-protein kinase Nek2 (EC 2.7.11.1)(NimA-related protein kinase 2) [Source:UniProtKB/Swiss-Prot;Acc:O35942]	GO:0016740; GO:0046872; GO:0005515; GO:0000070; GO:0004713; GO:0000794; GO:0030496; GO:0000922; GO:0000287; GO:0016301; GO:0007067; GO:0051301; GO:0007049; GO:0000775; GO:0007126; GO:0004672; GO:0006468; GO:0004674; GO:0005524; GO:0000166; GO:0005634	NM_010892.3
mMC022837	E130309F12Rik	8.3175	-0.29077	-0.657393	-0.273155	-0.384239	-1.46162	-3.30455	-1.37308	-1.36576	0.172512	0.00725305	0.197748	0.199968	0.329273	0.0972959	0.629152	0.68222	4.4324	0.0291506	0	0	0	0	mMC022837	ENSMUSG00000063446	ENSMUST00000076670	ENSMUSP00000075966	4	E130309F12Rik	Lipid phosphate phosphatase-related protein type 1 (Plasticity-related gene 3 protein)(PRG-3) [Source:UniProtKB/Swiss-Prot;Acc:Q8BFZ2]	GO:0003824; GO:0016020; GO:0016021	NM_178756.4
mMC010768	Gp2	6.4049	0.00227153	0.0362936	0.0769317	-0.040638	0.0386649	0.617773	1.3095	-0.489121	0.969868	0.549615	0.21772	0.634603	0.985685	0.836086	0.653274	0.921698	0.797381	0.52126	0	0	0	0	mMC010768	ENSMUSG00000030954	ENSMUST00000033255,ENSMUST00000079898	ENSMUSP00000033255,ENSMUSP00000078821	7	Gp2	Pancreatic secretory granule membrane major glycoprotein GP2 Precursor (Pancreatic zymogen granule membrane protein GP-2) [Source:UniProtKB/Swiss-Prot;Acc:Q9D733]	GO:0009055; GO:0016020; GO:0031225; GO:0005576; GO:0005886	NM_025989.3
mMC012485	Pramel6	6.44235	0.0209531	0.0938033	0.0218663	0.0719369	0.3534	1.58211	0.368802	0.857936	0.730636	0.14264	0.719451	0.409688	0.846888	0.453157	0.931284	0.831164	0.922449	0.462732	0	0	0	0	mMC012485	ENSMUSG00000025838	ENSMUST00000111572,ENSMUST00000026956	ENSMUSP00000107198,ENSMUSP00000026956	2	Pramel6	preferentially expressed antigen in melanoma like 6 [Source:RefSeq peptide;Acc:NP_839980]	NA	NM_178249.2
mMC013338	Eif2b1	9.53485	0.208896	-0.289265	-0.304258	0.0149924	2.00262	-2.7731	-2.91682	0.10163	0.0711432	0.0185184	0.0143604	0.920925	0.173772	0.154	0.240586	0.985817	7.88454	0.00463794	0	0	0	0	mMC013338	ENSMUSG00000029388	ENSMUST00000031334	ENSMUSP00000031334	5	Eif2b1	Translation initiation factor eIF-2B subunit alpha (eIF-2B GDP-GTP exchange factor subunit alpha) [Source:UniProtKB/Swiss-Prot;Acc:Q99LC8]	GO:0003743; GO:0009749; GO:0006412; GO:0005085; GO:0006413; GO:0005886; GO:0044237; GO:0009408; GO:0043434; GO:0005515; GO:0051716; GO:0014003; GO:0005851; GO:0005737; GO:0005624	NM_145371.3
mMC022569	Srpx	6.455	-0.0862713	0.0278167	0.0660101	-0.0381934	-1.40068	0.451626	1.07172	-0.438476	0.189567	0.660533	0.307364	0.669741	0.352606	0.891408	0.728759	0.931973	1.24384	0.341806	0	0	0	0	mMC022569	ENSMUSG00000031174	ENSMUST00000115536,ENSMUST00000115534,ENSMUST00000115532,ENSMUST00000115533,ENSMUST00000115530,ENSMUST00000115531,ENSMUST00000115539,ENSMUST00000073392,ENSMUST00000072393,ENSMUST00000044598	ENSMUSP00000111198,ENSMUSP00000111196,ENSMUSP00000111194,ENSMUSP00000111195,ENSMUSP00000111192,ENSMUSP00000111193,ENSMUSP00000111201,ENSMUSP00000073106,ENSMUSP00000072229,ENSMUSP00000037358	X	Srpx	Sushi-repeat-containing protein SRPX Precursor (DRS protein) [Source:UniProtKB/Swiss-Prot;Acc:Q9R0M3]	GO:0008150; GO:0003674; GO:0004129; GO:0005515; GO:0005737; GO:0005794; GO:0022900; GO:0005507; GO:0009055; GO:0007155; GO:0005929; GO:0005085; GO:0007601; GO:0050896; GO:0042462; GO:0016020; GO:0016021	NM_011285.1
mMC011148	Rab3d	8.12434	0.433271	-0.0958674	0.407084	-0.502951	3.13453	-0.693558	2.94507	-2.5729	0.00977773	0.502701	0.0136607	0.0263803	0.0411778	0.808865	0.236171	0.337472	19.4119	0.000120461	0	0	0	0	mMC011148	ENSMUSG00000019066	ENSMUST00000122211	ENSMUSP00000113322	9	Rab3d	Ras-related protein Rab-3D [Source:UniProtKB/Swiss-Prot;Acc:P35276]	GO:0018125; GO:0019001; GO:0017157; GO:0006887; GO:0015031; GO:0007165; GO:0005622; GO:0005515; GO:0007264; GO:0004871; GO:0006913; GO:0005525; GO:0003924; GO:0006810; GO:0006886; GO:0007186; GO:0005886; GO:0016020; GO:0000166; GO:0016021; GO:0042588; GO:0004952	NM_031874.4
mMR028193	Hsp90ab1	14.2121	0.0776554	-0.205319	-0.0729586	-0.132361	0.374724	-0.990764	-0.35206	-0.451632	0.715168	0.343624	0.731612	0.660529	0.836667	0.689187	0.93493	0.928442	0.689681	0.577494	0	0	0	0	mMR028193	ENSMUSG00000023944	ENSMUST00000024739	ENSMUSP00000024739	17	Hsp90ab1	Heat shock protein HSP 90-beta (HSP 84)(Tumor-specific transplantation 84 kDa antigen)(TSTA) [Source:UniProtKB/Swiss-Prot;Acc:P11499]	GO:0005737; GO:0005515; GO:0005622; GO:0030911; GO:0030235; GO:0045429; GO:0005739; GO:0006457; GO:0006950; GO:0051082; GO:0005524; GO:0000166; GO:0001890; GO:0042470	NM_008302.3
mMC010897	Ipo4	11.1254	-0.146889	-0.227823	-0.16561	-0.0622129	-1.40275	-2.17565	-1.58153	-0.420103	0.188966	0.0528665	0.142771	0.682702	0.351936	0.272212	0.562758	0.934208	3.2266	0.0660495	0	0	0	0	mMC010897	ENSMUSG00000002319	ENSMUST00000047131	ENSMUSP00000036555	14	Ipo4	Importin-4 (Imp4)(Importin-4a)(Imp4a)(Ran-binding protein 4)(RanBP4) [Source:UniProtKB/Swiss-Prot;Acc:Q8VI75]	GO:0006610; GO:0008565; GO:0005643; GO:0005488; GO:0006810; GO:0006886; GO:0000059; GO:0005634; GO:0005515; GO:0005737; GO:0015031; GO:0042254	NM_024267.6
mMC013872	Rrp1b	7.48687	-0.152602	-0.287185	-0.0590666	-0.228118	-1.62788	-3.06355	-0.630094	-1.72071	0.132536	0.0110811	0.541822	0.113977	0.273654	0.118936	0.866845	0.576895	3.37348	0.0593998	0	0	0	0	mMC013872	ENSMUSG00000058392	ENSMUST00000081339	ENSMUSP00000080085	17	Rrp1b	Ribosomal RNA processing protein 1 homolog B (RRP1-like protein B) [Source:UniProtKB/Swiss-Prot;Acc:Q91YK2]	GO:0005730; GO:0006364; GO:0030688; GO:0005634	NM_028244.1
mMR029046	Asxl2	6.98729	0.199767	0.0241777	0.0696356	-0.0454579	1.48259	0.179438	0.516808	-0.238557	0.166955	0.860938	0.615778	0.815945	0.322024	0.965381	0.895384	0.967199	1.91757	0.186654	0	0	0	0	mMR029046	ENSMUSG00000037486	ENSMUST00000049021,ENSMUST00000111215,ENSMUST00000092003	ENSMUSP00000036720,ENSMUSP00000106846,ENSMUSP00000089629	12	Asxl2	Putative Polycomb group protein ASXL2 (Additional sex combs-like protein 2) [Source:UniProtKB/Swiss-Prot;Acc:Q8BZ32]	GO:0006355; GO:0005634; GO:0006350; GO:0046872; GO:0008270; GO:0005575; GO:0008150; GO:0003674	NM_172421.3
mMC012511	Irak1	9.60607	0.222489	-0.271344	-0.120805	-0.150539	1.3823	-1.68583	-0.750548	-0.661341	0.194984	0.12066	0.469069	0.522345	0.359757	0.417681	0.833495	0.883823	3.41662	0.0575983	0	0	0	0	mMC012511	ENSMUSG00000031392	ENSMUST00000114360,ENSMUST00000068286,ENSMUST00000114352	ENSMUSP00000110000,ENSMUSP00000064448,ENSMUSP00000109992	X	Irak1	Interleukin-1 receptor-associated kinase 1 (IRAK-1)(IRAK)(EC 2.7.11.1)(Pelle-like protein kinase)(mPLK) [Source:UniProtKB/Swiss-Prot;Acc:Q62406]	GO:0004713; GO:0005149; GO:0019221; GO:0005515; GO:0007165; GO:0016740; GO:0004872; GO:0032496; GO:0019901; GO:0045087; GO:0004672; GO:0005624; GO:0000287; GO:0016301; GO:0031663; GO:0043507; GO:0005524; GO:0006468; GO:0004674; GO:0000166	NM_008363.2
mMC013170	Tas1r1	6.87586	-0.0184242	0.205404	-0.0380742	0.243478	-0.165063	1.84022	-0.341108	1.54243	0.871964	0.0935422	0.73961	0.151937	0.932895	0.367791	0.937626	0.625509	2.21882	0.144663	0	0	0	0	mMC013170	ENSMUSG00000028950	ENSMUST00000030792	ENSMUSP00000030792	4	Tas1r1	Taste receptor type 1 member 1 Precursor (G-protein coupled receptor 70) [Source:UniProtKB/Swiss-Prot;Acc:Q99PG6]	GO:0050909; GO:0016020; GO:0016021; GO:0007165; GO:0050896; GO:0004871; GO:0008527; GO:0050917; GO:0004930; GO:0005886; GO:0007186; GO:0004872	NM_031867.1
mMC012090	Slc3a2	9.84943	0.497826	0.167012	-0.239378	0.40639	1.58226	0.53082	-0.760822	0.913328	0.142606	0.606359	0.46316	0.38114	0.288804	0.866154	0.830973	0.816819	0.871479	0.485733	0	0	0	0	mMC012090	ENSMUSG00000010095	ENSMUST00000010239	ENSMUSP00000010239	19	Slc3a2	4F2 cell-surface antigen heavy chain (4F2hc)(CD98 antigen) [Source:UniProtKB/Swiss-Prot;Acc:P10852]	GO:0006810; GO:0005886; GO:0005515; GO:0003824; GO:0043169; GO:0005975; GO:0006865; GO:0016021; GO:0016020	NA
mMC014249	Lyl1	6.49918	0.094591	0.0761579	0.000715012	0.0754429	1.59512	1.28428	0.0120575	0.899595	0.139701	0.226089	0.990601	0.388085	0.284463	0.573868	0.99873	0.821181	1.16297	0.368633	0	0	0	0	mMC014249	ENSMUSG00000034041	ENSMUST00000037165	ENSMUSP00000046010	8	Lyl1	Protein lyl-1 (Lymphoblastic leukemia-derived sequence 1) [Source:UniProtKB/Swiss-Prot;Acc:P27792]	GO:0030528; GO:0006350; GO:0045449; GO:0003677; GO:0006355; GO:0005634	NM_008535.2
mMC022563	Snx29	7.03957	0.0632707	0.28299	0.0893654	0.193625	0.751251	3.36012	1.06109	1.62566	0.468663	0.0065811	0.311956	0.133012	0.647773	0.0920124	0.733312	0.60132	4.2445	0.0328658	0	0	0	0	mMC022563	ENSMUSG00000071669	ENSMUST00000115813,ENSMUST00000096273	ENSMUSP00000111480,ENSMUSP00000093993	16	Snx29	Sorting nexin-29 [Source:UniProtKB/Swiss-Prot;Acc:Q9D3S3]	GO:0007154; GO:0035091; GO:0005515	NM_028964.3
mMR028287	Rnf185	9.91666	0.411441	-0.231305	-0.205611	-0.0256938	4.15715	-2.33707	-2.07747	-0.18357	0.00168473	0.0399256	0.0626052	0.857775	0.0129958	0.234046	0.418085	0.975429	15.5112	0.000321484	0	0	0	0	mMR028287	ENSMUSG00000020448	ENSMUST00000077078,ENSMUST00000064364,ENSMUST00000110026	ENSMUSP00000076333,ENSMUSP00000067053,ENSMUSP00000105653	11	Rnf185	RING finger protein 185 [Source:UniProtKB/Swiss-Prot;Acc:Q91YT2]	GO:0016020; GO:0016021; GO:0046872; GO:0005515; GO:0008270	NM_145355.4
mMC010898	Fastk	9.89848	-0.107179	-0.0292992	-0.254729	0.22543	-1.53429	-0.419422	-3.64648	2.28188	0.153909	0.683184	0.00400332	0.0439632	0.30478	0.900637	0.140851	0.414268	11.0968	0.00127994	0	0	0	0	mMC010898	ENSMUSG00000028959	ENSMUST00000030800,ENSMUST00000115043,ENSMUST00000115041	ENSMUSP00000030800,ENSMUSP00000110695,ENSMUSP00000110693	5	Fastk	Fas-activated serine/threonine kinase (FAST kinase)(EC 2.7.11.8) [Source:UniProtKB/Swiss-Prot;Acc:Q9JIX9]	GO:0016740; GO:0004672; GO:0006915; GO:0016301; GO:0004674; GO:0000166; GO:0005524; GO:0033867	NM_023229.2
mMC015406	Asrgl1	7.24902	0.34816	0.308866	-0.0121674	0.321033	1.83517	1.62805	-0.064135	1.19656	0.0943326	0.1325	0.950042	0.257257	0.214021	0.437638	0.992123	0.737621	1.53707	0.261177	0	0	0	0	mMC015406	ENSMUSG00000024654	ENSMUST00000113181,ENSMUST00000049948	ENSMUSP00000108806,ENSMUSP00000051709	19	Asrgl1	L-asparaginase (EC 3.5.1.1)(L-asparagine amidohydrolase)(Asparaginase-like protein 1) [Source:UniProtKB/Swiss-Prot;Acc:Q8C0M9]	GO:0005737; GO:0016787; GO:0033345; GO:0003948; GO:0004067	NM_025610.3
mMC013891	3200002M19Rik	7.86214	0.336273	-0.118276	-0.231489	0.113213	2.45974	-0.86516	-1.69328	0.58557	0.0321991	0.405884	0.119203	0.570279	0.0976058	0.743636	0.533621	0.900745	3.99511	0.0386944	0	0	0	0	mMC013891	ENSMUSG00000030649	ENSMUST00000098237	ENSMUSP00000095839	7	3200002M19Rik	Uncharacterized protein C11orf51 homolog [Source:UniProtKB/Swiss-Prot;Acc:P60007]	NA	NA
mMC022827	Zfa	6.50586	-0.0963004	-0.017617	0.0635612	-0.0811783	-1.42396	-0.260496	0.939855	-0.848776	0.182892	0.799414	0.367974	0.414546	0.343947	0.945469	0.774032	0.833988	0.769471	0.535302	0	0	0	0	mMC022827	ENSMUSG00000049576	ENSMUST00000055516	ENSMUSP00000061525	10	Zfa	Zinc finger autosomal protein [Source:UniProtKB/Swiss-Prot;Acc:P23607]	GO:0008270; GO:0046872; GO:0006350; GO:0005622; GO:0003677; GO:0009790; GO:0048872; GO:0009566; GO:0005634; GO:0006355; GO:0007610; GO:0016265; GO:0048599; GO:0030528; GO:0003676; GO:0045449; GO:0001541; GO:0035264; GO:0007283; GO:0009791	NM_009540.3
mMC012205	Foxn4	8.83214	0.0542045	0.751271	-0.00288392	0.754155	0.195808	2.71388	-0.0104178	1.92637	0.84842	0.0205635	0.991879	0.0809548	0.920707	0.162518	0.998837	0.51436	3.36199	0.0598908	0	0	0	0	mMC012205	ENSMUSG00000042002	ENSMUST00000044790	ENSMUSP00000047951	5	Foxn4	Forkhead box protein N4 [Source:UniProtKB/Swiss-Prot;Acc:Q8K3Q3]	GO:0048663; GO:0003677; GO:0043565; GO:0003700; GO:0005634; GO:0006355; GO:0030154; GO:0006350	NM_148935.2
mMC014259	1300014I06Rik	7.50531	0.708551	0.0534882	-0.0878421	0.14133	4.62094	0.348833	-0.572878	0.651748	0.000789552	0.733966	0.578538	0.528281	0.00832919	0.922433	0.881357	0.884872	11.6875	0.00104092	0	0	0	0	mMC014259	ENSMUSG00000021411	ENSMUST00000053459,ENSMUST00000021847	ENSMUSP00000051246,ENSMUSP00000021847	13	1300014I06Rik	PX domain-containing protein C6orf145 homolog [Source:UniProtKB/Swiss-Prot;Acc:Q8JZU6]	GO:0005515; GO:0035091; GO:0007154	NM_025831.3
mMC011282	Fbxo2	10.5084	0.56839	0.575719	-0.0661649	0.641884	3.42013	3.46423	-0.398129	2.7311	0.00592664	0.00548856	0.698344	0.0199467	0.0292026	0.0832099	0.92489	0.302798	5.53111	0.0151559	0	0	0	0	mMC011282	ENSMUSG00000041556	ENSMUST00000047951	ENSMUSP00000037377	4	Fbxo2	F-box only protein 2 [Source:UniProtKB/Swiss-Prot;Acc:Q80UW2]	GO:0001948; GO:0030433; GO:0043197; GO:0031396; GO:0030163; GO:0019941; GO:0030246; GO:0005829; GO:0006516; GO:0006511; GO:0005515	NM_176848.1
mMC010859	Suclg1	8.06289	0.728981	0.226429	-0.143114	0.369543	3.27867	1.01839	-0.643673	1.17525	0.0075895	0.330913	0.533308	0.265321	0.0344663	0.678997	0.862469	0.743087	4.47778	0.028329	0	0	0	0	mMC010859	ENSMUSG00000052738	ENSMUST00000064740	ENSMUSP00000065113	6	Suclg1	Succinyl-CoA ligase [GDP-forming] subunit alpha, mitochondrial Precursor (EC 6.2.1.4)(Succinyl-CoA synthetase subunit alpha)(SCS-alpha) [Source:UniProtKB/Swiss-Prot;Acc:Q9WUM5]	GO:0000166; GO:0005743; GO:0016874; GO:0008152; GO:0003824; GO:0006099; GO:0004775; GO:0003878; GO:0004776; GO:0005488; GO:0005739; GO:0005525	NM_019879.2
mMC013974	Syne2	6.42981	0.0140716	-0.0409631	-0.0141955	-0.0267676	0.222584	-0.647953	-0.224544	-0.299395	0.82804	0.53064	0.826554	0.770359	0.908735	0.825434	0.960903	0.955971	0.282492	0.836985	0	0	0	0	mMC013974	ENSMUSG00000054397	ENSMUST00000067436	ENSMUSP00000069507	12	Syne2	Putative uncharacterized protein Fragment [Source:UniProtKB/TrEMBL;Acc:Q6ZWN0]	GO:0003779	NM_001005510.2
mMC012053	Ubl4b	8.9446	0.0714009	0.418101	-0.166928	0.585029	0.632112	3.70144	-1.47781	3.66229	0.540552	0.0036422	0.168208	0.00389582	0.70748	0.0674159	0.595791	0.156768	7.84946	0.00471222	0	0	0	0	mMC012053	ENSMUSG00000055891	ENSMUST00000052853	ENSMUSP00000100577	3	Ubl4b	Ubiquitin-like protein 4B [Source:UniProtKB/Swiss-Prot;Acc:Q9CQ84]	GO:0005737; GO:0006464	NM_026261.2
mMC013754	Etfb	11.2255	0.342659	0.0217006	-0.218846	0.240547	3.74368	0.237087	-2.39098	1.85833	0.00338767	0.817056	0.0363303	0.0907559	0.0201843	0.951424	0.338548	0.533228	5.8598	0.0126396	0	0	0	0	mMC013754	ENSMUSG00000004610	ENSMUST00000004729	ENSMUSP00000004729	7	Etfb	Electron transfer flavoprotein subunit beta (Beta-ETF) [Source:UniProtKB/Swiss-Prot;Acc:Q9DCW4]	GO:0022900; GO:0009055; GO:0006810; GO:0005739; GO:0017133	NM_026695.2
mMC012216	Gpr50	7.89421	0.117505	0.38492	-0.112526	0.497446	0.689306	2.258	-0.660096	2.06341	0.505268	0.0458291	0.523113	0.0641318	0.678436	0.251601	0.857186	0.471093	2.23977	0.142174	0	0	0	0	mMC012216	ENSMUSG00000056380	ENSMUST00000070449	ENSMUSP00000064608	X	Gpr50	Melatonin-related receptor (G protein-coupled receptor 50)(H9) [Source:UniProtKB/Swiss-Prot;Acc:O88495]	GO:0006508; GO:0005886; GO:0007186; GO:0004930; GO:0004872; GO:0004252; GO:0004871; GO:0004983; GO:0007165; GO:0016020; GO:0016021; GO:0008502	NM_010340.1
mMC014277	Dusp2	10.1518	-0.00327029	0.582967	-0.211878	0.794845	-0.0184363	3.28647	-1.19446	3.1685	0.985629	0.00748644	0.258042	0.0092101	0.992417	0.098671	0.688885	0.224589	7.47764	0.00559298	0	0	0	0	mMC014277	ENSMUSG00000027368	ENSMUST00000028846	ENSMUSP00000028846	2	Dusp2	Dual specificity protein phosphatase 2 (EC 3.1.3.48)(EC 3.1.3.16)(Dual specificity protein phosphatase PAC-1) [Source:UniProtKB/Swiss-Prot;Acc:Q05922]	GO:0016787; GO:0016311; GO:0004725; GO:0016791; GO:0017017; GO:0051019; GO:0005634; GO:0004721; GO:0008138; GO:0006470	NM_010090.2
mMC022575	Rrm2b	9.03749	0.0775743	-0.323231	-0.869261	0.54603	0.38005	-1.58356	-4.25866	1.89158	0.711326	0.142308	0.00142376	0.0858373	0.834367	0.452719	0.0950713	0.523064	7.49248	0.00555428	0	0	0	0	mMC022575	ENSMUSG00000022292	ENSMUST00000022901	ENSMUSP00000022901	15	Rrm2b	Ribonucleoside-diphosphate reductase subunit M2 B (EC 1.17.4.1)(TP53-inducible ribonucleotide reductase M2 B)(p53-inducible ribonucleotide reductase small subunit 2-like protein)(p53R2) [Source:UniProtKB/Swiss-Prot;Acc:Q6PEE3]	GO:0005739; GO:0046872; GO:0005737; GO:0055114; GO:0016491; GO:0006974; GO:0005506; GO:0005634; GO:0006281; GO:0006917; GO:0006260; GO:0001822; GO:0006979; GO:0003014; GO:0009263; GO:0004748; GO:0009186; GO:0046914; GO:0009200; GO:0006264	NM_199476.1
mMC022750	Luzp1	6.49968	0.0416482	-0.00883635	-0.019525	0.0106886	0.688877	-0.146156	-0.32295	0.125012	0.505528	0.886508	0.75294	0.902826	0.678577	0.972079	0.941635	0.982829	0.28227	0.83714	0	0	0	0	mMC022750	ENSMUSG00000001089	ENSMUST00000001116,ENSMUST00000105849,ENSMUST00000063021	ENSMUSP00000001116,ENSMUSP00000101475,ENSMUSP00000060619	4	Luzp1	Leucine zipper protein 1 (Leucine zipper motif-containing protein) [Source:UniProtKB/Swiss-Prot;Acc:Q8R4U7]	GO:0005634; GO:0008150; GO:0003674	NM_024452.2
mMC013016	1110002N22Rik	9.19436	0.0797434	-0.665691	-0.482086	-0.183604	0.629054	-5.25129	-3.80293	-1.02415	0.542478	0.000295642	0.00306133	0.328308	0.709071	0.0195653	0.124449	0.785104	15.2336	0.000347287	0	0	0	0	mMC013016	ENSMUSG00000046909	ENSMUST00000050207	ENSMUSP00000059304	11	1110002N22Rik	UPF0629 protein C17orf42 homolog [Source:UniProtKB/Swiss-Prot;Acc:Q5SSK3]	GO:0003676	NM_183275.2
mMC013912	Fam53a	9.92097	0.257889	0.144736	0.0902287	0.0545075	2.73819	1.53677	0.958023	0.409235	0.0196982	0.153306	0.359146	0.69042	0.0681686	0.47154	0.7665	0.935908	5.09095	0.0195165	0	0	0	0	mMC013912	ENSMUSG00000037339	ENSMUST00000101361,ENSMUST00000045329,ENSMUST00000065119,ENSMUST00000065162	ENSMUSP00000098913,ENSMUSP00000045539,ENSMUSP00000070770,ENSMUSP00000069521	5	Fam53a	dorsal neural-tube nuclear protein [Source:RefSeq peptide;Acc:NP_848477]	GO:0004957; GO:0007186; GO:0016021	NM_178390.2
mMR029104	Lyrm2	10.4037	0.948372	-0.49538	-0.304101	-0.19128	3.0765	-1.607	-0.986497	-0.438765	0.0108308	0.137063	0.345618	0.669538	0.0442892	0.444358	0.75926	0.931973	8.83195	0.00307027	0	0	0	0	mMR029104	ENSMUSG00000045854	ENSMUST00000062802	ENSMUSP00000061451	4	Lyrm2	LYR motif-containing protein 2 [Source:UniProtKB/Swiss-Prot;Acc:Q8R033]	NA	NM_175364.4
mMC012054	Ier3	7.24942	0.28054	0.0806569	-0.204366	0.285023	1.98659	0.571156	-1.44718	1.42718	0.0731092	0.579663	0.176433	0.181985	0.177333	0.852633	0.606825	0.663963	1.44375	0.284268	0	0	0	0	mMC012054	ENSMUSG00000003541	ENSMUST00000003635	ENSMUSP00000003635	17	Ier3	Radiation-inducible immediate-early gene IEX-1 (Immediate early protein GLY96)(Immediate early response 3 protein) [Source:UniProtKB/Swiss-Prot;Acc:P46694]	GO:0016600; GO:0016020; GO:0016021; GO:0005901	NM_133662.2
mMC013171	Cobll1	7.89663	0.085097	0.650497	-0.0526171	0.703114	0.294244	2.24926	-0.181937	1.71911	0.774187	0.0465313	0.859025	0.114276	0.875613	0.253556	0.970117	0.577193	2.26335	0.139431	0	0	0	0	mMC013171	ENSMUSG00000034903	ENSMUST00000090894	ENSMUSP00000088410	2	Cobll1	Cordon-bleu protein-like 1 (Cobl-related protein 1) [Source:UniProtKB/Swiss-Prot;Acc:Q3UMF0]	GO:0005575; GO:0008150; GO:0003674	NA
mMC013717	Tomm20l	7.1264	0.028149	0.345278	-0.00917035	0.354449	0.169004	2.07303	-0.0550582	1.50478	0.868938	0.0630834	0.957104	0.161242	0.931569	0.299194	0.992966	0.636976	1.96756	0.178804	0	0	0	0	mMC013717	ENSMUSG00000021078	ENSMUST00000021482	ENSMUSP00000021482	12	Tomm20l	TOMM20-like protein 1 [Source:UniProtKB/Swiss-Prot;Acc:Q9D4V6]	GO:0005741; GO:0016021; GO:0016020; GO:0005742; GO:0006886; GO:0005739; GO:0006605	NA
mMC013264	Zbbx	6.47924	0.0122137	0.0240273	0.0674637	-0.0434364	0.2087	0.410561	1.15277	-0.524822	0.838593	0.689476	0.274046	0.610382	0.914753	0.903707	0.703303	0.91384	0.723263	0.559363	0	0	0	0	mMC013264	ENSMUSG00000034151	ENSMUST00000039269,ENSMUST00000107778	ENSMUSP00000043970,ENSMUSP00000103407	3	Zbbx	Zinc finger B-box domain containing protein 1 [Source:UniProtKB/Swiss-Prot;Acc:Q0P5X5]	GO:0046872; GO:0005622; GO:0008270	NM_172515.2
mMC012210	Camkv	12.708	-0.0272073	0.0793427	0.395092	-0.31575	-0.127348	0.371377	1.8493	-1.04505	0.901021	0.717588	0.0921358	0.31898	0.950969	0.913936	0.483775	0.779217	1.43532	0.286466	0	0	0	0	mMC012210	ENSMUSG00000032936	ENSMUST00000035700	ENSMUSP00000040430	9	Camkv	CaM kinase-like vesicle-associated protein [Source:UniProtKB/Swiss-Prot;Acc:Q3UHL1]	GO:0005524; GO:0004674; GO:0006468; GO:0016020; GO:0005886; GO:0004713; GO:0031410; GO:0030659; GO:0004672; GO:0050825; GO:0050826; GO:0042309	NM_145621.2
mMC012428	Hexb	7.30023	0.64496	0.164177	0.061258	0.102919	5.45393	1.38832	0.518012	0.615402	0.000218188	0.193194	0.614966	0.551122	0.00396838	0.532715	0.895092	0.894458	17.524	0.000189452	0	0	0	0	mMC012428	ENSMUSG00000021665	ENSMUST00000022169	ENSMUSP00000022169	13	Hexb	Beta-hexosaminidase subunit beta Precursor (EC 3.2.1.52)(N-acetyl-beta-glucosaminidase subunit beta)(Beta-N-acetylhexosaminidase subunit beta)(Hexosaminidase subunit B) [Source:UniProtKB/Swiss-Prot;Acc:P20060]	GO:0007626; GO:0019915; GO:0007605; GO:0001501; GO:0006874; GO:0005764; GO:0008654; GO:0030203; GO:0009313; GO:0031323; GO:0008049; GO:0006689; GO:0006687; GO:0050905; GO:0007341; GO:0016020; GO:0019953; GO:0004563; GO:0046982; GO:0048477; GO:0016798; GO:0007338; GO:0050885; GO:0007040; GO:0001669; GO:0044267; GO:0042552; GO:0016787; GO:0008152; GO:0042803; GO:0004553; GO:0043169; GO:0003824; GO:…	NM_010422.2
mMC011303	Mterfd3	6.81975	0.215193	-0.137959	-0.0918141	-0.0461445	1.33937	-0.858661	-0.571456	-0.203085	0.208137	0.409305	0.579467	0.842869	0.376562	0.746096	0.881679	0.972396	1.82076	0.203009	0	0	0	0	mMC011303	ENSMUSG00000049038	ENSMUST00000050813	ENSMUSP00000062762	10	Mterfd3	mTERF domain-containing protein 3, mitochondrial Precursor [Source:UniProtKB/Swiss-Prot;Acc:Q8BKY8]	GO:0006355; GO:0006353; GO:0006350; GO:0005739	NM_028832.2
mMC022522	AC109139.15	6.59729	0.0247605	0.0242642	0.0474144	-0.0231502	0.344606	0.337699	0.659893	-0.227826	0.737052	0.742106	0.523238	0.824066	0.851273	0.925083	0.857186	0.968944	0.353657	0.78752	0	0	0	0	mMC022522	ENSMUSG00000072431	ENSMUST00000097183	ENSMUSP00000111871	8	AC109139.15	None	NA	NA
mMC013112	Casc1	6.84344	0.143557	-0.0143326	-0.185112	0.170779	1.57912	-0.157659	-2.03623	1.32835	0.143321	0.877654	0.0671821	0.21163	0.289714	0.969486	0.428588	0.691795	1.66329	0.233234	0	0	0	0	mMC013112	ENSMUSG00000043541	ENSMUST00000057366,ENSMUST00000111728,ENSMUST00000111727,ENSMUST00000060797	ENSMUSP00000050438,ENSMUSP00000107357,ENSMUSP00000107356,ENSMUSP00000062279	6	Casc1	Cancer susceptibility candidate protein 1 (Lung adenoma susceptibility protein 1) [Source:UniProtKB/Swiss-Prot;Acc:Q6TDU8]	GO:0005575; GO:0008150; GO:0003674	NM_177222.3
mMC012139	Olfr1276	7.32197	-0.0320123	0.420913	-0.065267	0.48618	-0.162133	2.13181	-0.330559	1.74116	0.874214	0.0570224	0.747344	0.110217	0.93421	0.283063	0.940105	0.570052	2.84551	0.0877955	0	0	0	0	mMC012139	ENSMUSG00000063844	ENSMUST00000111008,ENSMUST00000073322	ENSMUSP00000106637,ENSMUSP00000073046	2	Olfr1276	olfactory receptor 1276 [Source:RefSeq peptide;Acc:NP_666507]	GO:0007165; GO:0004984; GO:0007186; GO:0004872; GO:0016021	NM_146395.1
mMC013181	Plek	8.18601	-0.318567	0.284418	-0.0970783	0.381496	-3.19229	2.85009	-0.972801	2.70319	0.0088325	0.0161598	0.352078	0.020956	0.0382935	0.144729	0.762152	0.309633	20.3886	9.66623e-05	0	0	0	0	mMC013181	ENSMUSG00000020120	ENSMUST00000102881,ENSMUST00000020321	ENSMUSP00000099945,ENSMUSP00000020321	11	Plek	Pleckstrin [Source:UniProtKB/Swiss-Prot;Acc:Q9JHK5]	GO:0002576; GO:0030836; GO:0033625; GO:0070527; GO:0070560; GO:0070528; GO:0010572; GO:0070493; GO:0006904; GO:0007242	NA
mMC013792	Mad2l1bp	9.79831	-0.308428	-0.347101	0.13532	-0.482421	-2.58946	-2.91415	1.13611	-2.86396	0.0256206	0.0144286	0.280657	0.015768	0.0823448	0.136882	0.707755	0.274299	3.47331	0.0553275	0	0	0	0	mMC013792	ENSMUSG00000034509	ENSMUST00000037890	ENSMUSP00000041724	17	Mad2l1bp	MAD2L1-binding protein [Source:UniProtKB/Swiss-Prot;Acc:Q9DCX1]	GO:0005634; GO:0007094; GO:0007096; GO:0005515	NM_025649.2
mMC013219	B4galt3	10.5341	0.136057	0.0939537	0.0339603	0.0599934	0.837214	0.578137	0.208972	0.261039	0.420734	0.575108	0.838385	0.799006	0.605128	0.850302	0.964255	0.962606	0.409922	0.749168	0	0	0	0	mMC013219	ENSMUSG00000052423	ENSMUST00000064272,ENSMUST00000111313	ENSMUSP00000066353,ENSMUSP00000106945	1	B4galt3	Beta-1,4-galactosyltransferase 3 (Beta-1,4-GalTase 3)(Beta4Gal-T3)(b4Gal-T3)(EC 2.4.1.-)(UDP-galactose:beta-N-acetylglucosamine beta-1,4-galactosyltransferase 3)(UDP-Gal:beta-GlcNAc beta-1,4-galactosyltransferase 3) [Includes N-acetyllactosamine synthase(EC 2.4.1.90)(Nal synthetase);Beta-N-acetylglucosaminylglycopeptide beta-1,4-galactosyltransferase(EC 2.4.1.38);Beta-N-acetylglucosaminyl-glycoli…	GO:0016757; GO:0003945; GO:0003831; GO:0032580; GO:0016021; GO:0016020; GO:0005794; GO:0046872; GO:0016740; GO:0005975; GO:0030145	NM_020579.2
mMC014906	Iffo2	9.57203	0.325646	0.0827618	0.0616637	0.021098	1.53951	0.391261	0.291519	0.0705284	0.152642	0.703264	0.776214	0.945071	0.302981	0.908681	0.948283	0.990063	1.55871	0.256131	0	0	0	0	mMC014906	ENSMUSG00000041025	ENSMUST00000040023	ENSMUSP00000039533	4	Iffo2	Intermediate filament family orphan 2 [Source:UniProtKB/Swiss-Prot;Acc:Q8R2V2]	NA	NM_183148.2
mMC022668	Olfr799	6.45879	0.0109753	-0.0172992	-0.0874816	0.0701824	0.163589	-0.257848	-1.30393	0.739691	0.873096	0.801404	0.219545	0.475364	0.933651	0.946341	0.654818	0.864197	0.675042	0.585567	0	0	0	0	mMC022668	ENSMUSG00000057002	ENSMUST00000071126	ENSMUSP00000071126	10	Olfr799	olfactory receptor 799 [Source:RefSeq peptide;Acc:NP_667138]	GO:0007186; GO:0004872; GO:0007165; GO:0004984; GO:0016021	NM_146927.1
mMC011313	6330512M04Rik	6.53049	-0.0066896	0.0251642	0.0145918	0.0105724	-0.101057	0.380143	0.220431	0.112934	0.92137	0.711258	0.829675	0.912169	0.960831	0.911155	0.961391	0.984802	0.0861858	0.966122	0	0	0	0	mMC011313	ENSMUSG00000045777	ENSMUST00000059223	ENSMUSP00000062728	7	6330512M04Rik	CD225 family protein FLJ76511 homolog [Source:UniProtKB/Swiss-Prot;Acc:Q8BR26]	GO:0009607; GO:0016021; GO:0016020	NM_177265.4
mMC022659	Zdhhc24	8.47083	0.339848	-0.117965	-0.413775	0.29581	2.66532	-0.925164	-3.24511	1.64045	0.0224073	0.375225	0.00804979	0.129876	0.0746605	0.717204	0.192076	0.597985	5.30627	0.0172208	0	0	0	0	mMC022659	ENSMUSG00000006463	ENSMUST00000006632	ENSMUSP00000006632	19	Zdhhc24	Probable palmitoyltransferase ZDHHC24 (EC 2.3.1.-)(Zinc finger DHHC domain-containing protein 24)(DHHC-24) [Source:UniProtKB/Swiss-Prot;Acc:Q6IR37]	GO:0016740; GO:0008270; GO:0046872; GO:0016021; GO:0016020; GO:0008415	NM_027476.2
mMC012983	1700007I08Rik	8.58189	-0.911095	-0.00682948	0.157998	-0.164827	-4.2976	-0.0322144	0.74527	-0.549765	0.00133519	0.974893	0.472123	0.593742	0.0113003	0.993759	0.83493	0.909433	10.3716	0.0016684	0	0	0	0	mMC012983	ENSMUSG00000078129	ENSMUST00000104928	ENSMUSP00000100532	2	1700007I08Rik	Putative uncharacterized actin family protein C20orf134 homolog [Source:UniProtKB/Swiss-Prot;Acc:A2AKE7]	GO:0005515	NA
mMC010980	Srgap2	7.4935	0.185401	0.0672346	-0.131388	0.198623	1.43672	0.521017	-1.01816	1.08836	0.179317	0.612941	0.331017	0.300284	0.338642	0.869237	0.748382	0.765375	0.732747	0.554341	0	0	0	0	mMC010980	ENSMUSG00000026425	ENSMUST00000097588,ENSMUST00000032395	ENSMUSP00000095195,ENSMUSP00000032395	1	Srgap2	SLIT-ROBO Rho GTPase-activating protein 2 (srGAP2)(Formin-binding protein 2)(Formin-binding protein 27)(FBP-27) [Source:UniProtKB/Swiss-Prot;Acc:Q91Z67]	GO:0005622; GO:0007165; GO:0005096; GO:0005515; GO:0005743	NM_001081011.2
mMC011304	2900024O10Rik	6.3797	-0.012413	-0.0260172	-0.0362414	0.0102242	-0.174784	-0.366339	-0.510303	0.101798	0.864505	0.721235	0.620175	0.920795	0.928862	0.915809	0.896644	0.985817	0.172134	0.912943	0	0	0	0	mMC011304	ENSMUSG00000051098	ENSMUST00000057598	ENSMUSP00000051644	13	2900024O10Rik	Beta-lactamase-like protein FLJ75971 homolog (EC 3.-.-.-) [Source:UniProtKB/Swiss-Prot;Acc:Q8BL86]	GO:0008270; GO:0046872; GO:0016787	NM_028372.1
mMC012147	Ccdc96	7.64378	-0.254999	-0.107953	-0.104372	-0.00358149	-2.53708	-1.07407	-1.03843	-0.0251967	0.0281006	0.306359	0.321909	0.980361	0.0879365	0.656861	0.742538	0.995326	4.97511	0.0209005	0	0	0	0	mMC012147	ENSMUSG00000050677	ENSMUST00000060100	ENSMUSP00000059636	5	Ccdc96	Coiled-coil domain-containing protein 96 [Source:UniProtKB/Swiss-Prot;Acc:Q9CR92]	NA	NM_025725.2
mMC013255	Paqr5	7.85183	-0.46775	0.0677813	0.0801426	-0.0123613	-2.93018	0.42461	0.502046	-0.0547558	0.0140252	0.679512	0.62578	0.957339	0.0534514	0.899024	0.899269	0.992089	5.71781	0.0136609	0	0	0	0	mMC013255	ENSMUSG00000032278	ENSMUST00000034817	ENSMUSP00000034817	9	Paqr5	Membrane progestin receptor gamma (mPR gamma)(Progestin and adipoQ receptor family member V) [Source:UniProtKB/Swiss-Prot;Acc:Q9DCU0]	GO:0008289; GO:0005496; GO:0016020; GO:0016021; GO:0004872	NA
mMC013229	Ppp1r1a	13.7401	-0.150914	-0.262545	0.0663602	-0.328905	-0.729312	-1.26878	0.320694	-1.12393	0.481432	0.23136	0.754603	0.285566	0.659078	0.579475	0.942123	0.758116	0.573738	0.644285	0	0	0	0	mMC013229	ENSMUSG00000022490	ENSMUST00000023133	ENSMUSP00000023133	15	Ppp1r1a	Protein phosphatase 1 regulatory subunit 1A (Protein phosphatase inhibitor 1)(IPP-1)(I-1) [Source:UniProtKB/Swiss-Prot;Acc:Q9ERT9]	GO:0004864; GO:0005975; GO:0005977; GO:0004871; GO:0005515; GO:0007165	NM_021391.3
mMC014914	Cxcl5	7.19021	-0.181044	0.144026	-0.43086	0.574886	-1.46171	1.16284	-3.47867	3.28204	0.17249	0.270112	0.00535246	0.00754481	0.329259	0.621102	0.156381	0.206553	14.0225	0.000492992	0	0	0	0	mMC014914	ENSMUSG00000029371	ENSMUST00000031318	ENSMUSP00000031318	5	Cxcl5	C-X-C motif chemokine 5 Precursor (Small-inducible cytokine B5)(Cytokine LIX) [Contains GCP-2(1-78);GCP-2(9-78)] [Source:UniProtKB/Swiss-Prot;Acc:P50228]	GO:0005125; GO:0006954; GO:0006935; GO:0006955; GO:0008009; GO:0005615; GO:0005576	NM_009141.2
mMC012377	Dclk2	8.99454	0.291571	-0.317408	0.0643017	-0.38171	2.2863	-2.4889	0.50421	-2.11645	0.0436258	0.0305896	0.624309	0.0585509	0.121376	0.202069	0.898432	0.453924	11.6896	0.00104018	0	0	0	0	mMC012377	ENSMUSG00000028078	ENSMUST00000098983,ENSMUST00000029719	ENSMUSP00000096581,ENSMUSP00000029719	3	Dclk2	Serine/threonine-protein kinase DCLK2 (EC 2.7.11.1)(Doublecortin-like and CAM kinase-like 2)(Doublecortin-like kinase 2) [Source:UniProtKB/Swiss-Prot;Acc:Q6PGN3]	GO:0004713; GO:0005524; GO:0006468; GO:0004674; GO:0000166; GO:0004672; GO:0016740; GO:0016301; GO:0007242	NM_027539.4
mMR027028	Grid2	6.23919	-0.00167411	0.0665315	0.0677109	-0.0011794	-0.0283501	1.12668	1.14665	-0.0141227	0.977903	0.284453	0.276461	0.988991	0.988822	0.635133	0.704291	0.997848	0.861627	0.490313	0	0	0	0	mMR027028	ENSMUSG00000071424	ENSMUST00000095852	ENSMUSP00000093536	6	Grid2	Glutamate receptor delta-2 subunit Precursor (GluR delta-2) [Source:UniProtKB/Swiss-Prot;Acc:Q61625]	GO:0035249; GO:0005216; GO:0005624; GO:0030054; GO:0005515; GO:0005215; GO:0019717; GO:0005234; GO:0004970; GO:0030288; GO:0060079; GO:0043523; GO:0060134; GO:0005886; GO:0045202; GO:0045211; GO:0006810; GO:0004872; GO:0006811; GO:0016021; GO:0016020	NM_008167.2
mMC003447	Sav1	7.67716	0.416726	-0.214736	-0.268485	0.0537492	2.32319	-1.19713	-1.49677	0.211881	0.0409059	0.257044	0.163286	0.836172	0.116072	0.606868	0.589893	0.971217	4.3735	0.0302593	0	0	0	0	mMC003447	ENSMUSG00000021067	ENSMUST00000021467	ENSMUSP00000021467	12	Sav1	Protein salvador homolog 1 (45 kDa WW domain protein)(mWW45) [Source:UniProtKB/Swiss-Prot;Acc:Q8VEB2]	GO:0007165; GO:0005515; GO:0003674; GO:0008150; GO:0005575	NM_022028.2
mMC003658	Nudt6	7.37099	1.08147	-0.341592	-0.0393236	-0.302268	11.5047	-3.63383	-0.418322	-2.27371	2.27154e-07	0.00409155	0.683964	0.044593	6.6544e-05	0.071616	0.920179	0.416809	119.084	1.6058e-08	1	0	0	0	mMC003658	ENSMUSG00000050174	ENSMUST00000108117,ENSMUST00000099129,ENSMUST00000099130,ENSMUST00000108118,ENSMUST00000052645	ENSMUSP00000103752,ENSMUSP00000096732,ENSMUSP00000096733,ENSMUSP00000103753,ENSMUSP00000056219	3	Nudt6	Nucleoside diphosphate-linked moiety X motif 6 (Nudix motif 6)(Antisense basic fibroblast growth factor B) [Source:UniProtKB/Swiss-Prot;Acc:Q8CH40]	GO:0016787	NM_153561.2
mMC004207	Aig1	8.94682	-0.113054	0.389362	-0.173014	0.562376	-0.458754	1.57997	-0.702061	1.61364	0.655566	0.143128	0.497592	0.13561	0.794852	0.45379	0.847156	0.604359	2.70257	0.0980407	0	0	0	0	mMC004207	ENSMUSG00000019806	ENSMUST00000105534	ENSMUSP00000101174	10	Aig1	Androgen-induced protein 1 (AIG-1) [Source:UniProtKB/Swiss-Prot;Acc:Q9D8B1]	GO:0016021; GO:0016020	NA
mMC019482	Rxfp1	7.61471	-0.286641	0.109138	0.0943937	0.0147442	-2.02507	0.77104	0.666874	0.073656	0.0684742	0.457331	0.518939	0.94264	0.16866	0.779134	0.855885	0.989958	3.22278	0.0662334	0	0	0	0	mMC019482	ENSMUSG00000034009	ENSMUST00000078527	ENSMUSP00000077611	3	Rxfp1	Relaxin receptor 1 (Relaxin family peptide receptor 1)(Leucine-rich repeat-containing G-protein coupled receptor 7) [Source:UniProtKB/Swiss-Prot;Acc:Q6R6I7]	GO:0005509; GO:0016020; GO:0016021; GO:0007188; GO:0016500; GO:0005515; GO:0007165; GO:0007567; GO:0046872; GO:0005886; GO:0004930; GO:0007186; GO:0004872; GO:0042562; GO:0030198; GO:0004871; GO:0030879	NM_212452.1
mMC004604	Lnp	9.63742	-0.392589	0.460799	-0.0191266	0.479925	-2.7259	3.19951	-0.132804	2.3563	0.0201309	0.00872117	0.896807	0.0386054	0.069217	0.105456	0.978153	0.39576	16.2783	0.000261189	0	0	0	0	mMC004604	ENSMUSG00000009207	ENSMUST00000111993,ENSMUST00000064503	ENSMUSP00000107624,ENSMUSP00000066891	2	Lnp	Protein lunapark (Protein ulnaless) [Source:UniProtKB/Swiss-Prot;Acc:Q7TQ95]	GO:0005575; GO:0035115; GO:0016020; GO:0016021; GO:0007596; GO:0042733; GO:0007275; GO:0003674	NA
mMR027141	Yes1	6.73551	0.0661858	-0.0676236	-0.0238253	-0.0437983	0.508157	-0.519196	-0.182924	-0.23778	0.62163	0.614167	0.858269	0.816532	0.769412	0.870011	0.970117	0.967199	0.405923	0.751863	0	0	0	0	mMR027141	ENSMUSG00000014932	ENSMUST00000072311	ENSMUSP00000072154	5	Yes1	Proto-oncogene tyrosine-protein kinase Yes (EC 2.7.10.2)(p61-Yes)(c-Yes) [Source:UniProtKB/Swiss-Prot;Acc:Q04736]	GO:0000166; GO:0004674; GO:0006468; GO:0005524; GO:0004713; GO:0015758; GO:0004715; GO:0046777; GO:0004672; GO:0005624; GO:0016301; GO:0005737; GO:0016740; GO:0005515; GO:0005829	NM_009535.2
mMR027022	Ticam1	7.19705	0.145866	0.191736	-0.0592898	0.251026	1.36497	1.79421	-0.554818	1.66102	0.200207	0.100977	0.5904	0.125624	0.366662	0.382051	0.884343	0.592444	1.19986	0.356122	0	0	0	0	mMR027022	ENSMUSG00000047123	ENSMUST00000058136	ENSMUSP00000055104	17	Ticam1	TIR domain-containing adapter molecule 1 (TICAM-1)(Toll-interleukin 1 receptor domain-containing adapter protein inducing interferon-beta)(TIR domain-containing adapter protein inducing IFN-beta) [Source:UniProtKB/Swiss-Prot;Acc:Q80UF7]	GO:0007165; GO:0050871; GO:0043496; GO:0045429; GO:0031663; GO:0032481; GO:0002281; GO:0002756; GO:0030890; GO:0032760; GO:0032755; GO:0045087; GO:0043330; GO:0043123; GO:0032496; GO:0009615; GO:0006915; GO:0051092; GO:0006955; GO:0006954; GO:0045359; GO:0045080; GO:0031224; GO:0008624; GO:0004888; GO:0051607	NM_174989.3
mMC003465	Kndc1	6.48849	0.0464314	0.190851	0.0476539	0.143197	0.670675	2.75674	0.688333	1.46258	0.516608	0.0190623	0.505856	0.172255	0.688069	0.155868	0.851025	0.653077	2.77923	0.0923825	0	0	0	0	mMC003465	ENSMUSG00000066129	ENSMUST00000053445	ENSMUSP00000050586	7	Kndc1	Protein very KIND (Kinase non-catalytic C-lobe domain-containing protein 1)(KIND domain-containing protein 1)(Ras-GEF domain-containing family member 2) [Source:UniProtKB/Swiss-Prot;Acc:Q0KK55]	GO:0051056; GO:0048814; GO:0016301; GO:0043025; GO:0005085; GO:0007264; GO:0030425; GO:0004674; GO:0032045; GO:0005088; GO:0021707; GO:0050773; GO:0005622; GO:0005515	NM_177261.4
mMC016781	Wdr41	6.51733	0.0674729	0.0425119	-0.0245925	0.0671045	1.12277	0.707412	-0.409228	0.789584	0.286036	0.494393	0.690424	0.446873	0.468468	0.803663	0.922441	0.851092	0.435037	0.732376	0	0	0	0	mMC016781	ENSMUSG00000042015	ENSMUST00000056512	ENSMUSP00000055145	13	Wdr41	WD repeat-containing protein 41 [Source:UniProtKB/Swiss-Prot;Acc:Q3UDP0]	NA	NM_172590.2
mMC003644	Dr1	6.62521	0.153381	-0.00460262	0.0290643	-0.0336669	1.7864	-0.0536057	0.338506	-0.277265	0.102293	0.958235	0.741515	0.786847	0.226378	0.988788	0.938453	0.960168	2.65923	0.101418	0	0	0	0	mMC003644	ENSMUSG00000029265	ENSMUST00000031190	ENSMUSP00000031190	5	Dr1	Protein Dr1 (Down-regulator of transcription 1)(TATA-binding protein-associated phosphoprotein)(Negative cofactor 2-beta)(NC2-beta) [Source:UniProtKB/Swiss-Prot;Acc:Q91WV0]	GO:0003677; GO:0005622; GO:0006350; GO:0005515; GO:0005634; GO:0043565; GO:0006355	NM_026106.4
mMC003853	Rest	6.83543	-0.0885123	0.205899	0.161019	0.04488	-1.2786	2.97431	2.326	0.458427	0.228008	0.0129725	0.0407058	0.655794	0.401311	0.129554	0.354486	0.927993	6.46483	0.0091848	0	0	0	0	mMC003853	ENSMUSG00000029249	ENSMUST00000113449,ENSMUST00000080359	ENSMUSP00000109076,ENSMUSP00000079231	5	Rest	RE1-silencing transcription factor (Neural-restrictive silencer factor) [Source:UniProtKB/Swiss-Prot;Acc:Q8VIG1]	GO:0005634; GO:0006355; GO:0045892; GO:0016564; GO:0003676; GO:0017053; GO:0045665; GO:0003677; GO:0005515; GO:0008270; GO:0046872; GO:0006350; GO:0005622; GO:0000786; GO:0006334; GO:0003682	NM_011263.1
mMC004036	RP23-43M4.1	6.44331	0.100382	0.0536789	-0.0708103	0.124489	1.54359	0.825427	-1.08886	1.3536	0.151658	0.427105	0.300074	0.203696	0.30171	0.759683	0.72227	0.68667	0.851594	0.495021	0	0	0	0	mMC004036	ENSMUSG00000080926	ENSMUST00000118346	NA	13	RP23-43M4.1	pseudogene	NA	NA
mMC006251	Stard10	10.4644	-0.374169	-0.12229	-0.0725123	-0.049778	-3.05817	-0.999507	-0.59266	-0.287684	0.0111868	0.339562	0.565693	0.77907	0.0453644	0.686467	0.876427	0.958933	5.88314	0.0124805	0	0	0	0	mMC006251	ENSMUSG00000030688	ENSMUST00000032927	ENSMUSP00000032927	7	Stard10	PCTP-like protein (PCTP-L)(StAR-related lipid transfer protein 10)(START domain-containing protein 10)(StARD10)(Serologically defined colon cancer antigen 28 homolog) [Source:UniProtKB/Swiss-Prot;Acc:Q9JMD3]	GO:0005929; GO:0042995; GO:0019861	NM_019990.4
mMR027142	Hnrnpa2b1	6.90848	-0.126766	0.400732	-0.0336502	0.434382	-0.624912	1.97547	-0.165884	1.51416	0.545092	0.0745027	0.871334	0.158879	0.711429	0.325622	0.972418	0.632951	3.22668	0.0660456	0	0	0	0	mMR027142	ENSMUSG00000004980	ENSMUST00000090002,ENSMUST00000069949,ENSMUST00000114459,ENSMUST00000116609	ENSMUSP00000087453,ENSMUSP00000067491,ENSMUSP00000110103,ENSMUSP00000112308	6	Hnrnpa2b1	Heterogeneous nuclear ribonucleoproteins A2/B1 (hnRNP A2 / hnRNP B1) [Source:UniProtKB/Swiss-Prot;Acc:O88569]	GO:0003676; GO:0008380; GO:0003723; GO:0030529; GO:0005654; GO:0005681; GO:0050658; GO:0030530; GO:0043047; GO:0006397; GO:0000166; GO:0005634; GO:0005737; GO:0005515	NM_016806.2
mMC004715	Mtl5	7.07831	-0.236997	0.0300526	0.138341	-0.108289	-2.0468	0.259547	1.19477	-0.661305	0.0659798	0.800127	0.257924	0.522368	0.16421	0.946004	0.688885	0.883823	2.16084	0.15182	0	0	0	0	mMC004715	ENSMUSG00000024905	ENSMUST00000025840	ENSMUSP00000025840	19	Mtl5	Tesmin (Metallothionein-like 5, testis-specific)(Testis-specific metallothionein-like protein) [Source:UniProtKB/Swiss-Prot;Acc:Q9WTJ6]	GO:0005737; GO:0007275; GO:0030154; GO:0005634; GO:0005625; GO:0007283	NM_001039657.1
mMC003427	Mpp2	8.60584	-0.304805	0.146494	0.176844	-0.0303502	-2.90875	1.39799	1.68762	-0.2048	0.0145668	0.190352	0.120307	0.841562	0.0548496	0.528658	0.535509	0.972112	6.69372	0.00817797	0	0	0	0	mMC003427	ENSMUSG00000017314	ENSMUST00000100398,ENSMUST00000017458	ENSMUSP00000097967,ENSMUSP00000017458	11	Mpp2	MAGUK p55 subfamily member 2 (Protein MPP2)(Dlgh2 protein) [Source:UniProtKB/Swiss-Prot;Acc:Q9WV34]	GO:0005515	NM_016695.3
mMC016785	Sdccag3	11.3982	-0.440637	-0.204769	0.0567842	-0.261553	-4.30468	-2.00044	0.554739	-1.80678	0.00131972	0.0714083	0.590452	0.098894	0.0112299	0.31853	0.884343	0.547463	7.54537	0.00541891	0	0	0	0	mMC016785	ENSMUSG00000026927	ENSMUST00000114097,ENSMUST00000028293,ENSMUST00000114100,ENSMUST00000114102,ENSMUST00000057204,ENSMUST00000077983	ENSMUSP00000109732,ENSMUSP00000028293,ENSMUSP00000109735,ENSMUSP00000109737,ENSMUSP00000050043,ENSMUSP00000077133	2	Sdccag3	Serologically defined colon cancer antigen 3 homolog [Source:UniProtKB/Swiss-Prot;Acc:A2AIW0]	GO:0003677; GO:0005737; GO:0005634; GO:0006355; GO:0004879	NA
mMC003938	Casp6	6.96743	0.301161	-0.23673	-0.267096	0.0303661	3.64098	-2.86202	-3.22914	0.259593	0.00404145	0.0158224	0.00827877	0.800092	0.0226583	0.143177	0.193297	0.962907	14.1753	0.000471066	0	0	0	0	mMC003938	ENSMUSG00000027997	ENSMUST00000029626	ENSMUSP00000029626	3	Casp6	Caspase-6 Precursor (CASP-6)(EC 3.4.22.59)(Apoptotic protease Mch-2) [Contains Caspase-6 subunit p18;Caspase-6 subunit p11] [Source:UniProtKB/Swiss-Prot;Acc:O08738]	GO:0005737; GO:0006508; GO:0006915; GO:0008233; GO:0016787; GO:0004197; GO:0042981; GO:0008234; GO:0006917	NM_009811.3
mMC006239	Nfx1	9.27568	-0.260059	0.197258	-0.127944	0.325202	-2.43961	1.85048	-1.20024	2.15718	0.0333586	0.0919544	0.255882	0.0545805	0.100071	0.364444	0.687658	0.445051	12.1023	0.000904433	0	0	0	0	mMC006239	ENSMUSG00000028423	ENSMUST00000098143	ENSMUSP00000095747	4	Nfx1	Transcriptional repressor NF-X1 (m-Nfx.1)(EC 6.3.2.-)(Nuclear transcription factor, X box-binding protein 1) [Source:UniProtKB/Swiss-Prot;Acc:B1AY10]	GO:0046872; GO:0006350; GO:0005515; GO:0008270; GO:0000122; GO:0019941; GO:0016874; GO:0003676; GO:0045347; GO:0003677; GO:0005634; GO:0003700; GO:0006355	NM_023739.3
mMC004723	Kap	6.48831	-0.00937395	0.0697453	0.0725726	-0.00282734	-0.161633	1.2026	1.25135	-0.0344722	0.874599	0.255004	0.237408	0.973134	0.93444	0.604938	0.671331	0.994683	1.0166	0.423169	0	0	0	0	mMC004723	ENSMUSG00000032758	ENSMUST00000048032	ENSMUSP00000041060	6	Kap	Kidney androgen-regulated protein Precursor (KAP)(ARP) [Source:UniProtKB/Swiss-Prot;Acc:P61110]	GO:0005576; GO:0005615	NM_010594.2
mMC003435	Rasa2	6.83249	0.227137	-0.258826	0.0656869	-0.324513	2.26064	-2.57602	0.653764	-2.2838	0.0456194	0.0262354	0.52703	0.0438159	0.125508	0.186786	0.859515	0.414268	12.3676	0.000828231	0	0	0	0	mMC003435	ENSMUSG00000032413	ENSMUST00000034984	ENSMUSP00000034984	9	Rasa2	Ras GTPase-activating protein 2 (GAP1m) [Source:UniProtKB/Swiss-Prot;Acc:P58069]	GO:0005886; GO:0051056; GO:0008270; GO:0046872; GO:0007165; GO:0005622; GO:0005096; GO:0016020; GO:0007242	NM_053268.2
mMC016753	Gje1	6.69702	-0.0303103	0.149949	-0.0447378	0.194687	-0.351929	1.74104	-0.519444	1.5984	0.731708	0.110239	0.614	0.138968	0.84773	0.397972	0.89479	0.610287	2.56489	0.109249	0	0	0	0	mMC016753	ENSMUSG00000019867	ENSMUST00000020016	ENSMUSP00000020016	10	Gje1	Gap junction epsilon-1 protein (Connexin-23)(Cx23) [Source:UniProtKB/Swiss-Prot;Acc:Q9CX92]	GO:0005886; GO:0000902; GO:0030054; GO:0016021; GO:0016020; GO:0005921; GO:0035265; GO:0007154; GO:0005922; GO:0002088	NA
mMC003637	Sf3a3	9.62449	0.76326	-0.362968	0.0315978	-0.394566	5.92858	-2.81934	0.245435	-2.16712	0.000109557	0.0170635	0.810752	0.0536514	0.00273842	0.148291	0.956302	0.44265	39.7803	4.14782e-06	0	0	0	0	mMC003637	ENSMUSG00000028902	ENSMUST00000030734	ENSMUSP00000030734	4	Sf3a3	Splicing factor 3A subunit 3 (Spliceosome-associated protein 61)(SAP 61)(SF3a60) [Source:UniProtKB/Swiss-Prot;Acc:Q9D554]	GO:0008270; GO:0046872; GO:0005622; GO:0006397; GO:0003676; GO:0008380; GO:0005634; GO:0005681	NM_029157.3
mMC019343	Zfp352	6.65332	0.163457	-0.0100893	-0.0528617	0.0427724	2.25568	-0.139231	-0.729483	0.417372	0.0460144	0.891848	0.481332	0.684638	0.126215	0.974405	0.839652	0.934813	2.74636	0.0947605	0	0	0	0	mMC019343	ENSMUSG00000070902	ENSMUST00000107130,ENSMUST00000107129,ENSMUST00000094971	ENSMUSP00000102747,ENSMUSP00000102746,ENSMUSP00000092579	4	Zfp352	zinc finger protein 352 [Source:RefSeq peptide;Acc:NP_694742]	GO:0008270; GO:0005622	NM_153102.3
mMC004140	Rbms1	12.0229	-0.81187	-0.717688	-0.648583	-0.0691046	-4.87288	-4.3076	-3.89283	-0.293286	0.000529589	0.00131341	0.00262709	0.774899	0.0066166	0.0410948	0.115981	0.957579	25.7478	3.31737e-05	0	0	0	0	mMC004140	ENSMUSG00000026970	ENSMUST00000028347,ENSMUST00000112509,ENSMUST00000074547,ENSMUST00000112510	ENSMUSP00000028347,ENSMUSP00000108128,ENSMUSP00000074134,ENSMUSP00000108129	2	Rbms1	RNA-binding motif, single-stranded-interacting protein 1 (Single-stranded DNA-binding protein MSSP-1) [Source:UniProtKB/Swiss-Prot;Acc:Q91W59]	GO:0006260; GO:0003723; GO:0003676; GO:0005634; GO:0000166; GO:0003677	NA
mMC021029	Smchd1	6.69082	0.0853426	0.0451554	0.0708595	-0.025704	0.865887	0.458148	0.718941	-0.184409	0.405503	0.655988	0.487543	0.857133	0.591705	0.88963	0.841665	0.975429	0.903979	0.470935	0	0	0	0	mMC021029	ENSMUSG00000024054	ENSMUST00000024850	ENSMUSP00000024850	17	Smchd1	Structural maintenance of chromosomes flexible hinge domain-containing protein 1 [Source:UniProtKB/Swiss-Prot;Acc:Q6P5D8]	GO:0005694; GO:0005515; GO:0005524; GO:0051276	NM_028887.3
mMC006249	Serpina7	7.10237	-0.329446	-0.0301057	-0.00411612	-0.0259895	-3.2659	-0.298447	-0.0408045	-0.182181	0.00776139	0.771064	0.968201	0.858838	0.0350227	0.935069	0.995198	0.975429	6.5911	0.00861233	0	0	0	0	mMC006249	ENSMUSG00000031271	ENSMUST00000060824,ENSMUST00000033626	ENSMUSP00000056166,ENSMUSP00000033626	X	Serpina7	Thyroxine-binding globulin Precursor (T4-binding globulin)(Serpin A7) [Source:UniProtKB/Swiss-Prot;Acc:P61939]	GO:0004867; GO:0005576	NA
mMC021115	Dtl	6.73338	-0.0249852	-0.00483478	0.045788	-0.0506228	-0.340697	-0.0659269	0.624363	-0.488109	0.73991	0.948649	0.545439	0.635297	0.853363	0.986527	0.868095	0.921698	0.131405	0.939318	0	0	0	0	mMC021115	ENSMUSG00000037474	ENSMUST00000110868,ENSMUST00000027933	ENSMUSP00000106492,ENSMUSP00000027933	1	Dtl	Denticleless protein homolog (Lethal(2) denticleless protein homolog)(Retinoic acid-regulated nuclear matrix-associated protein)(Meth A retinoic acid-regulated nuclear matrix-associated protein)(Meth A RAMP) [Source:UniProtKB/Swiss-Prot;Acc:Q3TLR7]	GO:0005737; GO:0006974; GO:0019941; GO:0005634; GO:0016020; GO:0006260; GO:0031965	NM_029766.2
mMR027144	Mpp3	8.56186	0.431632	-0.131335	-0.311435	0.1801	2.20777	-0.671772	-1.59298	0.651389	0.050006	0.515936	0.140181	0.528504	0.134035	0.816995	0.559578	0.884954	3.03136	0.0762866	0	0	0	0	mMR027144	ENSMUSG00000052373	ENSMUST00000100400,ENSMUST00000062801,ENSMUST00000107168	ENSMUSP00000097969,ENSMUSP00000055469,ENSMUSP00000102786	11	Mpp3	MAGUK p55 subfamily member 3 (Protein MPP3)(Protein Dlgh3) [Source:UniProtKB/Swiss-Prot;Acc:O88910]	GO:0005515; GO:0016301	NM_007863.2
mMC016675	AC119957.9-1	9.20905	-0.256402	0.188027	-0.193826	0.381853	-1.33301	0.977535	-1.00769	1.40376	0.210146	0.349835	0.335795	0.188671	0.379199	0.695115	0.751873	0.671215	4.26269	0.0324827	0	0	0	0	mMC016675	ENSMUSG00000047169	ENSMUST00000053281	NA	17	AC119957.9-1	pseudogene	NA	NA
mMC003520	St6gal2	6.51411	-0.0445285	-0.0274134	-0.0207943	-0.00661901	-0.731582	-0.450389	-0.341642	-0.076896	0.480101	0.661397	0.739219	0.940122	0.65799	0.891779	0.937535	0.989623	0.412264	0.747593	0	0	0	0	mMC003520	ENSMUSG00000024172	ENSMUST00000086878,ENSMUST00000025000	ENSMUSP00000084091,ENSMUSP00000025000	17	St6gal2	Beta-galactoside alpha-2,6-sialyltransferase 2 (EC 2.4.99.1)(CMP-N-acetylneuraminate-beta-galactosamide-alpha-2,6-sialyltransferase 2)(Alpha 2,6-ST 2)(Sialyltransferase 2)(ST6Gal-II)(ST6Gal II)(ST6GalII) [Source:UniProtKB/Swiss-Prot;Acc:Q76K27]	GO:0003824; GO:0005975; GO:0008373; GO:0006054; GO:0005794; GO:0016740; GO:0032580; GO:0030173; GO:0006486; GO:0016757; GO:0003835; GO:0016021; GO:0016020	NM_172829.2
mMC016820	Cpa4	7.07118	-0.240709	0.0193648	0.00428256	0.0150823	-2.45107	0.197187	0.0436082	0.108597	0.0326935	0.847368	0.966018	0.915527	0.0986554	0.960852	0.994513	0.985104	4.27366	0.0322542	0	0	0	0	mMC016820	ENSMUSG00000039070	ENSMUST00000049251	ENSMUSP00000048558	6	Cpa4	Carboxypeptidase A4 Precursor (EC 3.4.17.-) [Source:UniProtKB/Swiss-Prot;Acc:Q6P8K8]	GO:0005576; GO:0008237; GO:0006508; GO:0008233; GO:0016787; GO:0004181; GO:0004180; GO:0008270; GO:0046872	NA
mMC003755	Slc46a3	7.92888	1.07332	-0.175761	-0.405413	0.229651	6.78585	-1.11121	-2.56313	1.02666	3.412e-05	0.290764	0.026839	0.327175	0.00136941	0.640704	0.303333	0.784456	27.083	2.61914e-05	1	0	0	0	mMC003755	ENSMUSG00000029650	ENSMUST00000118527,ENSMUST00000031655	ENSMUSP00000113879,ENSMUSP00000031655	5	Slc46a3	Solute carrier family 46 member 3 Precursor [Source:UniProtKB/Swiss-Prot;Acc:Q9DC26]	GO:0016020; GO:0016021	NM_027872.3
mMC003925	Guf1	7.85778	0.299598	-0.0807087	-0.187314	0.106605	1.94412	-0.523728	-1.2155	0.489157	0.078564	0.611117	0.25025	0.634579	0.187317	0.868714	0.683648	0.921698	2.28682	0.136761	0	0	0	0	mMC003925	ENSMUSG00000029208	ENSMUST00000087228,ENSMUST00000066129,ENSMUST00000031113	ENSMUSP00000084480,ENSMUSP00000064505,ENSMUSP00000031113	5	Guf1	GTP-binding protein GUF1 homolog [Source:UniProtKB/Swiss-Prot;Acc:Q8C3X4]	GO:0007264; GO:0005622; GO:0005525; GO:0003924; GO:0000166	NM_172711.2
mMC004141	Ncapd3	9.04928	0.166614	-0.340572	-0.20578	-0.134792	1.42405	-2.91089	-1.75881	-0.81464	0.182864	0.014512	0.107061	0.432992	0.343923	0.136997	0.512753	0.844349	6.52247	0.00891804	0	0	0	0	mMC004141	ENSMUSG00000035024	ENSMUST00000073127,ENSMUST00000086198	ENSMUSP00000072871,ENSMUSP00000083374	9	Ncapd3	Condensin-2 complex subunit D3 (Non-SMC condensin II complex subunit D3) [Source:UniProtKB/Swiss-Prot;Acc:Q6ZQK0]	GO:0005634; GO:0051301; GO:0007049; GO:0007067; GO:0007076; GO:0000799; GO:0005488	NM_178113.3
mMC004608	Tmem65	6.67115	-0.0532955	0.059489	0.0433427	0.0161463	-0.714042	0.797021	0.580696	0.152965	0.490447	0.442723	0.573443	0.881265	0.666313	0.770217	0.879654	0.978808	0.77483	0.532577	0	0	0	0	mMC004608	ENSMUSG00000062373	ENSMUST00000110159,ENSMUST00000072113	ENSMUSP00000105787,ENSMUSP00000071984	15	Tmem65	Transmembrane protein 65 [Source:UniProtKB/Swiss-Prot;Acc:Q4VAE3]	GO:0016020; GO:0016021	NM_175212.4
mMR027145	Clca3	6.95478	0.267758	0.376328	-0.170941	0.547269	1.9754	2.77639	-1.26113	2.85495	0.0745116	0.0184109	0.234001	0.0160214	0.179861	0.153513	0.668739	0.2763	3.10084	0.0724438	0	0	0	0	mMR027145	ENSMUSG00000028255	ENSMUST00000029919	ENSMUSP00000029919	3	Clca3	Calcium-activated chloride channel regulator 1 Precursor (Calcium-activated chloride channel family member 3)(mCLCA3)(Protein gob-5) [Source:UniProtKB/Swiss-Prot;Acc:Q9D7Z6]	GO:0006811; GO:0045261; GO:0046933; GO:0046961; GO:0006821; GO:0015986; GO:0005615; GO:0006810; GO:0005576; GO:0016021; GO:0005509; GO:0006816; GO:0030141; GO:0005254; GO:0031404	NM_017474.1
mMC003553	Ablim2	9.30001	1.28876	0.207143	-0.0923746	0.299518	8.73992	1.40477	-0.626452	1.43629	3.32533e-06	0.188379	0.544119	0.179435	0.000351743	0.525637	0.8675	0.660917	40.5652	3.76978e-06	1	0	0	0	mMC003553	ENSMUSG00000029095	ENSMUST00000114210,ENSMUST00000054598,ENSMUST00000114207,ENSMUST00000114206,ENSMUST00000114204,ENSMUST00000101280	ENSMUSP00000109848,ENSMUSP00000050571,ENSMUSP00000109845,ENSMUSP00000109844,ENSMUSP00000109842,ENSMUSP00000098838	5	Ablim2	Actin-binding LIM protein 2 (Actin-binding LIM protein family member 2)(abLIM-2) [Source:UniProtKB/Swiss-Prot;Acc:Q8BL65]	GO:0005737; GO:0046872; GO:0008270; GO:0007010; GO:0003779; GO:0045944; GO:0030016; GO:0003674; GO:0015629	NM_177678.6
mMC016869	Cd3g	8.06691	-0.10599	0.667202	0.0699049	0.597297	-0.423958	2.6688	0.279618	1.6894	0.679974	0.02227	0.785088	0.119959	0.812514	0.169599	0.950379	0.585081	4.14669	0.0350196	0	0	0	0	mMC016869	ENSMUSG00000002033	ENSMUST00000002101	ENSMUSP00000002101	9	Cd3g	T-cell surface glycoprotein CD3 gamma chain Precursor (T-cell receptor T3 gamma chain)(CD3g antigen) [Source:UniProtKB/Swiss-Prot;Acc:P11942]	GO:0007166; GO:0007163; GO:0004888; GO:0042105; GO:0046982; GO:0016021; GO:0016020; GO:0042981; GO:0004872; GO:0015031; GO:0005515	NM_009850.2
mMC003717	1700080G18Rik	10.2949	0.29241	0.720282	-0.0454679	0.76575	1.14166	2.81222	-0.177522	2.11407	0.278439	0.0172798	0.862406	0.0587911	0.460371	0.149194	0.971439	0.454663	2.72987	0.0959809	0	0	0	0	mMC003717	ENSMUSG00000053275	ENSMUST00000059487	ENSMUSP00000050779	6	1700080G18Rik	Putative uncharacterized protein Fragment [Source:UniProtKB/TrEMBL;Acc:Q9CVQ8]	NA	NA
mMC003933	Traip	8.41402	0.0753816	0.233425	0.061645	0.17178	0.375716	1.16344	0.30725	0.605415	0.714452	0.26988	0.764535	0.557495	0.83621	0.62082	0.945758	0.896224	0.484491	0.700015	0	0	0	0	mMC003933	ENSMUSG00000032586	ENSMUST00000049348	ENSMUSP00000040001	9	Traip	TRAF-interacting protein [Source:UniProtKB/Swiss-Prot;Acc:Q8VIG6]	GO:0005057; GO:0005737; GO:0005515; GO:0048471; GO:0007165; GO:0046872; GO:0008270	NM_011634.3
mMC019388	Hoxd3	9.18322	0.369469	0.863944	-0.0274174	0.891362	1.12438	2.62919	-0.0834377	1.91812	0.285382	0.0238847	0.93504	0.0820893	0.46771	0.177287	0.987774	0.516964	2.34239	0.130673	0	0	0	0	mMC019388	ENSMUSG00000079277	ENSMUST00000047830,ENSMUST00000111983,ENSMUST00000053932,ENSMUST00000111982	ENSMUSP00000044809,ENSMUSP00000107614,ENSMUSP00000051355,ENSMUSP00000107613	2	Hoxd3	Homeobox protein Hox-D3 (Hox-4.1)(Homeobox protein MH-19) [Source:UniProtKB/Swiss-Prot;Acc:P09027]	GO:0007186; GO:0003677; GO:0006355; GO:0005634; GO:0043565; GO:0003700; GO:0016021; GO:0051216; GO:0004966; GO:0048704; GO:0045666; GO:0021615; GO:0030528; GO:0007275; GO:0006350; GO:0045449; GO:0030878; GO:0009952	NM_010468.2
mMC004217	Hrc	6.99801	0.139773	0.181978	0.115573	0.0664048	0.964051	1.25515	0.797137	0.323863	0.356251	0.23608	0.442659	0.752268	0.543819	0.585021	0.821347	0.953343	1.09714	0.392166	0	0	0	0	mMC004217	ENSMUSG00000038239	ENSMUST00000041981,ENSMUST00000085351	ENSMUSP00000043501,ENSMUSP00000082459	7	Hrc	histidine rich calcium binding protein [Source:RefSeq peptide;Acc:NP_034603]	GO:0055074; GO:0033017; GO:0001503; GO:0008016; GO:0007155	NM_010473.2
mMC006242	Ipp	7.50444	-0.255955	0.0584697	0.0680414	-0.0095717	-2.41451	0.551564	0.641857	-0.0638468	0.0348618	0.592551	0.534442	0.950266	0.103186	0.858832	0.862874	0.990948	3.98132	0.0390508	0	0	0	0	mMC006242	ENSMUSG00000028696	ENSMUST00000106479,ENSMUST00000030461	ENSMUSP00000102088,ENSMUSP00000030461	4	Ipp	Actin-binding protein IPP (MIPP protein)(Murine IAP-promoted placenta-expressed protein) [Source:UniProtKB/Swiss-Prot;Acc:P28575]	GO:0005737; GO:0005515; GO:0005856; GO:0003779	NM_008389.3
mMC021125	Auts2	6.89068	0.186673	0.193179	-0.0873881	0.280567	1.90739	1.97387	-0.892917	2.02712	0.0835849	0.0747054	0.391494	0.0682349	0.195783	0.326053	0.788484	0.482831	1.71427	0.222922	0	0	0	0	mMC021125	ENSMUSG00000029673	ENSMUST00000061007,ENSMUST00000071591	ENSMUSP00000062515,ENSMUSP00000071520	5	Auts2	autism susceptibility candidate 2 [Source:RefSeq peptide;Acc:NP_796021]	NA	NM_177047.3
mMC004609	Ifrd1	7.0796	-0.193472	0.012076	0.180645	-0.168569	-2.05788	0.128447	1.92144	-1.26784	0.064741	0.900172	0.0816302	0.231683	0.162137	0.976578	0.464973	0.712299	2.13536	0.155094	0	0	0	0	mMC004609	ENSMUSG00000001627	ENSMUST00000001672	ENSMUSP00000001672	12	Ifrd1	Interferon-related developmental regulator 1 (Nerve growth factor-inducible protein PC4)(TPA-induced sequence 7)(TIS7 protein) [Source:UniProtKB/Swiss-Prot;Acc:P19182]	GO:0005488; GO:0005634; GO:0042692; GO:0007527; GO:0007275; GO:0030154	NA
mMR027146	2810022L02Rik	6.52477	-0.0646907	-0.0219703	-0.00330169	-0.0186687	-0.987273	-0.335299	-0.0503885	-0.201462	0.345255	0.743865	0.960739	0.844107	0.532045	0.925398	0.993383	0.972656	0.514132	0.681107	0	0	0	0	mMR027146	ENSMUSG00000038305	ENSMUST00000041978	ENSMUSP00000043402	1	2810022L02Rik	SPATS2-like protein [Source:UniProtKB/Swiss-Prot;Acc:Q91WJ7]	NA	NM_144882.3
mMC003364	Cd248	8.31228	0.314944	0.288713	-0.526753	0.815465	1.32135	1.2113	-2.21	2.41922	0.213874	0.251791	0.0498134	0.0345745	0.384159	0.602428	0.382541	0.381461	2.21815	0.144744	0	0	0	0	mMC003364	ENSMUSG00000056481	ENSMUST00000070630	ENSMUSP00000070847	19	Cd248	Endosialin Precursor (Tumor endothelial marker 1)(CD248 antigen) [Source:UniProtKB/Swiss-Prot;Acc:Q91V98]	GO:0016020; GO:0016021; GO:0005886; GO:0005529; GO:0005488; GO:0008150; GO:0005737; GO:0005509	NM_054042.2
mMC003561	Stx2	7.42485	0.029373	-0.0238202	0.0607454	-0.0845656	0.379422	-0.307696	0.784673	-0.772421	0.711778	0.764206	0.449627	0.456547	0.834631	0.931812	0.825272	0.855577	0.807961	0.516032	0	0	0	0	mMC003561	ENSMUSG00000029428	ENSMUST00000100680,ENSMUST00000031378	ENSMUSP00000098247,ENSMUSP00000031378	5	Stx2	Syntaxin-2 (Epimorphin) [Source:UniProtKB/Swiss-Prot;Acc:Q00262]	GO:0007566; GO:0030496; GO:0000910; GO:0030855; GO:0005625; GO:0005624; GO:0005886; GO:0045026; GO:0005768; GO:0016324; GO:0000149; GO:0000920; GO:0048547; GO:0030033; GO:0016323; GO:0048306; GO:0016020; GO:0016021; GO:0030154; GO:0016192; GO:0005484; GO:0005515; GO:0007340; GO:0006886	NM_007941.2
mMC016881	Pmaip1	6.45621	0.0288715	-0.00679691	-0.0518449	0.045048	0.479357	-0.11285	-0.860788	0.528872	0.641308	0.912234	0.408183	0.607664	0.784925	0.979873	0.798955	0.912374	0.258635	0.853637	0	0	0	0	mMC016881	ENSMUSG00000024521	ENSMUST00000025399	ENSMUSP00000025399	18	Pmaip1	Phorbol-12-myristate-13-acetate-induced protein 1 (Noxa) [Source:UniProtKB/Swiss-Prot;Acc:Q9JM54]	GO:0006915; GO:0005739; GO:0005741; GO:0006974; GO:0005515; GO:0006917; GO:0042981; GO:0048147; GO:0043065; GO:0043525; GO:0008629; GO:0001836; GO:0010165; GO:0001844; GO:0009411	NM_021451.2
mMC003839	Sbno1	7.12898	0.543048	0.0805831	-0.041657	0.12224	3.72759	0.553138	-0.285942	0.593319	0.00348239	0.59151	0.780369	0.565268	0.0205063	0.858493	0.949258	0.898744	7.42472	0.00573361	0	0	0	0	mMC003839	ENSMUSG00000038095	ENSMUST00000065263,ENSMUST00000100711	ENSMUSP00000066808,ENSMUSP00000098277	5	Sbno1	Protein strawberry notch homolog 1 (mSno1) [Source:UniProtKB/Swiss-Prot;Acc:Q689Z5]	GO:0005524; GO:0008150; GO:0003674; GO:0005575; GO:0004386; GO:0003824; GO:0003676	NM_001081203.1
mMC019401	Gsdma1	6.66596	-0.0442905	0.0692077	0.0219225	0.0472852	-0.601389	0.93972	0.29767	0.453999	0.560075	0.36804	0.771641	0.658878	0.724018	0.711433	0.947644	0.927993	0.891126	0.476732	0	0	0	0	mMC019401	ENSMUSG00000017204	ENSMUST00000017348	ENSMUSP00000017348	11	Gsdma1	Gasdermin-A1 (Gasdermin-1) [Source:UniProtKB/Swiss-Prot;Acc:Q9EST1]	GO:0006917; GO:0006915; GO:0005737; GO:0048471	NM_021347.3
mMC021024	Scn3b	9.60246	-0.543321	-0.819235	-0.690824	-0.128411	-2.1185	-3.19433	-2.69363	-0.354045	0.0583445	0.00880096	0.0213132	0.730166	0.150403	0.106043	0.279233	0.946022	8.14646	0.00412498	0	0	0	0	mMC021024	ENSMUSG00000049281	ENSMUST00000049941,ENSMUST00000114956	ENSMUSP00000051627,ENSMUSP00000110606	9	Scn3b	Sodium channel subunit beta-3 Precursor [Source:UniProtKB/Swiss-Prot;Acc:Q8BHK2]	GO:0005272; GO:0005216; GO:0005244; GO:0006811; GO:0006814; GO:0031402; GO:0006810; GO:0016020; GO:0016021	NM_001083917.1,NM_178227.4,NM_153522.2
mMC021218	Fpr-rs7	6.47099	-0.0513796	-0.0849085	-0.0831111	-0.00179737	-0.90747	-1.49966	-1.46791	-0.0224473	0.384092	0.162546	0.170829	0.982503	0.571533	0.486886	0.599102	0.995987	1.99788	0.174226	0	0	0	0	mMC021218	ENSMUSG00000071276	ENSMUST00000095637	ENSMUSP00000093297	17	Fpr-rs7	Formyl peptide receptor-related sequence 7 [Source:UniProtKB/TrEMBL;Acc:Q71MR7]	GO:0004942; GO:0004943; GO:0004947; GO:0030273; GO:0017153; GO:0045028; GO:0006935; GO:0007218; GO:0004982; GO:0016021; GO:0016020; GO:0006835; GO:0007165; GO:0004983; GO:0004872; GO:0007186; GO:0004930	NA
mMC004610	Cyp4f18	9.10694	-0.321066	0.601171	-0.101578	0.702749	-1.76393	3.30282	-0.558069	2.73006	0.106162	0.00727505	0.588256	0.0199835	0.232852	0.0974042	0.883794	0.302798	12.8389	0.000710786	0	0	0	0	mMC004610	ENSMUSG00000003484	ENSMUST00000003574	ENSMUSP00000003574	8	Cyp4f18	Leukotriene-B(4) omega-hydroxylase 2 (EC 1.14.13.30)(Cytochrome P450 4F3)(CYPIVF3)(Leukotriene-B(4) 20-monooxygenase 2)(Cytochrome P450-LTB-omega) [Source:UniProtKB/Swiss-Prot;Acc:Q99N16]	GO:0009055; GO:0005506; GO:0020037; GO:0005792; GO:0004497; GO:0016021; GO:0016020; GO:0046872; GO:0016491; GO:0055114; GO:0005789; GO:0005783; GO:0050051	NM_024444.2
mMC003372	Gpr22	9.73365	0.215219	0.361411	0.244873	0.116538	1.24915	2.09766	1.42126	0.478282	0.238182	0.0604732	0.183654	0.642048	0.413618	0.291841	0.614859	0.9245	2.69327	0.098754	0	0	0	0	mMC003372	ENSMUSG00000044067	ENSMUST00000057783	ENSMUSP00000056125	12	Gpr22	Probable G-protein coupled receptor 22 [Source:UniProtKB/Swiss-Prot;Acc:Q8BZL4]	GO:0006835; GO:0017153; GO:0007186; GO:0004930; GO:0004872; GO:0005886; GO:0016021; GO:0016020; GO:0004871; GO:0007165	NM_175191.3
mMC019239	Cbx1	6.55733	-0.00668791	-0.00907493	0.00753756	-0.0166125	-0.11022	-0.14956	0.124223	-0.193594	0.91427	0.883887	0.903436	0.850111	0.957954	0.97119	0.979716	0.973626	0.0130741	0.997826	0	0	0	0	mMC019239	ENSMUSG00000018666	ENSMUST00000093943,ENSMUST00000079702	ENSMUSP00000091475,ENSMUSP00000078640	11	Cbx1	Chromobox protein homolog 1 (Heterochromatin protein 1 homolog beta)(HP1 beta)(Modifier 1 protein)(M31)(Heterochromatin protein p25) [Source:UniProtKB/Swiss-Prot;Acc:P83917]	GO:0005634; GO:0010369; GO:0042802; GO:0005515; GO:0016564; GO:0045892; GO:0005721; GO:0006333; GO:0000785; GO:0003682; GO:0001940; GO:0001939	NM_007622.3
mMC019392	Arid3b	8.16201	0.13439	0.121719	0.222218	-0.100499	1.14281	1.03507	1.88968	-0.604302	0.277982	0.32341	0.0861115	0.558208	0.459871	0.672054	0.471692	0.896643	3.19093	0.0677933	0	0	0	0	mMC019392	ENSMUSG00000004661	ENSMUST00000004780,ENSMUST00000052570	ENSMUSP00000004780,ENSMUSP00000050245	9	Arid3b	AT-rich interactive domain-containing protein 3B (ARID domain-containing protein 3B)(Bright-like)(Bright and dead ringer protein) [Source:UniProtKB/Swiss-Prot;Acc:Q9Z1N7]	GO:0006350; GO:0005622; GO:0003677; GO:0005634; GO:0006355; GO:0007275; GO:0006412; GO:0005840; GO:0003735; GO:0050825; GO:0050826; GO:0042309	NM_019689.2
mMC021220	Pla2g5	8.189	-0.309434	0.0398875	0.065202	-0.0253145	-3.14586	0.405515	0.662875	-0.18198	0.00958457	0.693069	0.5214	0.858991	0.0405981	0.904848	0.856884	0.975429	6.27019	0.0101579	0	0	0	0	mMC021220	ENSMUSG00000041193	ENSMUST00000102512,ENSMUST00000102513	ENSMUSP00000099570,ENSMUSP00000099571	4	Pla2g5	Calcium-dependent phospholipase A2 Precursor (EC 3.1.1.4)(Phosphatidylcholine 2-acylhydrolase)(PLA2-10)(Group V phospholipase A2) [Source:UniProtKB/Swiss-Prot;Acc:P97391]	GO:0016020; GO:0005576; GO:0009986; GO:0046872; GO:0004623; GO:0006644; GO:0005509; GO:0016787; GO:0016042; GO:0047498	NA
mMC011085	Fat3	6.6014	-0.0521251	0.0268992	0.0717478	-0.0448486	-0.701904	0.362218	0.966139	-0.427036	0.497686	0.724224	0.355252	0.677798	0.672034	0.917419	0.763478	0.933469	0.461512	0.71493	0	0	0	0	mMC011085	ENSMUSG00000074505	ENSMUST00000082170,ENSMUST00000098977	ENSMUSP00000080808,ENSMUSP00000096576	9	Fat3	Protocadherin Fat 3 Precursor (FAT tumor suppressor homolog 3) [Source:UniProtKB/Swiss-Prot;Acc:Q8BNA6]	GO:0005515; GO:0007156; GO:0016021; GO:0016020; GO:0007155; GO:0007275; GO:0005509	NA
mMC013374	2900002K06Rik	6.97592	-0.0450883	0.0807478	0.160095	-0.0793473	-0.437547	0.783595	1.5536	-0.544475	0.670394	0.450234	0.149268	0.597251	0.805316	0.774291	0.574354	0.91059	1.01107	0.425392	0	0	0	0	mMC013374	ENSMUSG00000055188	ENSMUST00000068623	ENSMUSP00000067247	X	2900002K06Rik	Putative uncharacterized protein Fragment [Source:UniProtKB/TrEMBL;Acc:Q8CEV7]	NA	NA
mMC022640	Slc4a7	6.61535	0.0180846	0.041426	0.0367431	0.00468281	0.202786	0.464518	0.412008	0.0371297	0.843097	0.651563	0.688446	0.971064	0.917785	0.887837	0.921651	0.994397	0.149285	0.927935	0	0	0	0	mMC022640	ENSMUSG00000021733	ENSMUST00000057015,ENSMUST00000090583	ENSMUSP00000058313,ENSMUSP00000088071	14	Slc4a7	Sodium bicarbonate cotransporter 3 (Solute carrier family 4 member 7) [Source:UniProtKB/Swiss-Prot;Acc:Q8BTY2]	GO:0016021; GO:0016020; GO:0006810; GO:0005886; GO:0015293; GO:0031402; GO:0006814; GO:0006811; GO:0005215; GO:0005737; GO:0032420; GO:0008509; GO:0015380; GO:0016324; GO:0006820; GO:0005452; GO:0016323; GO:0042995	NM_001033270.2
mMC014029	D3Ertd751e	6.38039	-0.00506321	0.0235948	0.0181405	0.00545433	-0.0867948	0.404468	0.310969	0.0661142	0.932434	0.693816	0.761784	0.948503	0.96639	0.904948	0.945435	0.990675	0.0986548	0.95908	0	0	0	0	mMC014029	ENSMUSG00000025766	ENSMUST00000119572	ENSMUSP00000112558	3	D3Ertd751e	UPF0462 protein C4orf33 homolog [Source:UniProtKB/Swiss-Prot;Acc:Q8BGN2]	NA	NA
mMC011530	Myl6b	9.50319	-0.0674945	0.845996	-0.164704	1.0107	-0.192956	2.41857	-0.470862	2.04314	0.850598	0.0346142	0.647169	0.0663943	0.921659	0.21596	0.906874	0.476418	3.81171	0.0437651	0	0	0	0	mMC011530	ENSMUSG00000039824	ENSMUST00000026428	ENSMUSP00000026428	10	Myl6b	Myosin light chain 6B (Smooth muscle and nonmuscle myosin light chain alkali 6B) [Source:UniProtKB/Swiss-Prot;Acc:Q8CI43]	GO:0016459; GO:0016461; GO:0030049; GO:0003774; GO:0005509; GO:0007519; GO:0008307	NM_172259.1
mMC011038	Sox30	6.35415	-0.0519475	-0.047713	0.0315825	-0.0792955	-0.790734	-0.726277	0.480742	-0.853492	0.44623	0.483216	0.640355	0.41204	0.628832	0.796514	0.904599	0.831842	0.276233	0.841356	0	0	0	0	mMC011038	ENSMUSG00000040489	ENSMUST00000049038,ENSMUST00000109253	ENSMUSP00000037519,ENSMUSP00000104876	11	Sox30	Transcription factor SOX-30 [Source:UniProtKB/Swiss-Prot;Acc:Q8CGW4]	GO:0004879; GO:0005634; GO:0006355; GO:0003677; GO:0006350	NM_173384.2
mMC013384	Erc1	6.44229	-0.0201996	0.0504054	0.100727	-0.0503215	-0.285736	0.713017	1.42485	-0.50334	0.780523	0.491056	0.182641	0.624901	0.879609	0.80189	0.614615	0.919122	0.849477	0.49602	0	0	0	0	mMC013384	ENSMUSG00000030172	ENSMUST00000032279,ENSMUST00000071356	ENSMUSP00000032279,ENSMUSP00000071314	6	Erc1	ELKS/RAB6-interacting/CAST family member 1 (ERC protein 1)(ERC1)(RAB6-interacting protein 2)(CAZ-associated structural protein 2)(CAST2) [Source:UniProtKB/Swiss-Prot;Acc:Q99MI1]	GO:0000139; GO:0003677; GO:0006810; GO:0017137; GO:0016020; GO:0005515; GO:0005737; GO:0015031; GO:0005794; GO:0042147	NM_053204.2
mMC024958	Upp2	8.25031	-0.267196	0.605544	-0.149979	0.755523	-1.22936	2.78608	-0.690047	2.45799	0.245222	0.0180978	0.50482	0.0322983	0.421864	0.152321	0.850607	0.370369	8.61654	0.00336304	0	0	0	0	mMC024958	ENSMUSG00000026839	ENSMUST00000071543,ENSMUST00000112596,ENSMUST00000059102,ENSMUST00000102755	ENSMUSP00000071474,ENSMUSP00000108215,ENSMUSP00000060437,ENSMUSP00000099816	2	Upp2	Uridine phosphorylase 2 (UrdPase 2)(UPase 2)(EC 2.4.2.3)(Liver-specific uridine phosphorylase)(L-UrdPase) [Source:UniProtKB/Swiss-Prot;Acc:Q8CGR7]	GO:0016757; GO:0005737; GO:0016740; GO:0005515; GO:0009116; GO:0009166; GO:0004850; GO:0045098; GO:0003824	NM_029692.2
mMC010606	Rpl8	13.7238	0.574713	-0.444519	0.00328791	-0.447807	3.71082	-2.87018	0.0212294	-2.04454	0.00358405	0.0155954	0.983452	0.0662358	0.0209052	0.142118	0.997639	0.476418	20.4726	9.48877e-05	0	0	0	0	mMC010606	ENSMUSG00000003970	ENSMUST00000004072	ENSMUSP00000004072	15	Rpl8	60S ribosomal protein L8 [Source:UniProtKB/Swiss-Prot;Acc:P62918]	GO:0003735; GO:0005840; GO:0006412; GO:0005575; GO:0030529; GO:0003723; GO:0005622; GO:0005737; GO:0003674; GO:0008150; GO:0019843	NM_012053.1
mMR028578	2410066E13Rik	8.08433	-0.580176	0.165416	0.0046023	0.160813	-6.02462	1.7177	0.0477909	1.1808	9.56654e-05	0.114541	0.962761	0.263201	0.00252628	0.405223	0.994257	0.741574	32.3534	1.12747e-05	0	0	0	0	mMR028578	ENSMUSG00000038065	ENSMUST00000046276	ENSMUSP00000048531	6	2410066E13Rik	hypothetical protein LOC68235 [Source:RefSeq peptide;Acc:NP_080905]	NA	NM_026629.3
mMC025345	Wwc2	7.17188	0.249649	0.0640163	0.252021	-0.188005	1.8743	0.480617	1.89211	-0.998074	0.0883616	0.640441	0.0857608	0.340226	0.204207	0.883423	0.471415	0.793805	5.70811	0.0137341	0	0	0	0	mMC025345	ENSMUSG00000031563	ENSMUST00000057561	ENSMUSP00000056121	8	Wwc2	Protein WWC2 (WW domain-containing protein 2) [Source:UniProtKB/Swiss-Prot;Acc:Q6NXJ0]	GO:0005515; GO:0006096; GO:0004618	NM_133791.4
mMC011550	Cyp24a1	6.90331	-0.112723	0.00817312	-0.0473155	0.0554887	-1.3752	0.0997108	-0.577242	0.478678	0.197108	0.922413	0.575691	0.641776	0.362672	0.981412	0.880084	0.9245	2.07218	0.163568	0	0	0	0	mMC011550	ENSMUSG00000038567	ENSMUST00000038824	ENSMUSP00000047954	2	Cyp24a1	1,25-dihydroxyvitamin D(3) 24-hydroxylase, mitochondrial Precursor (Vitamin D(3) 24-hydroxylase)(24-OHase)(EC 1.14.13.n4)(Cytochrome P450 24A1)(P450-CC24) [Source:UniProtKB/Swiss-Prot;Acc:Q64441]	GO:0055114; GO:0016491; GO:0046872; GO:0005739; GO:0020037; GO:0004497; GO:0009055; GO:0005506; GO:0008403; GO:0016709; GO:0042359	NM_009996.3
mMC011092	Slc25a21	6.42227	-0.0216815	0.0181022	0.0090123	0.00908986	-0.319834	0.267034	0.132945	0.0948151	0.755237	0.794507	0.896698	0.92621	0.863199	0.944463	0.978153	0.986808	0.129444	0.940545	0	0	0	0	mMC011092	ENSMUSG00000035472	ENSMUST00000110680,ENSMUST00000044634	ENSMUSP00000106308,ENSMUSP00000039289	12	Slc25a21	Mitochondrial 2-oxodicarboxylate carrier (Solute carrier family 25 member 21) [Source:UniProtKB/Swiss-Prot;Acc:Q8BZ09]	GO:0005743; GO:0006839; GO:0016021; GO:0016020; GO:0005215; GO:0005488; GO:0006810; GO:0005739	NM_172577.2
mMC020451	Mybpc3	7.63632	0.0252626	0.26359	0.0608415	0.202748	0.173226	1.80744	0.41719	0.983052	0.865699	0.098787	0.684767	0.347235	0.92957	0.378325	0.920575	0.797107	1.32854	0.315985	0	0	0	0	mMC020451	ENSMUSG00000002100	ENSMUST00000111430,ENSMUST00000028718	ENSMUSP00000107058,ENSMUSP00000028718	2	Mybpc3	Myosin-binding protein C, cardiac-type (Cardiac MyBP-C)(C-protein, cardiac muscle isoform) [Source:UniProtKB/Swiss-Prot;Acc:O70468]	GO:0006936; GO:0006941; GO:0030016; GO:0005863; GO:0030017; GO:0002027; GO:0045214; GO:0005200; GO:0032036; GO:0060048; GO:0031034; GO:0031672; GO:0005021; GO:0003779; GO:0005856; GO:0007155; GO:0008016; GO:0003007; GO:0005524; GO:0006468; GO:0005515	NM_008653.2
mMC025354	Ccbl2	7.42682	0.406369	-0.00385768	0.0780566	-0.0819143	2.90502	-0.0275775	0.558005	-0.414069	0.0146634	0.978506	0.588297	0.686982	0.0550999	0.994497	0.883794	0.935106	6.92137	0.00730357	0	0	0	0	mMC025354	ENSMUSG00000040213	ENSMUST00000106218,ENSMUST00000106217,ENSMUST00000044392	ENSMUSP00000101825,ENSMUSP00000101824,ENSMUSP00000041675	3	Ccbl2	Kynurenine--oxoglutarate transaminase 3 (EC 2.6.1.7)(Kynurenine--oxoglutarate transaminase III)(Kynurenine aminotransferase III)(KATIII)(Cysteine-S-conjugate beta-lyase 2)(EC 4.4.1.13) [Source:UniProtKB/Swiss-Prot;Acc:Q71RI9]	GO:0016769; GO:0016847; GO:0008483; GO:0030170; GO:0009058; GO:0016829; GO:0016740; GO:0047804; GO:0016212; GO:0003824	NM_173763.3
mMC010660	Gtrgeo22	10.1399	0.1818	-0.216545	-0.125696	-0.0908491	1.44008	-1.71529	-0.99566	-0.508857	0.178387	0.114993	0.341345	0.621155	0.337293	0.406061	0.755713	0.916975	3.47093	0.0554207	0	0	0	0	mMC010660	ENSMUSG00000020308	ENSMUST00000020552	ENSMUSP00000020552	10	Gtrgeo22	Tubulin polyglutamylase complex subunit 1 (PGs1)(p32) [Source:UniProtKB/Swiss-Prot;Acc:Q99MS8]	GO:0030534; GO:0007288; GO:0005856; GO:0035085; GO:0030154; GO:0005929; GO:0007275; GO:0005874; GO:0005813; GO:0003674; GO:0005737; GO:0042995; GO:0030425; GO:0007283; GO:0030424; GO:0005932; GO:0035086; GO:0019861; GO:0016021	NM_148934.2
mMC011632	Corin	6.47785	0.00693564	-0.0107883	0.0633906	-0.0741789	0.103813	-0.161481	0.948835	-0.785112	0.919233	0.874716	0.363592	0.449381	0.959905	0.969046	0.770045	0.852241	0.598283	0.629605	0	0	0	0	mMC011632	ENSMUSG00000005220	ENSMUST00000005352	ENSMUSP00000005352	5	Corin	Atrial natriuretic peptide-converting enzyme (EC 3.4.21.-)(Pro-ANP-converting enzyme)(Corin)(Low density lipoprotein receptor-related protein 4) [Source:UniProtKB/Swiss-Prot;Acc:Q9Z319]	GO:0016021; GO:0016020; GO:0030182; GO:0008236; GO:0016787; GO:0005044; GO:0003824; GO:0008233; GO:0006508; GO:0004252; GO:0009986	NA
mMC011472	Slc6a13	9.8778	0.0875333	-0.220085	0.414362	-0.634447	0.328229	-0.825263	1.55376	-1.68222	0.749056	0.427194	0.14923	0.12137	0.859445	0.759683	0.574354	0.58762	2.56743	0.10903	0	0	0	0	mMC011472	ENSMUSG00000030108	ENSMUST00000064580	ENSMUSP00000066779	6	Slc6a13	Sodium- and chloride-dependent GABA transporter 2 (GAT-2)(Sodium- and chloride-dependent GABA transporter 3)(GAT-3)(Solute carrier family 6 member 13) [Source:UniProtKB/Swiss-Prot;Acc:P31649]	GO:0015293; GO:0006810; GO:0005332; GO:0006836; GO:0005328; GO:0005887; GO:0016021; GO:0016020	NM_144512.2
mMC020388	Sall1	8.59243	0.0848782	0.458748	-0.0864597	0.545207	0.516261	2.79028	-0.52588	2.34488	0.616147	0.0179639	0.609671	0.0393847	0.765513	0.151836	0.893059	0.399127	3.55656	0.0521801	0	0	0	0	mMC020388	ENSMUSG00000031665	ENSMUST00000034090	ENSMUSP00000034090	8	Sall1	Sal-like protein 1 (Zinc finger protein Spalt-3)(Sal-3)(MSal-3) [Source:UniProtKB/Swiss-Prot;Acc:Q9ER74]	GO:0003674; GO:0003677; GO:0003676; GO:0031129; GO:0001657; GO:0006350; GO:0046872; GO:0008270; GO:0005622; GO:0005634; GO:0006355	NM_021390.3
mMR028959	Jam3	7.15495	0.75062	0.382827	-0.254838	0.637665	9.36855	4.77809	-3.18066	5.62769	1.70948e-06	0.000614809	0.00901512	0.000168931	0.000233286	0.0286186	0.200548	0.0403433	30.3444	1.53092e-05	0	0	0	0	mMR028959	ENSMUSG00000031990	ENSMUST00000034472	ENSMUSP00000034472	9	Jam3	Junctional adhesion molecule C Precursor (JAM-C)(Junctional adhesion molecule 3)(JAM-3)(JAM-2) [Source:UniProtKB/Swiss-Prot;Acc:Q9D8B7]	GO:0005515; GO:0016020; GO:0016021; GO:0005886; GO:0009986; GO:0007155	NM_023277.3
mMC010688	Saps2	8.59687	-0.0825543	0.657944	-0.041728	0.699672	-0.380866	3.03544	-0.192513	2.28251	0.710737	0.0116447	0.850936	0.0439148	0.833989	0.121948	0.968505	0.414268	5.73659	0.0135204	0	0	0	0	mMC010688	ENSMUSG00000036561	ENSMUST00000042254,ENSMUST00000088788	ENSMUSP00000043565,ENSMUSP00000086167	15	Saps2	Serine/threonine-protein phosphatase 6 regulatory subunit 2 (SAPS domain family member 2) [Source:UniProtKB/Swiss-Prot;Acc:Q8R3Q2]	GO:0005488; GO:0043666; GO:0005515; GO:0005737; GO:0019903	NM_026813.1
mMC011474	Cgrrf1	7.84324	0.52285	0.311056	0.141042	0.170014	5.527	3.28814	1.49094	1.27081	0.000195828	0.00746457	0.164785	0.230664	0.00375514	0.098671	0.591965	0.710889	18.6263	0.000144767	0	0	0	0	mMC011474	ENSMUSG00000055128	ENSMUST00000068532	ENSMUSP00000070548	14	Cgrrf1	Cell growth regulator with RING finger domain protein 1 (Cell growth regulatory gene 19 protein) [Source:UniProtKB/Swiss-Prot;Acc:Q8BMJ7]	GO:0030308; GO:0007049; GO:0046872; GO:0008270; GO:0005515; GO:0007050	NM_026832.3
mMC020494	Uba3	8.59029	0.707707	-0.0395673	-0.290253	0.250686	3.16698	-0.177063	-1.29888	0.793243	0.00923475	0.862758	0.221212	0.444828	0.0394894	0.965942	0.656613	0.850143	5.10055	0.0194068	0	0	0	0	mMC020494	ENSMUSG00000030061	ENSMUST00000089287,ENSMUST00000032142	ENSMUSP00000086701,ENSMUSP00000032142	6	Uba3	NEDD8-activating enzyme E1 catalytic subunit (EC 6.3.2.-)(Ubiquitin-like modifier-activating enzyme 3)(Ubiquitin-activating enzyme 3)(NEDD8-activating enzyme E1C)(Ubiquitin-activating enzyme E1C) [Source:UniProtKB/Swiss-Prot;Acc:Q8C878]	GO:0000166; GO:0005524; GO:0005488; GO:0007049; GO:0019941; GO:0003824; GO:0008152; GO:0016874; GO:0000278; GO:0045116; GO:0008641; GO:0019781; GO:0007113; GO:0006464; GO:0051726; GO:0016881	NA
mMC014104	Rab9b	7.7967	0.66695	-0.296577	0.225834	-0.522411	5.00948	-2.2276	1.69624	-2.77458	0.000428083	0.0483155	0.118628	0.01847	0.00587104	0.259039	0.532255	0.296423	35.0134	7.71095e-06	0	0	0	0	mMC014104	ENSMUSG00000043463	ENSMUST00000058814	ENSMUSP00000049739	X	Rab9b	Ras-related protein Rab-9B [Source:UniProtKB/Swiss-Prot;Acc:Q8BHH2]	GO:0007264; GO:0006913; GO:0004871; GO:0016020; GO:0000166; GO:0005515; GO:0015031; GO:0005622; GO:0007165; GO:0006810; GO:0005886; GO:0007186; GO:0006886; GO:0003924; GO:0005525; GO:0019001	NM_176971.2
mMC011589	Cspg5	12.4056	0.25981	-0.240295	-0.148605	-0.0916893	1.06661	-0.98649	-0.610075	-0.266166	0.309568	0.345622	0.554516	0.795158	0.494476	0.690772	0.871783	0.961956	1.49815	0.270541	0	0	0	0	mMC011589	ENSMUSG00000032482	ENSMUST00000035058	ENSMUSP00000035058	9	Cspg5	Chondroitin sulfate proteoglycan 5 Precursor (Neuroglycan C)(Acidic leucine-rich EGF-like domain-containing brain protein) [Source:UniProtKB/Swiss-Prot;Acc:Q71M36]	GO:0050804; GO:0016021; GO:0016020; GO:0005515; GO:0005794; GO:0007275; GO:0030154; GO:0005789; GO:0005783; GO:0005886; GO:0030660; GO:0007399; GO:0040008	NM_013884.2
mMR028931	Rcan3	9.9096	0.704042	-0.406714	-0.584055	0.17734	2.89877	-1.67457	-2.40474	0.516306	0.0148264	0.122889	0.0354643	0.616117	0.0555697	0.421495	0.336134	0.916078	7.14204	0.00655966	0	0	0	0	mMR028931	ENSMUSG00000059713	ENSMUST00000030606	ENSMUSP00000030606	4	Rcan3	Calcipressin-3 (Regulator of calcineurin 3)(Down syndrome candidate region 1-like protein 2)(Myocyte-enriched calcineurin-interacting protein 3)(MCIP3) [Source:UniProtKB/Swiss-Prot;Acc:Q9JKK0]	GO:0019722	NM_022980.4
mMC014114	Cd244	6.46875	-0.0171354	0.0579859	0.00326105	0.0547248	-0.284159	0.961591	0.0540786	0.641708	0.781699	0.357431	0.957867	0.534535	0.880393	0.701985	0.992966	0.887163	0.672206	0.587144	0	0	0	0	mMC014114	ENSMUSG00000004709	ENSMUST00000004829	ENSMUSP00000004829	1	Cd244	Natural killer cell receptor 2B4 Precursor (NK cell type I receptor protein 2B4)(NKR2B4)(Non-MHC restricted killing associated)(CD244 antigen) [Source:UniProtKB/Swiss-Prot;Acc:Q07763]	GO:0016020; GO:0016021; GO:0009897; GO:0004872; GO:0005515	NM_018729.2
mMC010704	Sec63	9.87518	-0.245605	-0.256261	0.0859553	-0.342216	-2.13525	-2.22789	0.747282	-2.10376	0.0566848	0.0482911	0.470957	0.0598418	0.147022	0.259034	0.834115	0.459073	2.12029	0.157068	0	0	0	0	mMC010704	ENSMUSG00000019802	ENSMUST00000019937	ENSMUSP00000019937	10	Sec63	Translocation protein SEC63 homolog [Source:UniProtKB/Swiss-Prot;Acc:Q8VHE0]	GO:0016020; GO:0016021; GO:0005789; GO:0005783; GO:0006810; GO:0015031; GO:0051082; GO:0006457; GO:0031072	NM_153055.3
mMC021222	Rel	6.35334	-0.0495831	0.0525593	0.0534366	-0.000877239	-0.712132	0.754878	0.767477	-0.00890902	0.491582	0.466573	0.459358	0.993055	0.667053	0.78637	0.829367	0.998651	0.71842	0.561944	0	0	0	0	mMC021222	ENSMUSG00000020275	ENSMUST00000102864	ENSMUSP00000099928	11	Rel	C-Rel proto-oncogene protein (C-Rel protein) [Source:UniProtKB/Swiss-Prot;Acc:P15307]	GO:0045084; GO:0003700; GO:0006355; GO:0005634; GO:0001816; GO:0045449; GO:0045893; GO:0003677; GO:0006350; GO:0005515	NM_009044.2
mMC023341	Rimklb	7.36558	0.16793	-0.590266	-0.502557	-0.0877081	0.735597	-2.58559	-2.20139	-0.271667	0.477752	0.0257962	0.0505621	0.791035	0.655961	0.185479	0.385461	0.961327	4.41755	0.0294256	0	0	0	0	mMC023341	ENSMUSG00000040649	ENSMUST00000079990,ENSMUST00000068242	ENSMUSP00000078904,ENSMUSP00000064467	6	Rimklb	Ribosomal protein S6 modification-like protein B [Source:UniProtKB/Swiss-Prot;Acc:Q80WS1]	GO:0005575; GO:0006464; GO:0005524; GO:0000166; GO:0003824; GO:0030145; GO:0008150; GO:0003674; GO:0046872	NM_027664.1
mMC008142	Olfr39	6.30355	0.0368198	0.0115958	-0.0307468	0.0423426	0.528815	0.166541	-0.441594	0.430017	0.607702	0.870829	0.667552	0.675695	0.759014	0.967778	0.913886	0.933096	0.107921	0.953658	0	0	0	0	mMC008142	ENSMUSG00000059623	ENSMUST00000071725	ENSMUSP00000071641	9	Olfr39	olfactory receptor 39 [Source:RefSeq peptide;Acc:NP_667036]	GO:0016021; GO:0004872; GO:0007186; GO:0004984; GO:0004949; GO:0004977; GO:0007165	NM_146825.1
mMC025050	Olfr784	6.26353	0.0180908	0.0331178	-0.0183144	0.0514322	0.245079	0.448654	-0.248108	0.492685	0.81102	0.662609	0.808736	0.632164	0.89852	0.892282	0.955604	0.92138	0.09473	0.96133	0	0	0	0	mMC025050	ENSMUSG00000062239	ENSMUST00000082342	ENSMUSP00000080953	10	Olfr784	olfactory receptor 784 [Source:RefSeq peptide;Acc:NP_666940]	GO:0007186; GO:0004872; GO:0004932; GO:0016020; GO:0016021; GO:0007165; GO:0004984	NM_146729.1
mMC007442	Tmem59	12.9344	0.511042	-0.186292	-0.503114	0.316822	2.95455	-1.07703	-2.90872	1.2952	0.0134337	0.305091	0.0145678	0.222434	0.0517992	0.655534	0.241605	0.703454	5.97776	0.0118593	0	0	0	0	mMC007442	ENSMUSG00000028618	ENSMUST00000030361,ENSMUST00000106753	ENSMUSP00000030361,ENSMUSP00000102364	4	Tmem59	Transmembrane protein 59 Precursor (Thymic dendritic cell-derived factor 1) [Source:UniProtKB/Swiss-Prot;Acc:Q9QY73]	GO:0016020; GO:0016021; GO:0004867	NM_029565.3
mMC007413	Pcdhb18	7.75041	-0.216394	-0.319032	-0.438931	0.119898	-1.96237	-2.89315	-3.98045	0.768837	0.0761752	0.0149745	0.00226523	0.458584	0.182992	0.139543	0.110888	0.857036	12.2582	0.000858691	0	0	0	0	mMC007413	ENSMUSG00000048347	ENSMUST00000055949	ENSMUSP00000052113	18	Pcdhb18	protocadherin beta 18 [Source:RefSeq peptide;Acc:NP_444373]	GO:0005515; GO:0005509; GO:0007155; GO:0016020; GO:0016021; GO:0007156	NM_053143.2
mMC006437	Ctsd	11.6085	0.857073	0.264573	-0.379342	0.643915	6.81859	2.10486	-3.01792	3.62235	3.2695e-05	0.0597296	0.0120106	0.0041734	0.00134773	0.290708	0.22618	0.162578	16.5953	0.000240254	0	0	0	0	mMC006437	ENSMUSG00000007891	ENSMUST00000066401	ENSMUSP00000063904	7	Ctsd	Cathepsin D Precursor (EC 3.4.23.5) [Source:UniProtKB/Swiss-Prot;Acc:P18242]	GO:0008233; GO:0006508; GO:0005739; GO:0016787; GO:0000045; GO:0004190; GO:0042470; GO:0005764	NM_009983.2
mMC021224	Ccdc155	8.45241	-0.304409	0.490444	-0.0955934	0.586038	-2.08517	3.3595	-0.654807	2.83854	0.061783	0.00658816	0.526384	0.0164933	0.156717	0.0920124	0.858981	0.280743	15.0698	0.000363663	0	0	0	0	mMC021224	ENSMUSG00000038292	ENSMUST00000121017,ENSMUST00000042672	ENSMUSP00000113616,ENSMUSP00000037881	7	Ccdc155	Coiled-coil domain-containing protein 155 [Source:UniProtKB/Swiss-Prot;Acc:Q80VJ8]	GO:0016020; GO:0016021	NM_201374.2
mMC023333	1110004F10Rik	8.39943	0.466116	-0.186703	-0.126641	-0.0600623	1.96362	-0.786527	-0.533501	-0.178916	0.0760148	0.448587	0.604565	0.861338	0.182689	0.773436	0.891351	0.975902	3.21351	0.0666831	0	0	0	0	mMC023333	ENSMUSG00000030663	ENSMUST00000032899,ENSMUST00000106607	ENSMUSP00000032899,ENSMUSP00000102218	7	1110004F10Rik	Small acidic protein (Sid 2057) [Source:UniProtKB/Swiss-Prot;Acc:Q9R0P4]	GO:0008150; GO:0003674; GO:0005575	NM_019772.2
mMC008141	1700065O13Rik	6.92654	-0.0267004	-0.115209	0.155146	-0.270355	-0.267099	-1.1525	1.55201	-1.91237	0.794458	0.274154	0.149645	0.0828871	0.888182	0.624351	0.574846	0.517454	2.0307	0.169423	0	0	0	0	mMC008141	ENSMUSG00000067430	ENSMUST00000087658,ENSMUST00000087654	ENSMUSP00000084940,ENSMUSP00000084936	17	1700065O13Rik	zinc finger protein 763 [Source:RefSeq peptide;Acc:NP_082819]	GO:0005622; GO:0006350; GO:0046872; GO:0008270; GO:0006355; GO:0005634; GO:0045449; GO:0003676; GO:0030528	NM_028543.3
mMR027193	Fgf13	13.6107	-0.531512	-0.285264	0.00792101	-0.293185	-3.99384	-2.1435	0.0595193	-1.55777	0.00221468	0.0558846	0.953633	0.148281	0.015457	0.280726	0.992786	0.620903	7.10976	0.00666268	0	0	0	0	mMR027193	ENSMUSG00000031137	ENSMUST00000119306,ENSMUST00000119833,ENSMUST00000033473	ENSMUSP00000113206,ENSMUSP00000113639,ENSMUSP00000033473	X	Fgf13	Fibroblast growth factor 13 (FGF-13)(Fibroblast growth factor homologous factor 2)(FHF-2) [Source:UniProtKB/Swiss-Prot;Acc:P70377]	GO:0005634; GO:0030295; GO:0000165; GO:0008083; GO:0005737; GO:0005515	NM_010200.2
mMC025084	Slc6a1	6.99193	0.52707	0.185409	-0.0536675	0.239077	3.38407	1.19043	-0.344574	1.08541	0.00631141	0.259558	0.737075	0.301532	0.0304221	0.609007	0.936952	0.766169	5.07624	0.0196861	0	0	0	0	mMC025084	ENSMUSG00000030310	ENSMUST00000032454	ENSMUSP00000032454	6	Slc6a1	Sodium- and chloride-dependent GABA transporter 1 (GAT-1)(Solute carrier family 6 member 1) [Source:UniProtKB/Swiss-Prot;Acc:P31648]	GO:0006836; GO:0030424; GO:0005328; GO:0005887; GO:0016021; GO:0016020; GO:0015293; GO:0005886; GO:0006810; GO:0005332	NM_178703.4
mMC007627	Sirt3	14.2335	-0.111357	0.0321221	-0.390232	0.422354	-1.1358	0.327634	-3.98022	3.04611	0.28078	0.749494	0.0022661	0.0114274	0.463208	0.926994	0.110888	0.243758	12.5314	0.00078498	0	0	0	0	mMC007627	ENSMUSG00000025486	ENSMUST00000106048,ENSMUST00000026559	ENSMUSP00000101663,ENSMUSP00000026559	7	Sirt3	NAD-dependent deacetylase sirtuin-3 (EC 3.5.1.-)(SIR2-like protein 3)(mSIR2L3) [Source:UniProtKB/Swiss-Prot;Acc:Q8R104]	GO:0005737; GO:0008270; GO:0046872; GO:0045449; GO:0070403; GO:0006476; GO:0006342; GO:0016811; GO:0016787; GO:0006355; GO:0016020; GO:0017136; GO:0051287; GO:0003677	NA
mMC018284	Btbd16	6.69868	0.111129	0.215333	0.000727217	0.214605	1.16731	2.26186	0.00763872	1.59398	0.26838	0.0455221	0.994045	0.139956	0.449024	0.250754	0.998914	0.611665	1.70644	0.224472	0	0	0	0	mMC018284	ENSMUSG00000040298	ENSMUST00000048453	ENSMUSP00000035433	7	Btbd16	BTB (POZ) domain containing 16 [Source:RefSeq peptide;Acc:NP_001074507]	GO:0005515	NM_001081038.2
mMC006626	Bik	7.25916	-0.0962661	0.0435133	-0.0650059	0.108519	-1.11509	0.504032	-0.752989	0.888848	0.289171	0.62443	0.467661	0.393581	0.472195	0.87523	0.833196	0.822853	2.30044	0.13524	0	0	0	0	mMC006626	ENSMUSG00000016758	ENSMUST00000016902	ENSMUSP00000016902	15	Bik	BCL2-interacting killer [Source:RefSeq peptide;Acc:NP_031572]	GO:0008584; GO:0005515; GO:0007283; GO:0005740; GO:0006917	NM_007546.2
mMC023346	Ptgs2	6.41546	-0.0621972	-0.0563011	0.00828503	-0.0645862	-0.933956	-0.845421	0.124408	-0.685773	0.370874	0.416335	0.903293	0.507407	0.558496	0.751257	0.979674	0.87812	0.37783	0.770932	0	0	0	0	mMC023346	ENSMUSG00000032487	ENSMUST00000035065	ENSMUSP00000035065	1	Ptgs2	Prostaglandin G/H synthase 2 Precursor (EC 1.14.99.1)(Cyclooxygenase-2)(COX-2)(Prostaglandin-endoperoxide synthase 2)(Prostaglandin H2 synthase 2)(PGH synthase 2)(PGHS-2)(PHS II)(Glucocorticoid-regulated inflammatory cyclooxygenase)(Gripghs)(TIS10 protein)(Macrophage activation-associated marker protein P71/73)(PES-2) [Source:UniProtKB/Swiss-Prot;Acc:Q05769]	GO:0001516; GO:0008217; GO:0042640; GO:0030282; GO:0016702; GO:0004601; GO:0030216; GO:0005515; GO:0005737; GO:0016491; GO:0055114; GO:0046872; GO:0005789; GO:0005783; GO:0008285; GO:0008610; GO:0005792; GO:0008289; GO:0006979; GO:0020037; GO:0006633; GO:0042127; GO:0016599; GO:0043234; GO:0004666; GO:0016020; GO:0005506	NM_011198.3
mMC008150	Grhl2	6.49284	0.0564848	0.0582052	-0.0900396	0.148245	0.896613	0.923922	-1.42925	1.66394	0.389604	0.375843	0.181403	0.125029	0.57678	0.717619	0.613934	0.59152	1.01771	0.422724	0	0	0	0	mMC008150	ENSMUSG00000022286	ENSMUST00000022895,ENSMUST00000110353	ENSMUSP00000022895,ENSMUSP00000105982	15	Grhl2	Grainyhead-like protein 2 homolog (Brother of mammalian grainyhead)(Transcription factor CP2-like 3) [Source:UniProtKB/Swiss-Prot;Acc:Q8K5C0]	GO:0005634; GO:0003700; GO:0006355; GO:0006350; GO:0045449; GO:0003677	NM_026496.3
mMR027228	Pdlim5	6.46211	0.00686508	0.0163115	0.0276374	-0.0113259	0.119145	0.283091	0.479655	-0.138992	0.907362	0.782495	0.641103	0.892032	0.954727	0.940252	0.904958	0.980772	0.13492	0.937109	0	0	0	0	mMR027228	ENSMUSG00000028273	ENSMUST00000029941	ENSMUSP00000029941	3	Pdlim5	PDZ and LIM domain protein 5 (Enigma homolog)(Enigma-like PDZ and LIM domains protein) [Source:UniProtKB/Swiss-Prot;Acc:Q8CI51]	GO:0050661; GO:0004499; GO:0030018; GO:0042805; GO:0005829; GO:0005080; GO:0003779; GO:0005624; GO:0005515; GO:0046872; GO:0008270; GO:0050660; GO:0008150	NM_019808.2
mMC023397	Metap2	7.62499	-0.301365	0.221576	0.0408128	0.180763	-3.61842	2.6604	0.490029	1.53469	0.00420182	0.0226029	0.633981	0.153812	0.0231781	0.171506	0.902042	0.627825	17.1885	0.000206177	0	0	0	0	mMC023397	ENSMUSG00000036112	ENSMUST00000047910	ENSMUSP00000048285	10	Metap2	Methionine aminopeptidase 2 (MetAP 2)(MAP 2)(EC 3.4.11.18)(Peptidase M 2)(Initiation factor 2-associated 67 kDa glycoprotein)(p67eIF2)(p67) [Source:UniProtKB/Swiss-Prot;Acc:O08663]	GO:0046872; GO:0005515; GO:0004177; GO:0008233; GO:0006508; GO:0050897; GO:0016787; GO:0009987; GO:0008235	NM_019648.3
mMC007430	Hsf2bp	7.10129	-0.0440248	0.373623	0.154776	0.218847	-0.247119	2.09721	0.868783	0.868628	0.809482	0.0605197	0.403986	0.404066	0.897695	0.291932	0.796697	0.828225	2.21228	0.14545	0	0	0	0	mMC007430	ENSMUSG00000002076	ENSMUST00000002145	ENSMUSP00000002145	17	Hsf2bp	Heat shock transcription factor 2 binding proteinPutative uncharacterized proteinMCG14257 ;; [Source:UniProtKB/TrEMBL;Acc:Q9D4G2]	GO:0005488; GO:0006950	NA
mMC018302	Ghitm	11.9	0.789422	0.303728	-0.31391	0.617638	4.9535	1.90584	-1.96974	2.74045	0.000466937	0.0838032	0.0752302	0.0196195	0.00617805	0.346946	0.449537	0.299831	8.56705	0.00343489	0	0	0	0	mMC018302	ENSMUSG00000041028	ENSMUST00000042564	ENSMUSP00000046212	14	Ghitm	Growth hormone-inducible transmembrane protein [Source:UniProtKB/Swiss-Prot;Acc:Q91VC9]	GO:0006814; GO:0016021; GO:0016020; GO:0005283	NM_078478.4
mMC007412	Ntn1	7.5666	0.833172	-0.0132281	-0.303721	0.290493	3.29356	-0.0522913	-1.20062	0.81199	0.00739407	0.959258	0.255741	0.434447	0.0338801	0.989151	0.687537	0.844725	5.41147	0.0162158	0	0	0	0	mMC007412	ENSMUSG00000020902	ENSMUST00000108674,ENSMUST00000021284	ENSMUSP00000104314,ENSMUSP00000021284	11	Ntn1	Netrin-1 Precursor [Source:UniProtKB/Swiss-Prot;Acc:O09118]	GO:0005737; GO:0005515; GO:0007409; GO:0030879; GO:0008284; GO:0007411; GO:0001764; GO:0005604; GO:0040023; GO:0006915; GO:0005578; GO:0005615; GO:0005576; GO:0030517; GO:0045773; GO:0030334	NM_008744.2
mMC006459	Ptgir	6.54102	-0.00261337	-0.069767	0.0522019	-0.121969	-0.0455059	-1.21483	0.908978	-1.50176	0.96454	0.250494	0.38333	0.16201	0.983247	0.60083	0.78323	0.638675	1.45607	0.281094	0	0	0	0	mMC006459	ENSMUSG00000043017	ENSMUST00000060386,ENSMUST00000086101	ENSMUSP00000061124,ENSMUSP00000083270	7	Ptgir	Prostacyclin receptor (Prostanoid IP receptor)(PGI receptor)(Prostaglandin I2 receptor) [Source:UniProtKB/Swiss-Prot;Acc:P43252]	GO:0016020; GO:0016021; GO:0007165; GO:0007186; GO:0004930; GO:0004872; GO:0005886; GO:0004871; GO:0004955; GO:0004960	NM_008967.3
mMC023224	Ptch2	9.99948	-0.140255	0.245541	-0.900329	1.14587	-0.399596	0.699561	-2.5651	2.30846	0.697296	0.499091	0.0267461	0.0419717	0.824812	0.806073	0.303219	0.409152	5.10884	0.0193125	0	0	0	0	mMC023224	ENSMUSG00000028681	ENSMUST00000030443	ENSMUSP00000030443	4	Ptch2	Protein patched homolog 2 (PTC2) [Source:UniProtKB/Swiss-Prot;Acc:O35595]	GO:0008158; GO:0005337; GO:0016020; GO:0016021; GO:0004872; GO:0006810	NM_008958.2
mMC023985	D030074E01Rik	10.8711	0.330028	-0.277942	-0.466986	0.189044	1.47378	-1.24118	-2.08538	0.596937	0.169273	0.240997	0.0617616	0.562936	0.325067	0.589599	0.417056	0.89766	2.70046	0.0982021	0	0	0	0	mMC023985	ENSMUSG00000033382	ENSMUST00000025177	ENSMUSP00000025177	18	D030074E01Rik	hypothetical protein LOC75964 [Source:RefSeq peptide;Acc:NP_083767]	NA	NA
mMC007861	Bad	10.9723	-0.133015	-0.253288	-0.291578	0.0382894	-1.95599	-3.72461	-4.28766	0.398135	0.0770029	0.00350022	0.00135724	0.69834	0.184537	0.0662828	0.0943665	0.937596	14.0899	0.000483171	0	0	0	0	mMC007861	ENSMUSG00000024959	ENSMUST00000025910,ENSMUST00000113423,ENSMUST00000113426	ENSMUSP00000025910,ENSMUSP00000109050,ENSMUSP00000109053	19	Bad	Bcl2 antagonist of cell death (BAD)(Bcl-2-binding component 6)(Bcl-xL/Bcl-2-associated death promoter) [Source:UniProtKB/Swiss-Prot;Acc:Q61337]	GO:0016020; GO:0005741; GO:0043281; GO:0006007; GO:0006915; GO:0005739; GO:0005829; GO:0042981; GO:0008283; GO:0006917; GO:0042593; GO:0005737; GO:0005515; GO:0045582; GO:0045579; GO:0008624; GO:0019221	NM_007522.2
mMC023440	Tmem205	11.4341	0.375886	-0.287613	-0.264186	-0.023427	4.37675	-3.34891	-3.07613	-0.192885	0.00117254	0.00671124	0.0108378	0.850653	0.0105495	0.0930889	0.216274	0.973779	20.4716	9.49096e-05	0	0	0	0	mMC023440	ENSMUSG00000040883	ENSMUST00000046831	ENSMUSP00000048832	9	Tmem205	Transmembrane protein 205 [Source:UniProtKB/Swiss-Prot;Acc:Q91XE8]	GO:0016020; GO:0016021	NM_178577.4
mMC007682	Olfr545	6.85411	-0.0411979	0.205502	0.137058	0.0684441	-0.360983	1.80064	1.20093	0.424065	0.72512	0.0999063	0.255627	0.679897	0.843211	0.379969	0.687537	0.933691	1.85266	0.197446	0	0	0	0	mMC007682	ENSMUSG00000044824	ENSMUST00000058750,ENSMUST00000106917	ENSMUSP00000052396,ENSMUSP00000102530	7	Olfr545	olfactory receptor 545 [Source:RefSeq peptide;Acc:NP_667051]	GO:0007186; GO:0004872; GO:0007165; GO:0016021; GO:0004977; GO:0004984	NM_146840.1
mMC023610	Acot11	7.57392	-0.0301718	0.266081	-0.0431351	0.309216	-0.250572	2.20976	-0.35823	1.81584	0.806879	0.0498346	0.727121	0.0974173	0.896375	0.263518	0.933807	0.544758	3.24038	0.0653898	0	0	0	0	mMC023610	ENSMUSG00000034853	ENSMUST00000065253,ENSMUST00000102762	ENSMUSP00000069636,ENSMUSP00000099823	4	Acot11	Acyl-coenzyme A thioesterase 11 (Acyl-CoA thioesterase 11)(EC 3.1.2.-)(Acyl-CoA thioester hydrolase 11)(Brown fat-inducible thioesterase)(BFIT)(Adipose-associated thioesterase) [Source:UniProtKB/Swiss-Prot;Acc:Q8VHQ9]	GO:0009266; GO:0004091; GO:0005737; GO:0007242; GO:0016787; GO:0006631; GO:0016291	NM_025590.3
mMC018330	Sort1	6.59947	0.00716804	0.0834401	0.0296609	0.0537792	0.126078	1.46762	0.521703	0.668864	0.902002	0.170908	0.612479	0.517718	0.951548	0.500398	0.894198	0.88153	0.88891	0.477738	0	0	0	0	mMC018330	ENSMUSG00000068747	ENSMUST00000102632,ENSMUST00000090564	ENSMUSP00000099692,ENSMUSP00000088052	3	Sort1	Sortilin Precursor (Neurotensin receptor 3)(NTR3)(mNTR3) [Source:UniProtKB/Swiss-Prot;Acc:Q6PHU5]	GO:0001503; GO:0030140; GO:0016050; GO:0010008; GO:0005792; GO:0005764; GO:0031965; GO:0032580; GO:0032868; GO:0004872; GO:0005886; GO:0006810; GO:0005789; GO:0005783; GO:0005765; GO:0016021; GO:0016020; GO:0005634; GO:0005794; GO:0005768; GO:0006897; GO:0030154; GO:0007275; GO:0046323; GO:0014902	NM_019972.2
mMC007409	Pdcd2l	8.78087	0.56749	-0.156117	-0.197599	0.0414818	2.91839	-0.80285	-1.01617	0.150844	0.0143207	0.439488	0.331918	0.882898	0.0542003	0.7683	0.748956	0.97899	5.82959	0.0128492	0	0	0	0	mMC007409	ENSMUSG00000002635	ENSMUST00000108079,ENSMUST00000002710	ENSMUSP00000103714,ENSMUSP00000002710	7	Pdcd2l	Programmed cell death protein 2-like [Source:UniProtKB/Swiss-Prot;Acc:Q8C5N5]	GO:0005737	NM_026549.3
mMC023251	Zbtb16	6.67336	0.155698	0.277294	0.12357	0.153724	1.74352	3.10518	1.38376	1.21723	0.109789	0.0102967	0.194549	0.249619	0.238193	0.114968	0.62629	0.731273	4.37187	0.0302906	0	0	0	0	mMC023251	ENSMUSG00000066687	ENSMUST00000093852	ENSMUSP00000091374	9	Zbtb16	zinc finger and BTB domain containing 16 [Source:RefSeq peptide;Acc:NP_001028496]	GO:0003690; GO:0035116; GO:0008285; GO:0045449; GO:0001501; GO:0030097; GO:0009952; GO:0003700; GO:0005634; GO:0003676; GO:0042803; GO:0005622; GO:0008270; GO:0005515; GO:0046872; GO:0005886; GO:0005829; GO:0035110; GO:0048133; GO:0035136; GO:0045638; GO:0008022; GO:0001823; GO:0009880; GO:0007417; GO:0043065; GO:0016607	NM_001033324.2
mMC006642	Selplg	8.93725	1.24682	0.842327	0.134345	0.707982	7.95887	5.37685	0.857569	3.19562	8.01899e-06	0.000244745	0.409882	0.00878108	0.000577656	0.0178648	0.799607	0.220218	31.5361	1.2742e-05	1	0	0	0	mMC006642	ENSMUSG00000048163	ENSMUST00000063167,ENSMUST00000100874	ENSMUSP00000050399,ENSMUSP00000098436	5	Selplg	P-selectin glycoprotein ligand 1 Precursor (PSGL-1)(Selectin P ligand)(CD162 antigen) [Source:UniProtKB/Swiss-Prot;Acc:Q62170]	GO:0016020; GO:0016021; GO:0050901; GO:0007155; GO:0005886; GO:0005529; GO:0005515	NM_009151.3
mMC025642	Cope	11.8736	-0.420297	-0.539835	-0.31549	-0.224345	-2.05763	-2.64284	-1.54453	-0.776626	0.0647695	0.0233155	0.151433	0.454164	0.16219	0.174477	0.576926	0.854172	4.64037	0.0256009	0	0	0	0	mMC025642	ENSMUSG00000055681	ENSMUST00000066469	ENSMUSP00000071078	8	Cope	Coatomer subunit epsilon (Epsilon-coat protein)(Epsilon-COP) [Source:UniProtKB/Swiss-Prot;Acc:O89079]	GO:0031410; GO:0005198; GO:0016192; GO:0030137; GO:0005515; GO:0005737; GO:0005794; GO:0015031; GO:0006890; GO:0030126; GO:0016020; GO:0000139; GO:0006810; GO:0005488	NM_021538.1
mMC008092	Clnk	7.54011	-0.0835181	0.0653129	-0.078118	0.143431	-0.864563	0.676106	-0.808662	1.04989	0.406197	0.513287	0.436278	0.316847	0.592302	0.815572	0.818542	0.777681	2.09187	0.160871	0	0	0	0	mMC008092	ENSMUSG00000039315	ENSMUST00000041030	ENSMUSP00000036333	5	Clnk	Cytokine-dependent hematopoietic cell linker (Mast cell immunoreceptor signal transducer) [Source:UniProtKB/Swiss-Prot;Acc:Q9QZE2]	GO:0005515; GO:0005575; GO:0007169	NM_013748.3
mMC024019	Klk1	6.90508	0.0806152	-0.206615	-0.390503	0.183888	0.418906	-1.07365	-2.0292	0.675677	0.68355	0.30654	0.0679938	0.513549	0.815325	0.656999	0.429669	0.879289	1.7591	0.21428	0	0	0	0	mMC024019	ENSMUSG00000063903	ENSMUST00000075162	ENSMUSP00000074659	7	Klk1	Kallikrein-1 Precursor (EC 3.4.21.35)(Tissue kallikrein-6)(mGK-6)(Glandular kallikrein K1)(Renal kallikrein)(KAL-B) [Source:UniProtKB/Swiss-Prot;Acc:P15947]	GO:0003824; GO:0016787; GO:0006508; GO:0008233; GO:0004252; GO:0008236	NM_010639.7
mMC007904	Cmtm3	10.326	-0.301238	-0.320355	-0.294143	-0.0262113	-2.3026	-2.44872	-2.24837	-0.141671	0.0424034	0.0328292	0.0466035	0.889966	0.119075	0.210369	0.374379	0.980695	6.91756	0.00731726	0	0	0	0	mMC007904	ENSMUSG00000031875	ENSMUST00000034343	ENSMUSP00000034343	8	Cmtm3	CKLF-like MARVEL transmembrane domain-containing protein 3 (Chemokine-like factor superfamily member 3) [Source:UniProtKB/Swiss-Prot;Acc:Q99LJ5]	GO:0005125; GO:0016021; GO:0016020; GO:0006935; GO:0005615	NM_024217.3
mMC007633	Svil	6.57404	-0.0648841	0.0113146	0.0860169	-0.0747023	-0.938433	0.163646	1.24408	-0.763984	0.368672	0.873053	0.239969	0.461351	0.556134	0.968437	0.673808	0.857825	0.630556	0.610742	0	0	0	0	mMC007633	ENSMUSG00000024236	ENSMUST00000025079	ENSMUSP00000025079	18	Svil	Supervillin (Archvillin)(p205/p250) [Source:UniProtKB/Swiss-Prot;Acc:Q8K4L3]	GO:0016020; GO:0005509; GO:0003779; GO:0051016; GO:0007010; GO:0005856; GO:0005737; GO:0005886	NM_153153.1
mMC023637	Sh2b3	9.24522	0.29146	0.223827	0.162797	0.0610306	3.00189	2.3053	1.67672	0.444475	0.0123556	0.0422037	0.122461	0.665533	0.048783	0.240222	0.537689	0.930561	7.52406	0.00547298	0	0	0	0	mMC023637	ENSMUSG00000042594	ENSMUST00000118580,ENSMUST00000040308,ENSMUST00000122426,ENSMUST00000086310	ENSMUSP00000113808,ENSMUSP00000041611,ENSMUSP00000113926,ENSMUSP00000083490	5	Sh2b3	SH2B adapter protein 3 (Lymphocyte-specific adapter protein Lnk)(Signal transduction protein Lnk)(Lymphocyte adapter protein) [Source:UniProtKB/Swiss-Prot;Acc:O09039]	GO:0007242; GO:0005515; GO:0004871; GO:0030097; GO:0035162; GO:0030154	NM_008507.3
mMC007602	Usp27x	6.68825	-0.0339282	0.105928	0.0536143	0.0523136	-0.570568	1.78138	0.901626	0.62208	0.580048	0.103145	0.387052	0.546884	0.739974	0.38554	0.786193	0.892651	2.00941	0.172521	0	0	0	0	mMC007602	ENSMUSG00000046269	ENSMUST00000066557	ENSMUSP00000111410	X	Usp27x	Ubiquitin carboxyl-terminal hydrolase 27 (EC 3.1.2.15)(Ubiquitin thioesterase 27)(Ubiquitin-specific-processing protease 27)(Deubiquitinating enzyme 27)(X-linked ubiquitin carboxyl-terminal hydrolase 27) [Source:UniProtKB/Swiss-Prot;Acc:Q8CEG8]	GO:0008233; GO:0016787; GO:0019941; GO:0004221; GO:0008234; GO:0006511	NA
mMC018314	Ccdc23	8.2073	0.0630318	-0.370384	-0.301568	-0.068816	0.415219	-2.43989	-1.98657	-0.320547	0.686166	0.0333424	0.0731121	0.754711	0.817246	0.211602	0.442398	0.953343	3.57451	0.0515294	0	0	0	0	mMC018314	ENSMUSG00000028643	ENSMUST00000030395,ENSMUST00000106345,ENSMUST00000097908	ENSMUSP00000030395,ENSMUSP00000101952,ENSMUSP00000095518	4	Ccdc23	Coiled-coil domain-containing protein 23 [Source:UniProtKB/Swiss-Prot;Acc:Q99LQ4]	NA	NM_001038998.1,NM_024462.1
mMC006535	St8sia1	6.64705	0.194434	-0.110007	-0.0537575	-0.0562495	2.72282	-1.54052	-0.752812	-0.556994	0.020241	0.152398	0.467763	0.588964	0.0695194	0.469934	0.833222	0.907756	7.45575	0.00565064	0	0	0	0	mMC006535	ENSMUSG00000030283	ENSMUST00000032421	ENSMUSP00000032421	6	St8sia1	Alpha-N-acetylneuraminide alpha-2,8-sialyltransferase (EC 2.4.99.8)(Ganglioside GD3 synthase)(Ganglioside GT3 synthase)(Alpha-2,8-sialyltransferase 8A)(ST8Sia I) [Source:UniProtKB/Swiss-Prot;Acc:Q64687]	GO:0003828; GO:0034605; GO:0000139; GO:0006486; GO:0016757; GO:0016020; GO:0016021; GO:0008373; GO:0008284; GO:0030173; GO:0016740; GO:0005794	NM_011374.2
mMC006650	Commd3	8.80046	0.684494	-0.196759	-0.34981	0.153051	3.39251	-0.975182	-1.73374	0.536379	0.00621912	0.350949	0.111568	0.602642	0.0301368	0.696163	0.520108	0.911875	7.37199	0.00587791	0	0	0	0	mMC006650	ENSMUSG00000051154	ENSMUST00000061158	ENSMUSP00000049882	2	Commd3	COMM domain-containing protein 3 (Bmi-1 upstream gene protein)(Bup protein) [Source:UniProtKB/Swiss-Prot;Acc:Q63829]	GO:0005575; GO:0003674; GO:0008150	NM_147778.3
mMC024022	A630047E20Rik	6.51989	-0.0136045	-0.00410897	0.0600099	-0.0641189	-0.201931	-0.0609892	0.890722	-0.672962	0.84375	0.952489	0.392618	0.515208	0.918087	0.987446	0.788791	0.880328	0.315725	0.813805	0	0	0	0	mMC024022	ENSMUSG00000028030	ENSMUST00000029664	ENSMUSP00000029664	3	A630047E20Rik	TBC domain-containing protein kinase-like protein [Source:UniProtKB/Swiss-Prot;Acc:Q8BM85]	GO:0004713; GO:0004672; GO:0005622; GO:0005097; GO:0032313; GO:0005524; GO:0004674; GO:0006468	NM_173032.2
mMC025176	Thrb	7.41485	0.188365	0.358884	0.115686	0.243198	1.22043	2.32523	0.749539	1.11418	0.248453	0.0407605	0.469652	0.289543	0.425635	0.236703	0.833738	0.760305	2.11425	0.157867	0	0	0	0	mMC025176	ENSMUSG00000021779	ENSMUST00000022303,ENSMUST00000022304,ENSMUST00000091471	ENSMUSP00000022303,ENSMUSP00000022304,ENSMUSP00000089053	14	Thrb	Thyroid hormone receptor beta (Nuclear receptor subfamily 1 group A member 2) [Source:UniProtKB/Swiss-Prot;Acc:P37242]	GO:0004879; GO:0004887; GO:0003708; GO:0042803; GO:0019216; GO:0045778; GO:0032332; GO:0003690; GO:0008016; GO:0003707; GO:0007605; GO:0009887; GO:0005634; GO:0003700; GO:0043565; GO:0006355; GO:0045944; GO:0016481; GO:0016564; GO:0006350; GO:0046872; GO:0005515; GO:0008270; GO:0003677; GO:0004872	NA
mMC006543	Olfr571	9.58975	0.254233	0.870782	-0.115148	0.985929	0.616155	2.11042	-0.27907	1.68962	0.550643	0.0591614	0.785498	0.119916	0.71644	0.288917	0.950379	0.585081	1.73375	0.219118	0	0	0	0	mMC006543	ENSMUSG00000043310	ENSMUST00000061738	ENSMUSP00000062385	7	Olfr571	olfactory receptor 571 [Source:RefSeq peptide;Acc:NP_667296]	GO:0016021; GO:0004984; GO:0007186	NM_147085.1
mMC022923	Ccdc137	8.68155	0.0260033	-0.0736811	-0.0730534	-0.00062765	0.19689	-0.557893	-0.553141	-0.00336045	0.847594	0.588371	0.591508	0.99738	0.920266	0.856894	0.884806	0.999307	0.232208	0.872012	0	0	0	0	mMC022923	ENSMUSG00000049957	ENSMUST00000058370	ENSMUSP00000062540	11	Ccdc137	Coiled-coil domain-containing protein 137 [Source:UniProtKB/Swiss-Prot;Acc:Q8R0K4]	NA	NM_152807.3
mMC006745	Cnnm4	7.42744	-0.143839	0.121386	-0.0128212	0.134207	-1.5003	1.26611	-0.133731	0.989834	0.162384	0.232281	0.896091	0.344058	0.316036	0.580662	0.978153	0.795975	3.7676	0.0450989	0	0	0	0	mMC006745	ENSMUSG00000037408	ENSMUST00000045383	ENSMUSP00000048049	1	Cnnm4	Metal transporter CNNM4 (Cyclin-M4)(Ancient conserved domain-containing protein 4)(mACDP4) [Source:UniProtKB/Swiss-Prot;Acc:Q69ZF7]	GO:0006811; GO:0006810; GO:0005886; GO:0003674; GO:0008150; GO:0016021; GO:0016020; GO:0005575	NM_033570.2
mMC025656	Extl3	10.9884	0.923039	0.0175236	-0.116497	0.134021	4.71268	0.0894689	-0.594789	0.483843	0.000681989	0.930358	0.56432	0.638223	0.00771575	0.982562	0.875783	0.922955	12.8551	0.000707125	0	0	0	0	mMC025656	ENSMUSG00000021978	ENSMUST00000022550,ENSMUST00000111165	ENSMUSP00000022550,ENSMUSP00000106795	14	Extl3	Exostosin-like 3 (EC 2.4.1.223)(Glucuronyl-galactosyl-proteoglycan 4-alpha-N-acetylglucosaminyltransferase)(Multiple exostosis-like protein 3) [Source:UniProtKB/Swiss-Prot;Acc:Q9WVL6]	GO:0016020; GO:0016021; GO:0016757; GO:0005783; GO:0016758; GO:0030145; GO:0031227; GO:0001888; GO:0046872; GO:0016740	NM_018788.2
mMC008086	Mrgpra1	6.76741	0.0474322	0.00929049	-0.0553351	0.0646256	0.510087	0.0999102	-0.595075	0.491429	0.620322	0.922258	0.564136	0.633024	0.768399	0.981412	0.875741	0.921574	0.13899	0.934532	0	0	0	0	mMC008086	ENSMUSG00000050650	ENSMUST00000075495	ENSMUSP00000074938	7	Mrgpra1	Mas-related G-protein coupled receptor member A1 (RF-amide G-protein coupled receptor) [Source:UniProtKB/Swiss-Prot;Acc:Q91WW5]	GO:0004930; GO:0007186; GO:0005886; GO:0004872; GO:0008188; GO:0016020; GO:0016021; GO:0007165; GO:0005328; GO:0006836; GO:0004871; GO:0005887	NM_153095.1
mMC025177	Pnn	7.39723	0.368468	-0.390692	-0.199048	-0.191645	2.39398	-2.53837	-1.29323	-0.880445	0.0361399	0.0280366	0.223087	0.397915	0.10597	0.193101	0.657807	0.824773	8.77164	0.00314908	0	0	0	0	mMC025177	ENSMUSG00000020994	ENSMUST00000021381	ENSMUSP00000021381	12	Pnn	Pinin [Source:UniProtKB/Swiss-Prot;Acc:O35691]	GO:0008380; GO:0003677; GO:0006397; GO:0005681; GO:0006355; GO:0005634; GO:0005737; GO:0006350; GO:0030054; GO:0030057; GO:0016607; GO:0016337	NM_008891.2
mMC007422	Plcg1	6.56181	0.123394	0.0724935	0.0386062	0.0338873	1.7733	1.04181	0.554811	0.344358	0.104532	0.320413	0.590405	0.737233	0.230126	0.669466	0.884343	0.948624	2.02459	0.170305	0	0	0	0	mMC007422	ENSMUSG00000016933	ENSMUST00000103115	ENSMUSP00000099404	2	Plcg1	1-phosphatidylinositol-4,5-bisphosphate phosphodiesterase gamma-1 (EC 3.1.4.11)(Phosphoinositide phospholipase C)(Phospholipase C-gamma-1)(PLC-gamma-1)(PLC-II)(PLC-148) [Source:UniProtKB/Swiss-Prot;Acc:Q62077]	GO:0035254; GO:0008081; GO:0009395; GO:0050852; GO:0004629; GO:0004871; GO:0004435; GO:0007165; GO:0005515; GO:0005737; GO:0006629; GO:0005509; GO:0016787; GO:0001701; GO:0016042; GO:0007242	NM_021280.3
mMC006498	Zmpste24	6.45855	0.0201425	-0.0312954	-0.0718622	0.0405668	0.309444	-0.480784	-1.104	0.440682	0.762911	0.640326	0.293742	0.668192	0.868293	0.883423	0.717248	0.931881	0.483328	0.700764	0	0	0	0	mMC006498	ENSMUSG00000043207	ENSMUST00000058754,ENSMUST00000106269	ENSMUSP00000053900,ENSMUSP00000101876	4	Zmpste24	CAAX prenyl protease 1 homolog (EC 3.4.24.84)(Prenyl protein-specific endoprotease 1)(Farnesylated proteins-converting enzyme 1)(FACE-1)(Zinc metalloproteinase Ste24 homolog) [Source:UniProtKB/Swiss-Prot;Acc:Q80W54]	GO:0005624; GO:0016787; GO:0006998; GO:0030327; GO:0016020; GO:0016021; GO:0004222; GO:0005794; GO:0046872; GO:0008270; GO:0005783; GO:0005789; GO:0000139; GO:0006508; GO:0008237; GO:0008233	NM_172700.2
mMC025664	BC055324	6.46863	0.0252031	0.0300084	-0.0379356	0.067944	0.373407	0.444602	-0.56205	0.71181	0.71612	0.665444	0.585635	0.491773	0.837268	0.893173	0.883228	0.869178	0.182443	0.906048	0	0	0	0	mMC025664	ENSMUSG00000041406	ENSMUST00000111491,ENSMUST00000045876,ENSMUST00000097493	ENSMUSP00000107117,ENSMUSP00000043143,ENSMUSP00000095101	1	BC055324	Uncharacterized protein C1orf112 homolog [Source:UniProtKB/Swiss-Prot;Acc:Q3TQQ9]	GO:0008152; GO:0005488; GO:0016491	NM_201364.1
mMC008085	Smc6	9.0227	0.203984	-0.157317	-0.445512	0.288195	1.06076	-0.81808	-2.31675	1.05972	0.312099	0.431109	0.0413684	0.31255	0.497113	0.762125	0.356272	0.774781	2.07686	0.162923	0	0	0	0	mMC008085	ENSMUSG00000020608	ENSMUST00000020931	ENSMUSP00000020931	12	Smc6	Structural maintenance of chromosomes protein 6 (mSMC6) [Source:UniProtKB/Swiss-Prot;Acc:Q924W5]	GO:0005524; GO:0005634; GO:0000166; GO:0006974; GO:0005694; GO:0006310; GO:0006281	NM_025695.4
mMC018215	Mdh1b	7.08032	0.0356366	-0.185228	-0.175533	-0.00969532	0.348017	-1.80889	-1.71421	-0.0669502	0.73456	0.0985488	0.115197	0.947853	0.84964	0.377939	0.526079	0.990675	2.1744	0.15011	0	0	0	0	mMC018215	ENSMUSG00000025963	ENSMUST00000027104,ENSMUST00000114094	ENSMUSP00000027104,ENSMUSP00000109728	1	Mdh1b	Putative malate dehydrogenase 1B (EC 1.1.1.-) [Source:UniProtKB/Swiss-Prot;Acc:Q5F204]	GO:0005488; GO:0005975; GO:0006099; GO:0003824; GO:0008152; GO:0006108; GO:0016615; GO:0016491; GO:0055114	NM_029696.4
mMC007585	Susd4	10.967	0.947967	0.514611	-0.194979	0.70959	5.12854	2.78406	-1.05485	2.71452	0.000356388	0.0181626	0.314676	0.0205405	0.00525408	0.152651	0.735426	0.306519	9.82004	0.00205968	0	0	0	0	mMC007585	ENSMUSG00000038576	ENSMUST00000085724,ENSMUST00000048739	ENSMUSP00000082873,ENSMUSP00000035477	1	Susd4	Sushi domain-containing protein 4 Precursor [Source:UniProtKB/Swiss-Prot;Acc:Q8BH32]	GO:0016020; GO:0016021	NA
mMC025179	Rps6ka6	6.49944	-0.0311902	-0.0252871	0.0715281	-0.0968152	-0.595293	-0.482627	1.36518	-1.3066	0.563995	0.639059	0.200143	0.218669	0.727203	0.882569	0.632621	0.699124	0.770871	0.534588	0	0	0	0	mMC025179	ENSMUSG00000025665	ENSMUST00000065976,ENSMUST00000082034,ENSMUST00000113428,ENSMUST00000113427,ENSMUST00000096348	ENSMUSP00000068483,ENSMUSP00000080694,ENSMUSP00000109055,ENSMUSP00000109054,ENSMUSP00000094073	X	Rps6ka6	Ribosomal protein S6 kinase alpha-6 (S6K-alpha 6)(EC 2.7.11.1) [Source:UniProtKB/Swiss-Prot;Acc:Q7TPS0]	GO:0005840; GO:0004672; GO:0004867; GO:0016301; GO:0000287; GO:0004713; GO:0007243; GO:0005524; GO:0000166; GO:0004674; GO:0006468; GO:0016740; GO:0046872	NM_025949.2
mMC021925	Gk5	6.38684	0.0219794	0.0815955	-0.0338928	0.115488	0.334532	1.2419	-0.515857	1.24292	0.744427	0.24074	0.61642	0.240378	0.856504	0.589469	0.895438	0.722731	0.800353	0.519786	0	0	0	0	mMC021925	ENSMUSG00000041440	ENSMUST00000122383,ENSMUST00000112972,ENSMUST00000085217	ENSMUSP00000112717,ENSMUSP00000108596,ENSMUSP00000082313	9	Gk5	Putative glycerol kinase 5 (EC 2.7.1.30)(ATP:glycerol 3-phosphotransferase) [Source:UniProtKB/Swiss-Prot;Acc:Q8BX05]	GO:0016773; GO:0016740; GO:0006071; GO:0000166; GO:0005524; GO:0004370; GO:0016301; GO:0005975	NM_177352.4
mMC017586	AI314831	6.35951	-0.0463673	-0.014274	0.0651209	-0.0793949	-0.604239	-0.186013	0.848627	-0.731601	0.558248	0.855905	0.414626	0.48009	0.722634	0.963556	0.802987	0.865991	0.256626	0.855037	0	0	0	0	mMC017586	ENSMUSG00000074987	ENSMUST00000099647	ENSMUSP00000097239	2	AI314831	expressed sequence AI314831 (AI314831), non-coding RNA [Source:RefSeq DNA;Acc:NR_015462]	NA	NA
mMC018959	Aph1a	8.31049	-0.464918	0.0176317	0.0328115	-0.0151798	-3.69767	0.140232	0.260962	-0.0853694	0.00366586	0.891075	0.799064	0.93354	0.0212402	0.974135	0.953469	0.988117	8.84926	0.00304808	0	0	0	0	mMC018959	ENSMUSG00000015750	ENSMUST00000015894	ENSMUSP00000015894	3	Aph1a	Gamma-secretase subunit APH-1A (APH-1a)(Aph-1alpha) [Source:UniProtKB/Swiss-Prot;Acc:Q8BVF7]	GO:0005789; GO:0005783; GO:0008233; GO:0016021; GO:0016020; GO:0007219; GO:0001656; GO:0006509; GO:0043085; GO:0004175; GO:0016485; GO:0005515; GO:0005794; GO:0005887	NM_146104.2
mMC011789	Llgl2	8.11158	-0.0100508	-0.00921261	-0.0797165	0.0705039	-0.112537	-0.103152	-0.892576	0.558207	0.912476	0.919745	0.391668	0.588164	0.956671	0.981018	0.788484	0.907368	0.440645	0.728658	0	0	0	0	mMC011789	ENSMUSG00000020782	ENSMUST00000021139,ENSMUST00000103032	ENSMUSP00000021139,ENSMUSP00000099321	11	Llgl2	Lethal(2) giant larvae protein homolog 2 (Lethal giant larvae-like protein 2) [Source:UniProtKB/Swiss-Prot;Acc:Q3TJ91]	GO:0008150; GO:0003674; GO:0051301; GO:0007049; GO:0005575; GO:0005737; GO:0006887	NM_145438.2
mMC010968	Fbxw19	7.58839	-0.0146148	0.648652	-0.0191004	0.667753	-0.142222	6.31228	-0.185873	4.59489	0.88954	6.42169e-05	0.856013	0.000823262	0.94425	0.00946919	0.969672	0.082972	20.9604	8.53212e-05	0	0	0	0	mMC010968	ENSMUSG00000074061	ENSMUST00000076617	ENSMUSP00000075918	9	Fbxw19	F-box and WD-40 domain protein 19 [Source:RefSeq peptide;Acc:NP_808371]	NA	NM_177703.3
mMC020631	Rgnef	8.29274	0.436114	0.102439	-0.140046	0.242486	6.2392	1.46553	-2.00355	2.45301	7.09849e-05	0.171464	0.0710311	0.0325823	0.00209414	0.501295	0.43764	0.371786	15.582	0.000315278	0	0	0	0	mMC020631	ENSMUSG00000021662	ENSMUST00000109426,ENSMUST00000022166	ENSMUSP00000105053,ENSMUSP00000022166	13	Rgnef	Rho-guanine nucleotide exchange factor (p190RhoGEF)(Rho-interacting protein 2) [Source:UniProtKB/Swiss-Prot;Acc:P97433]	GO:0016020; GO:0005515; GO:0008270; GO:0046872; GO:0005737; GO:0005622; GO:0005886; GO:0007242; GO:0019992; GO:0030154; GO:0003723; GO:0021955; GO:0060052; GO:0035023; GO:0005089; GO:0005085	NM_012026.2
mMC021951	Slc44a2	6.84229	0.0997245	-0.225185	-0.107381	-0.117805	0.947377	-2.13925	-1.02011	-0.791349	0.364301	0.0562961	0.330133	0.445886	0.551965	0.281685	0.748379	0.850747	3.38625	0.0588597	0	0	0	0	mMC021951	ENSMUSG00000057193	ENSMUST00000030045,ENSMUST00000034697	ENSMUSP00000030045,ENSMUSP00000034697	9	Slc44a2	Choline transporter-like protein 2 (Solute carrier family 44 member 2) [Source:UniProtKB/Swiss-Prot;Acc:Q8BY89]	GO:0016021; GO:0016020; GO:0006810	NM_152808.2
mMC017652	Gpr83	9.02403	0.742838	0.0985171	0.0731145	0.0254027	2.86532	0.380007	0.282022	0.0692857	0.0157301	0.711357	0.783293	0.946037	0.0579041	0.911155	0.950072	0.990323	5.36246	0.0166752	0	0	0	0	mMC017652	ENSMUSG00000031932	ENSMUST00000034408,ENSMUST00000115626,ENSMUST00000115624,ENSMUST00000115625	ENSMUSP00000034408,ENSMUSP00000111289,ENSMUSP00000111287,ENSMUSP00000111288	9	Gpr83	Probable G-protein coupled receptor 83 Precursor (Glucocorticoid-induced receptor) [Source:UniProtKB/Swiss-Prot;Acc:P30731]	GO:0004983; GO:0051384; GO:0004871; GO:0045028; GO:0005886; GO:0007186; GO:0004930; GO:0004872; GO:0007165; GO:0008188; GO:0004966; GO:0016020; GO:0016021	NA
mMC019187	Zcchc9	9.15401	0.31212	-0.607729	-0.829688	0.221959	1.33187	-2.59328	-3.54042	0.669728	0.210509	0.0254481	0.00480849	0.517188	0.379667	0.184346	0.150173	0.881342	6.91103	0.00734081	0	0	0	0	mMC019187	ENSMUSG00000021621	ENSMUST00000070886,ENSMUST00000022121	ENSMUSP00000065158,ENSMUSP00000022121	13	Zcchc9	Zinc finger CCHC domain-containing protein 9 [Source:UniProtKB/Swiss-Prot;Acc:Q8R1J3]	GO:0003676; GO:0046872; GO:0008270	NM_145453.2
mMC018986	Cdk2ap2	11.0254	-0.0627986	0.0366175	-0.12657	0.163187	-0.858067	0.500334	-1.72942	1.57668	0.409619	0.626945	0.112361	0.143882	0.594984	0.876081	0.521142	0.616516	3.67542	0.0480434	0	0	0	0	mMC018986	ENSMUSG00000024856	ENSMUST00000025779	ENSMUSP00000025779	19	Cdk2ap2	Cyclin-dependent kinase 2-associated protein 2 (CDK2-associated protein 2)(DOC-1-related protein)(DOC-1R) [Source:UniProtKB/Swiss-Prot;Acc:Q9CPY4]	NA	NM_026373.4
mMC024478	Gyk	10.2938	-0.111002	0.166673	-0.221337	0.388011	-0.46711	0.701383	-0.931416	1.15456	0.649766	0.497998	0.372127	0.273343	0.790477	0.805293	0.77657	0.749296	1.55142	0.257817	0	0	0	0	mMC024478	ENSMUSG00000025059	ENSMUST00000113978,ENSMUST00000026039	ENSMUSP00000109611,ENSMUSP00000026039	X	Gyk	Glycerol kinase (EC 2.7.1.30)(ATP:glycerol 3-phosphotransferase)(Glycerokinase)(GK) [Source:UniProtKB/Swiss-Prot;Acc:Q64516]	GO:0016740; GO:0005737; GO:0005741; GO:0016301; GO:0005975; GO:0005524; GO:0000166; GO:0016020; GO:0005739; GO:0004370; GO:0006072; GO:0016773; GO:0006071	NM_008194.3,NM_212444.2
mMC011863	Thnsl1	6.38567	-0.0346386	0.00777205	-0.00374708	0.0115191	-0.490764	0.110115	-0.0530891	0.115403	0.633478	0.914351	0.958637	0.910258	0.778638	0.9803	0.992966	0.984783	0.223384	0.878115	0	0	0	0	mMC011863	ENSMUSG00000048550	ENSMUST00000114584,ENSMUST00000054591,ENSMUST00000102952,ENSMUST00000102951	ENSMUSP00000110231,ENSMUSP00000052452,ENSMUSP00000100017,ENSMUSP00000100016	2	Thnsl1	Threonine synthase-like 1 (TSH1) [Source:UniProtKB/Swiss-Prot;Acc:Q8BH55]	GO:0004765; GO:0030170; GO:0017111; GO:0003824; GO:0008152; GO:0000166; GO:0005524; GO:0009088; GO:0004795	NM_177588.2,NM_001001297.2
mMC010978	Klri2	6.42506	0.0186056	0.0287285	-0.0408896	0.0696181	0.223357	0.344879	-0.490871	0.590964	0.827454	0.736852	0.633405	0.566788	0.908427	0.923455	0.901798	0.899964	0.14519	0.930572	0	0	0	0	mMC010978	ENSMUSG00000043932	ENSMUST00000050385	ENSMUSP00000052805	6	Klri2	killer cell lectin-like receptor family I member 2 [Source:RefSeq peptide;Acc:NP_796129]	GO:0004872; GO:0005488; GO:0005529; GO:0005887	NM_177155.3
mMC020593	Ankrd23	8.25988	-0.082507	0.234959	-0.0701365	0.305095	-0.573103	1.63205	-0.487175	1.49852	0.578391	0.131649	0.635937	0.162838	0.738513	0.435743	0.903195	0.63945	2.74414	0.0949236	0	0	0	0	mMC020593	ENSMUSG00000067653	ENSMUST00000054665,ENSMUST00000045120	ENSMUSP00000061168,ENSMUSP00000035636	1	Ankrd23	Ankyrin repeat domain-containing protein 23 (Diabetes-related ankyrin repeat protein) [Source:UniProtKB/Swiss-Prot;Acc:Q812A3]	GO:0005634; GO:0006631; GO:0031674; GO:0003674	NM_153502.3
mMC019189	Olfr459	9.37814	-0.127422	1.21564	0.0208735	1.19476	-0.544699	5.19658	0.0892297	3.61144	0.597102	0.000321234	0.930544	0.00425269	0.751892	0.0203158	0.986708	0.163489	15.4041	0.000331164	0	0	0	0	mMC019189	ENSMUSG00000045479	ENSMUST00000050412	ENSMUSP00000061622	6	Olfr459	olfactory receptor 459 [Source:RefSeq peptide;Acc:NP_666787]	GO:0007165; GO:0004872; GO:0007186; GO:0004984; GO:0016021	NM_146576.1
mMC024505	Rcsd1	7.11506	-0.0866796	-0.00289722	0.0100683	-0.0129655	-0.748835	-0.0250294	0.0869815	-0.0792036	0.470059	0.980491	0.932289	0.938329	0.649117	0.995304	0.987339	0.989325	0.32274	0.808926	0	0	0	0	mMC024505	ENSMUSG00000040723	ENSMUST00000040357,ENSMUST00000097474	ENSMUSP00000043724,ENSMUSP00000095082	1	Rcsd1	Capz-interacting protein (Protein kinase substrate CapZIP) [Source:UniProtKB/Swiss-Prot;Acc:Q3UZA1]	NA	NM_178593.3,NM_001038846.1
mMC011946	Eid1	8.81496	-0.223856	0.429851	0.00340971	0.426442	-0.861273	1.65383	0.0131186	1.16016	0.407928	0.127096	0.989774	0.271156	0.593627	0.42809	0.99873	0.74709	2.79702	0.0911247	0	0	0	0	mMC011946	ENSMUSG00000078135	ENSMUST00000104935	ENSMUSP00000100540	2	Eid1	EP300-interacting inhibitor of differentiation 1 (E1A-like inhibitor of differentiation 1)(EID-1)(CREBBP/EP300 inhibitory protein 1) [Source:UniProtKB/Swiss-Prot;Acc:Q9DCR4]	GO:0005634; GO:0006355; GO:0000122; GO:0030154; GO:0007049; GO:0003714; GO:0035035; GO:0035034; GO:0016566; GO:0005515; GO:0005737; GO:0006350	NM_025613.3
mMC020611	Igsf8	6.79297	0.297127	0.163924	-0.0900234	0.253947	3.17066	1.74924	-0.960644	1.91618	0.00917513	0.108762	0.357885	0.0823581	0.0393494	0.3955	0.765551	0.516964	3.52544	0.0533312	0	0	0	0	mMC020611	ENSMUSG00000038034	ENSMUST00000085912,ENSMUST00000039506	ENSMUSP00000083076,ENSMUSP00000041232	1	Igsf8	Immunoglobulin superfamily member 8 Precursor (CD81 partner 3)(Glu-Trp-Ile EWI motif-containing protein 2)(EWI-2)(Keratinocyte-associated transmembrane protein 4)(KCT-4)(Prostaglandin regulatory-like protein)(CD316 antigen) [Source:UniProtKB/Swiss-Prot;Acc:Q8R366]	GO:0005021; GO:0016020; GO:0005524; GO:0016021; GO:0006468; GO:0005515; GO:0008150	NM_080419.1
mMC017738	Adrb1	6.46746	-0.0369129	-0.00986364	0.0218871	-0.0317507	-0.696605	-0.186142	0.413044	-0.423689	0.500867	0.855806	0.68771	0.680164	0.674546	0.963556	0.921651	0.933701	0.173497	0.912035	0	0	0	0	mMC017738	ENSMUSG00000035283	ENSMUST00000038949	ENSMUSP00000040847	19	Adrb1	Beta-1 adrenergic receptor (Beta-1 adrenoreceptor)(Beta-1 adrenoceptor) [Source:UniProtKB/Swiss-Prot;Acc:P34971]	GO:0005624; GO:0004872; GO:0005886; GO:0007186; GO:0004930; GO:0009409; GO:0040015; GO:0004969; GO:0007189; GO:0007165; GO:0005515; GO:0016020; GO:0016021; GO:0004871; GO:0050873; GO:0017004; GO:0004952; GO:0015232; GO:0015886; GO:0001997; GO:0004940; GO:0042596; GO:0004935; GO:0002025; GO:0031649; GO:0002024; GO:0001996	NM_007419.2
mMC017535	RP23-280J3.2	6.90092	0.271074	0.440643	-0.00285532	0.443499	1.90182	3.09149	-0.0200325	2.20018	0.084373	0.0105482	0.984385	0.0506687	0.197125	0.116109	0.998041	0.433505	3.26574	0.0641957	0	0	0	0	mMC017535	ENSMUSG00000056288	ENSMUST00000070315	ENSMUSP00000064352	11	RP23-280J3.2	Putative uncharacterized protein [Source:UniProtKB/TrEMBL;Acc:Q8C8V9]	NA	NA
mMC024482	Lhcgr	6.46641	-0.0462962	0.0468728	-0.00942433	0.0562971	-0.562809	0.569818	-0.114569	0.483934	0.585136	0.580539	0.910903	0.638161	0.743767	0.853051	0.981781	0.922955	0.658626	0.594746	0	0	0	0	mMC024482	ENSMUSG00000024107	ENSMUST00000024916	ENSMUSP00000024916	17	Lhcgr	Lutropin-choriogonadotropic hormone receptor Precursor (LH/CG-R)(LSH-R)(Luteinizing hormone receptor) [Source:UniProtKB/Swiss-Prot;Acc:P30730]	GO:0016020; GO:0016021; GO:0007186; GO:0004930; GO:0004872; GO:0005886; GO:0004963; GO:0004964; GO:0016500; GO:0004871; GO:0007165	NM_013582.2
mMC011762	Sprr1a	7.14491	0.18549	0.282002	-0.0349369	0.316939	1.59568	2.42592	-0.300545	1.9279	0.139576	0.0341704	0.769506	0.0807459	0.284305	0.214871	0.946958	0.513392	2.02783	0.169837	0	0	0	0	mMC011762	ENSMUSG00000050359	ENSMUST00000054599	ENSMUSP00000053751	3	Sprr1a	Cornifin-A (Small proline-rich protein 1A)(SPR1A)(SPR1 A) [Source:UniProtKB/Swiss-Prot;Acc:Q62266]	GO:0031424; GO:0005737	NM_009264.2
mMC020621	Mycbp	7.68267	-0.0545031	-0.120027	-0.242578	0.122551	-0.547585	-1.20589	-2.43714	0.870625	0.595187	0.253784	0.0335037	0.403023	0.750189	0.603927	0.330836	0.82732	3.36665	0.0596912	0	0	0	0	mMC020621	ENSMUSG00000028647	ENSMUST00000030400	ENSMUSP00000030400	4	Mycbp	C-Myc-binding protein (Associate of Myc 1)(AMY-1) [Source:UniProtKB/Swiss-Prot;Acc:Q9EQS3]	GO:0005634; GO:0006355; GO:0003713; GO:0005515; GO:0006350; GO:0005737	NM_019660.3
mMC022070	Cd36	6.80551	0.0204988	0.141795	-0.0784486	0.220244	0.195013	1.34896	-0.746313	1.48158	0.849027	0.205138	0.471518	0.16722	0.921093	0.549185	0.834453	0.64635	1.27687	0.331471	0	0	0	0	mMC022070	ENSMUSG00000002944	ENSMUST00000082367	ENSMUSP00000080974	5	Cd36	Platelet glycoprotein 4 (Platelet glycoprotein IV)(GPIV)(GPIIIB)(PAS IV)(PAS-4)(CD36 antigen) [Source:UniProtKB/Swiss-Prot;Acc:Q08857]	GO:0005041; GO:0043277; GO:0042953; GO:0008035; GO:0004872; GO:0006810; GO:0009986; GO:0016021; GO:0016020; GO:0007155; GO:0019915; GO:0005764; GO:0008289; GO:0030301; GO:0010886; GO:0034381; GO:0042159; GO:0010744; GO:0005515	NA
mMC019025	1500002O20Rik	10.2608	-0.320516	0.106003	0.0872981	0.0187048	-2.29304	0.758369	0.624551	0.094624	0.0431159	0.464567	0.545321	0.926358	0.120399	0.785114	0.868095	0.986808	4.03464	0.037694	0	0	0	0	mMC019025	ENSMUSG00000002210	ENSMUST00000002280	ENSMUSP00000002280	7	1500002O20Rik	Uncharacterized protein C19orf61 homolog [Source:UniProtKB/Swiss-Prot;Acc:Q9DB90]	GO:0000184	NM_028047.2
mMC024572	Olfr811	6.53869	-0.0415053	0.0141695	0.0138413	0.000328125	-0.64237	0.219298	0.21422	0.00359093	0.534121	0.830535	0.834393	0.997201	0.702242	0.95528	0.963048	0.999307	0.3086	0.818768	0	0	0	0	mMC024572	ENSMUSG00000063173	ENSMUST00000076437	ENSMUSP00000075768	10	Olfr811	olfactory receptor 811 [Source:RefSeq peptide;Acc:NP_666763]	GO:0016021; GO:0004984; GO:0007165; GO:0007186; GO:0004872	NM_146552.1
mMC011886	Barhl1	8.34441	-0.329558	0.0951912	-0.252466	0.347658	-2.37185	0.685096	-1.81701	1.76926	0.0375691	0.507817	0.0972275	0.105232	0.108925	0.812145	0.494831	0.561378	10.0072	0.00191578	0	0	0	0	mMC011886	ENSMUSG00000026805	ENSMUST00000050776	ENSMUSP00000053147	2	Barhl1	BarH-like 1 homeobox protein (Bar-class homeodomain protein MBH2)(BarH-related homeobox protein 1) [Source:UniProtKB/Swiss-Prot;Acc:P63157]	GO:0030528; GO:0006350; GO:0006355; GO:0005634; GO:0003700; GO:0043565; GO:0030901; GO:0043524; GO:0001764; GO:0005575; GO:0007605; GO:0045449; GO:0003677; GO:0003674	NM_019446.3
mMC011764	St6galnac6	7.53104	0.800053	-0.0296197	0.0765481	-0.106168	10.5202	-0.389481	1.00656	-0.987151	5.51734e-07	0.704541	0.336312	0.345312	0.000114925	0.909236	0.752008	0.795975	84.2875	9.5637e-08	0	0	0	0	mMC011764	ENSMUSG00000026811	ENSMUST00000095045	ENSMUSP00000092655	2	St6galnac6	Alpha-N-acetylgalactosaminide alpha-2,6-sialyltransferase 6 (EC 2.4.99.-)(GalNAc alpha-2,6-sialyltransferase VI)(ST6GalNAc VI)(Sialyltransferase 7F) [Source:UniProtKB/Swiss-Prot;Acc:Q9JM95]	GO:0030173; GO:0016021; GO:0016020; GO:0001574; GO:0001665; GO:0008373; GO:0005737; GO:0016740; GO:0005794; GO:0006486; GO:0000139; GO:0016757	NM_011373.2
mMC022024	Ankrd46	8.14841	1.13356	0.0602199	-0.287416	0.347636	7.04754	0.374397	-1.78691	1.52828	2.43533e-05	0.715404	0.102205	0.155379	0.00112409	0.912729	0.504619	0.62947	24.8469	3.91456e-05	1	0	0	0	mMC022024	ENSMUSG00000048307	ENSMUST00000057486	ENSMUSP00000052521	15	Ankrd46	Ankyrin repeat domain-containing protein 46 (Ankyrin repeat small protein)(ANK-S) [Source:UniProtKB/Swiss-Prot;Acc:Q8BTZ5]	GO:0016021; GO:0016020	NM_175134.3
mMC017701	Tmem64	7.86886	0.859987	0.0236529	0.0714283	-0.0477754	5.59747	0.153952	0.464912	-0.219882	0.000176563	0.880506	0.65129	0.830092	0.00354272	0.970341	0.907925	0.970294	22.1443	6.64805e-05	0	0	0	0	mMC017701	ENSMUSG00000043252	ENSMUST00000062684	ENSMUSP00000055892	4	Tmem64	Transmembrane protein 64 [Source:UniProtKB/Swiss-Prot;Acc:Q3U145]	GO:0016773; GO:0016020; GO:0016021; GO:0005524; GO:0016301; GO:0008152; GO:0005737	NM_181401.3
mMC017500	Mprip	6.42853	0.0155208	0.00532731	-0.00222705	0.00755436	0.286653	0.0983897	-0.0411312	0.0986562	0.779839	0.923437	0.967947	0.923231	0.879311	0.981594	0.995101	0.986307	0.0351524	0.990655	0	0	0	0	mMC017500	ENSMUSG00000005417	ENSMUST00000116371	ENSMUSP00000112072	11	Mprip	Myosin phosphatase Rho-interacting protein (Rho-interacting protein 3)(RIP3)(p116Rip) [Source:UniProtKB/Swiss-Prot;Acc:P97434]	GO:0009296; GO:0005737; GO:0003774; GO:0005856; GO:0003779; GO:0009424	NA
mMC019075	Tyw1	8.55638	0.494989	-0.0360471	-0.0491865	0.0131394	3.6113	-0.26299	-0.358851	0.0677842	0.0042537	0.797541	0.726669	0.947204	0.0233821	0.945227	0.933559	0.990673	8.53107	0.00348828	0	0	0	0	mMC019075	ENSMUSG00000056310	ENSMUST00000040213	ENSMUSP00000037173	5	Tyw1	tRNA wybutosine-synthesizing protein 1 homolog (tRNA-yW-synthesizing protein)(Radical S-adenosyl methionine and flavodoxin domain-containing protein 1) [Source:UniProtKB/Swiss-Prot;Acc:Q8BJM7]	GO:0010181; GO:0051536; GO:0000166; GO:0009055; GO:0005506; GO:0003824; GO:0016491; GO:0046872; GO:0008033; GO:0051539	NM_001015876.1
mMC011702	Cpt1b	7.37325	0.079883	0.218811	-0.753771	0.972582	0.165395	0.45304	-1.56066	1.4239	0.871709	0.659546	0.147602	0.182908	0.932888	0.891166	0.571804	0.665432	1.35233	0.309127	0	0	0	0	mMC011702	ENSMUSG00000078937	ENSMUST00000052315,ENSMUST00000109313	ENSMUSP00000056766,ENSMUSP00000104936	15	Cpt1b	Carnitine O-palmitoyltransferase 1, muscle isoform (CPT1-M)(EC 2.3.1.21)(Carnitine O-palmitoyltransferase I, muscle isoform)(CPTI-M)(CPT I)(Carnitine palmitoyltransferase 1B) [Source:UniProtKB/Swiss-Prot;Acc:Q924X2]	GO:0006810; GO:0005739; GO:0005792; GO:0008415; GO:0005741; GO:0006631; GO:0006629; GO:0016301; GO:0016020; GO:0016021; GO:0005515; GO:0016740; GO:0015909; GO:0004095	NM_009948.2
mMC021897	Ikzf4	8.70111	-0.424031	0.326107	0.0223021	0.303805	-2.11465	1.6263	0.111221	1.07132	0.0587325	0.132876	0.913495	0.307538	0.151226	0.437985	0.982656	0.770194	6.38536	0.00956817	0	0	0	0	mMC021897	ENSMUSG00000002578	ENSMUST00000065334,ENSMUST00000105232,ENSMUST00000105233,ENSMUST00000119614,ENSMUST00000002653	ENSMUSP00000066991,ENSMUSP00000100865,ENSMUSP00000100866,ENSMUSP00000113478,ENSMUSP00000002653	10	Ikzf4	Zinc finger protein Eos (Ikaros family zinc finger protein 4) [Source:UniProtKB/Swiss-Prot;Acc:Q8C208]	GO:0042803; GO:0003676; GO:0016564; GO:0045892; GO:0046982; GO:0003677; GO:0005515; GO:0005622; GO:0006350; GO:0008270; GO:0046872; GO:0006355; GO:0005634	NM_011772.2
mMC022034	Dock9	8.78529	0.62498	-0.107907	0.173679	-0.281585	3.50237	-0.604706	0.97329	-1.11581	0.00513658	0.557949	0.351846	0.288875	0.0264535	0.840422	0.762152	0.760156	12.7149	0.000739668	0	0	0	0	mMC022034	ENSMUSG00000025558	ENSMUST00000040700,ENSMUST00000100299,ENSMUST00000100298	ENSMUSP00000047881,ENSMUSP00000097872,ENSMUSP00000097871	14	Dock9	Dedicator of cytokinesis protein 9 (Cdc42 guanine nucleotide exchange factor zizimin-1) [Source:UniProtKB/Swiss-Prot;Acc:Q8BIK4]	GO:0017048; GO:0005488; GO:0005525; GO:0005089; GO:0051020; GO:0005085; GO:0012505; GO:0016020	NA
mMC020149	Arrdc2	7.21074	-0.09953	0.0745688	0.010749	0.0638198	-0.958125	0.717836	0.103475	0.434419	0.359097	0.488197	0.919495	0.672594	0.546682	0.799972	0.983711	0.93242	1.24266	0.34218	0	0	0	0	mMC020149	ENSMUSG00000002910	ENSMUST00000002989,ENSMUST00000098656	ENSMUSP00000002989,ENSMUSP00000096253	8	Arrdc2	Arrestin domain-containing protein 2 [Source:UniProtKB/Swiss-Prot;Acc:Q9D668]	GO:0005575; GO:0008150; GO:0003674	NM_027560.1
mMC017510	Ankrd5	6.7298	-0.053144	-0.0344681	0.0460423	-0.0805105	-0.669263	-0.43407	0.579828	-0.716934	0.517473	0.672839	0.574007	0.488731	0.688804	0.897078	0.879786	0.868243	0.192436	0.899303	0	0	0	0	mMC017510	ENSMUSG00000074771	ENSMUST00000028726	ENSMUSP00000028726	2	Ankrd5	Ankyrin repeat domain-containing protein 5 [Source:UniProtKB/Swiss-Prot;Acc:Q9D2J7]	NA	NA
mMC019077	Wdr66	7.31308	-0.00105354	-0.329847	-0.0867318	-0.243116	-0.00749272	-2.34587	-0.616835	-1.22261	0.994159	0.0393164	0.550211	0.24766	0.996563	0.231712	0.870832	0.729613	2.45086	0.119673	0	0	0	0	mMC019077	ENSMUSG00000029442	ENSMUST00000121964,ENSMUST00000069311	ENSMUSP00000113309,ENSMUSP00000069782	5	Wdr66	Putative uncharacterized protein [Source:UniProtKB/TrEMBL;Acc:Q9D3X6]	NA	NA
mMC024598	D2Ertd750e	8.67069	-0.135265	0.262238	-0.0391044	0.301342	-1.08469	2.10287	-0.313577	1.70869	0.301837	0.0599334	0.759856	0.116242	0.485941	0.290876	0.944436	0.579814	5.01177	0.0204504	0	0	0	0	mMC024598	ENSMUSG00000027331	ENSMUST00000028803	ENSMUSP00000028803	2	D2Ertd750e	Putative TRAF4-associated factor 1 [Source:UniProtKB/Swiss-Prot;Acc:Q9D9Z1]	GO:0005515; GO:0005575; GO:0005634; GO:0008150	NM_026412.3
mMC011832	Cml1	6.47778	-0.0589325	0.000404798	-0.00280827	0.00321307	-0.941288	0.00646556	-0.0448547	0.0362889	0.367272	0.99496	0.965047	0.971719	0.554784	0.999227	0.994513	0.994448	0.624011	0.614527	0	0	0	0	mMC011832	ENSMUSG00000057103	ENSMUST00000074332	ENSMUSP00000073939	6	Cml1	Probable N-acetyltransferase CML1 (EC 2.3.1.-)(Camello-like protein 1) [Source:UniProtKB/Swiss-Prot;Acc:Q9JIZ0]	GO:0016740; GO:0005794; GO:0016021; GO:0016020; GO:0001702; GO:0005783; GO:0007275; GO:0008152; GO:0005743; GO:0008080; GO:0008415; GO:0007162; GO:0007369	NM_023160.2
mMC022044	Pcnxl2	6.60922	-0.0434043	0.078439	0.137012	-0.0585729	-0.751317	1.35776	2.37164	-0.716922	0.468625	0.202416	0.0375828	0.488739	0.647761	0.545478	0.34409	0.868243	2.5292	0.112394	0	0	0	0	mMC022044	ENSMUSG00000060212	ENSMUST00000120589,ENSMUST00000047239	ENSMUSP00000113111,ENSMUSP00000042294	8	Pcnxl2	Pecanex-like protein 2 [Source:UniProtKB/Swiss-Prot;Acc:Q5DU28]	GO:0016020; GO:0016021	NA
mMC023102	Cdca8	8.03906	-0.386251	-0.304142	-0.0317192	-0.272422	-3.27924	-2.58213	-0.269293	-1.63543	0.00758199	0.0259539	0.792813	0.130934	0.0344598	0.186108	0.951705	0.599821	5.25088	0.0177794	0	0	0	0	mMC023102	ENSMUSG00000028873	ENSMUST00000084296,ENSMUST00000097892,ENSMUST00000030690	ENSMUSP00000081319,ENSMUSP00000095502,ENSMUSP00000030690	4	Cdca8	Borealin (Cell division cycle-associated protein 8)(MESrg) [Source:UniProtKB/Swiss-Prot;Acc:Q8BHX3]	GO:0008150; GO:0003674; GO:0005634; GO:0005737; GO:0005515; GO:0043234; GO:0007049; GO:0051301; GO:0007067; GO:0005730; GO:0000775; GO:0005694; GO:0005575	NM_026560.4
mMC007027	AC144480.5-1	8.399	-0.266105	0.0270769	0.0903062	-0.0632294	-1.07586	0.109471	0.365107	-0.180761	0.305594	0.91485	0.722128	0.859925	0.489873	0.980326	0.932193	0.975529	0.647615	0.600975	0	0	0	0	mMC007027	ENSMUSG00000080293	ENSMUST00000116626	ENSMUSP00000112325	5	AC144480.5-1	None	NA	NM_011995.4
mMC008133	Wdr85	6.34639	0.0429576	-0.0215636	-0.0776321	0.0560685	0.769356	-0.386196	-1.39037	0.710054	0.458288	0.706901	0.192591	0.492818	0.639669	0.909873	0.624393	0.869767	0.74171	0.549634	0	0	0	0	mMC008133	ENSMUSG00000026975	ENSMUST00000028351,ENSMUST00000116576	ENSMUSP00000028351,ENSMUSP00000112275	2	Wdr85	WD repeat-containing protein 85 [Source:UniProtKB/Swiss-Prot;Acc:Q9CYU6]	NA	NM_026044.3
mMC005765	1700113H08Rik	6.45331	0.08356	0.0927064	-0.0678149	0.160521	1.22006	1.35361	-0.990168	1.6573	0.248585	0.203695	0.343902	0.126383	0.425795	0.547475	0.757935	0.592959	0.939111	0.455459	0	0	0	0	mMC005765	ENSMUSG00000047129	ENSMUST00000054229	ENSMUSP00000051047	10	1700113H08Rik	Putative uncharacterized proteinMCG2311 ; [Source:UniProtKB/TrEMBL;Acc:Q9D9A9]	NA	NA
mMC005934	Epb4.1l5	7.90922	-0.245864	-0.185076	0.157377	-0.342453	-2.26864	-1.70774	1.45216	-2.23438	0.0449883	0.116422	0.175072	0.0477496	0.124275	0.409267	0.604776	0.425343	1.99124	0.175216	0	0	0	0	mMC005934	ENSMUSG00000026383	ENSMUST00000052404	ENSMUSP00000058966	1	Epb4.1l5	Band 4.1-like protein 5 [Source:UniProtKB/Swiss-Prot;Acc:Q8BGS1]	GO:0048339; GO:0005912; GO:0005488; GO:0005737; GO:0030054; GO:0048318; GO:0019898; GO:0008092; GO:0005856	NM_145506.4
mMC022853	Retnlg	7.88805	0.0109663	-0.135966	-0.154079	0.0181127	0.0493269	-0.611583	-0.693054	0.0576092	0.961565	0.553554	0.503005	0.955119	0.981717	0.837917	0.849333	0.992089	0.284835	0.835349	0	0	0	0	mMC022853	ENSMUSG00000022651	ENSMUST00000065666	ENSMUSP00000070238	16	Retnlg	resistin-like gamma [Source:RefSeq peptide;Acc:NP_853627]	GO:0005179; GO:0005576	NM_181596.4
mMR028422	Olfr900	7.65092	0.0134303	0.330751	-0.0321474	0.362898	0.0812671	2.00139	-0.194525	1.55275	0.936726	0.071293	0.8494	0.14947	0.968829	0.318313	0.968291	0.622713	2.0369	0.168532	0	0	0	0	mMR028422	ENSMUSG00000062388	ENSMUST00000072731	ENSMUSP00000072514	9	Olfr900	olfactory receptor 251 [Source:RefSeq peptide;Acc:NP_997436]	GO:0004977; GO:0004984; GO:0007186; GO:0004872; GO:0007165; GO:0016021	NA
mMC006807	Pcnxl3	8.23233	-0.400256	-0.0862738	0.0905403	-0.176814	-3.55227	-0.765679	0.803544	-1.10961	0.00471083	0.460384	0.439104	0.291424	0.0250306	0.781752	0.819326	0.761121	5.51726	0.0152743	0	0	0	0	mMC006807	ENSMUSG00000054874	ENSMUST00000113615,ENSMUST00000068169	ENSMUSP00000109245,ENSMUSP00000063786	19	Pcnxl3	Pecanex-like protein 3 [Source:UniProtKB/Swiss-Prot;Acc:Q8VI59]	GO:0016020; GO:0016021; GO:0003824	NM_144868.3
mMC023110	Retnla	8.45467	1.15896	-0.645276	0.0182248	-0.663501	3.60155	-2.00525	0.0566351	-1.45797	0.00432593	0.0708263	0.955877	0.173496	0.0236371	0.317233	0.992841	0.653889	15.6481	0.000309606	0	0	0	0	mMC023110	ENSMUSG00000061100	ENSMUST00000023329	ENSMUSP00000023329	16	Retnla	Resistin-like alpha Precursor (RELMalpha)(Cysteine-rich secreted protein FIZZ1)(Parasite-induced macrophage novel gene 1 protein)(Cysteine-rich secreted protein A12-gamma) [Source:UniProtKB/Swiss-Prot;Acc:Q9EP95]	GO:0005576; GO:0005179	NM_020509.3
mMC007035	Slitrk5	7.35159	-0.0526776	0.0725718	0.342905	-0.270333	-0.562833	0.775392	3.66376	-2.04239	0.58512	0.454863	0.00388597	0.0664797	0.743767	0.777154	0.139212	0.476497	5.19265	0.0183899	0	0	0	0	mMC007035	ENSMUSG00000033214	ENSMUST00000095558,ENSMUST00000042767	ENSMUSP00000093214,ENSMUSP00000041499	14	Slitrk5	SLIT and NTRK-like protein 5 Precursor [Source:UniProtKB/Swiss-Prot;Acc:Q810B7]	GO:0016021; GO:0016020; GO:0003674; GO:0007409; GO:0005515	NM_198865.1
mMC022921	Nhlh2	6.86581	0.111986	-0.262676	-0.443362	0.180686	0.75317	-1.76664	-2.98186	0.859287	0.467556	0.105687	0.0128006	0.408975	0.646691	0.390432	0.231285	0.831075	4.0183	0.038104	0	0	0	0	mMC022921	ENSMUSG00000048540	ENSMUST00000066187,ENSMUST00000055860	ENSMUSP00000064355,ENSMUSP00000052173	3	Nhlh2	Helix-loop-helix protein 2 (HEN2)(Nescient helix loop helix 2)(NSCL-2) [Source:UniProtKB/Swiss-Prot;Acc:Q64221]	GO:0003677; GO:0045449; GO:0005634; GO:0006355; GO:0007617; GO:0042698; GO:0006350; GO:0030154; GO:0007275; GO:0030528	NM_178777.2
mMC008134	Pvrl1	7.08651	-0.0112156	0.251431	-0.138617	0.390048	-0.11675	2.6173	-1.44296	2.87103	0.909215	0.0243917	0.177592	0.015572	0.955393	0.179289	0.60804	0.27272	6.05018	0.0114085	0	0	0	0	mMC008134	ENSMUSG00000032012	ENSMUST00000034510	ENSMUSP00000034510	9	Pvrl1	Poliovirus receptor-related protein 1 Precursor (Herpes virus entry mediator C)(HveC)(Nectin-1)(CD111 antigen) [Source:UniProtKB/Swiss-Prot;Acc:Q9JKF6]	GO:0005515; GO:0005913; GO:0044419; GO:0007157; GO:0007156; GO:0060041; GO:0002089; GO:0048593; GO:0005886; GO:0004872; GO:0016020; GO:0016021; GO:0042803; GO:0007155	NM_021424.2
mMC005781	Fam122c	6.35206	0.0341047	-0.0272991	0.0251256	-0.0524248	0.505762	-0.404838	0.372606	-0.549735	0.623255	0.693553	0.716699	0.593761	0.770555	0.904848	0.930375	0.909433	0.63431	0.608581	0	0	0	0	mMC005781	ENSMUSG00000036013	ENSMUST00000039864	ENSMUSP00000045522	X	Fam122c	hypothetical protein LOC73866 [Source:RefSeq peptide;Acc:NP_082947]	NA	NA
mMC008376	Ccdc114	7.24834	0.131563	0.0588699	-0.109431	0.168301	1.11387	0.498418	-0.926493	1.00756	0.289673	0.628251	0.374565	0.335851	0.472873	0.876541	0.777981	0.789788	0.476357	0.705269	0	0	0	0	mMC008376	ENSMUSG00000040189	ENSMUST00000038720	ENSMUSP00000042772	7	Ccdc114	Coiled-coil domain-containing protein 114 [Source:UniProtKB/Swiss-Prot;Acc:Q3UX62]	NA	NM_001033243.2
mMC008520	Inha	9.06472	-0.160117	-0.413584	0.336222	-0.749807	-1.08698	-2.80769	2.2825	-3.59931	0.300865	0.0174188	0.0439152	0.00434272	0.484979	0.149776	0.366412	0.163563	5.78171	0.0131897	0	0	0	0	mMC008520	ENSMUSG00000032968	ENSMUST00000037330	ENSMUSP00000040310	1	Inha	Inhibin alpha chain Precursor [Source:UniProtKB/Swiss-Prot;Acc:Q04997]	GO:0005515; GO:0042541; GO:0017106; GO:0006917; GO:0005179; GO:0005576; GO:0008083	NM_010564.4
mMC005817	Arl3	11.3226	-0.190124	-0.5749	-0.543679	-0.0312211	-1.03928	-3.14258	-2.97192	-0.120678	0.321535	0.00963999	0.0130275	0.906177	0.506527	0.111442	0.232455	0.983844	6.84271	0.00759256	0	0	0	0	mMC005817	ENSMUSG00000025035	ENSMUST00000026009	ENSMUSP00000026009	19	Arl3	ADP-ribosylation factor-like protein 3 [Source:UniProtKB/Swiss-Prot;Acc:Q9WUL7]	GO:0046872; GO:0005622; GO:0005794; GO:0015031; GO:0004871; GO:0007264; GO:0051301; GO:0007049; GO:0005819; GO:0000287; GO:0019001; GO:0005634; GO:0016020; GO:0000166; GO:0007186; GO:0006886; GO:0000139; GO:0005525	NM_019718.2
mMC008459	Pign	6.46742	0.0419754	0.0529861	-0.0815941	0.13458	0.77998	0.984578	-1.51617	1.76829	0.45227	0.346518	0.158378	0.1054	0.634049	0.69178	0.585221	0.56139	1.2369	0.344023	0	0	0	0	mMC008459	ENSMUSG00000056536	ENSMUST00000070699,ENSMUST00000073314	ENSMUSP00000069969,ENSMUSP00000073039	1	Pign	GPI ethanolamine phosphate transferase 1 (EC 2.-.-.-)(Phosphatidylinositol-glycan biosynthesis class N protein)(PIG-N) [Source:UniProtKB/Swiss-Prot;Acc:Q9R1S3]	GO:0006506; GO:0005789; GO:0005783; GO:0016020; GO:0016021; GO:0003824; GO:0008152; GO:0016780; GO:0016740	NM_013784.2
mMC006059	Spink5	6.87611	-0.202655	0.229438	0.185131	0.0443071	-1.05264	1.19176	0.961614	0.162735	0.315642	0.259057	0.357419	0.873752	0.500611	0.608676	0.765522	0.977836	1.69069	0.227626	0	0	0	0	mMC006059	ENSMUSG00000055561	ENSMUST00000069245	ENSMUSP00000066214	18	Spink5	serine peptidase inhibitor, Kazal type 5 [Source:RefSeq peptide;Acc:NP_001074649]	GO:0004867; GO:0045861; GO:0030155	NM_001081180.1
mMC023106	Il1rap	6.53979	0.0261626	-0.00364515	0.0599506	-0.0635958	0.404208	-0.056317	0.926227	-0.694763	0.694002	0.956125	0.374697	0.501975	0.822877	0.98816	0.778043	0.874591	0.821612	0.509364	0	0	0	0	mMC023106	ENSMUSG00000022514	ENSMUST00000096129,ENSMUST00000023156	ENSMUSP00000093843,ENSMUSP00000023156	16	Il1rap	Interleukin-1 receptor accessory protein Precursor (IL-1 receptor accessory protein)(IL-1RAcP) [Source:UniProtKB/Swiss-Prot;Acc:Q61730]	GO:0016021; GO:0016020; GO:0004871; GO:0045087; GO:0019221; GO:0004888; GO:0042094; GO:0031224; GO:0004908; GO:0005515; GO:0007165; GO:0005886; GO:0004872; GO:0005576	NA
mMC007128	Pygo1	6.50552	0.034417	0.0233238	-0.00933468	0.0326585	0.563804	0.38208	-0.152916	0.378299	0.584482	0.709863	0.881303	0.712588	0.743483	0.910694	0.974931	0.941221	0.114987	0.949427	0	0	0	0	mMC007128	ENSMUSG00000034910	ENSMUST00000038489	ENSMUSP00000044368	9	Pygo1	Pygopus homolog 1 [Source:UniProtKB/Swiss-Prot;Acc:Q9D0P5]	GO:0005634; GO:0005515; GO:0008270; GO:0046872; GO:0016055; GO:0009791; GO:0001822	NM_028116.1
mMR027321	5730596B20Rik	6.60735	0.0526531	0.132082	0.0383635	0.0937182	0.529106	1.32728	0.385511	0.665929	0.607507	0.211974	0.707394	0.51952	0.7589	0.556757	0.928511	0.88251	0.639021	0.605878	0	0	0	0	mMR027321	ENSMUSG00000056468	ENSMUST00000070587	ENSMUSP00000069583	6	5730596B20Rik	Putative uncharacterized protein [Source:UniProtKB/TrEMBL;Acc:Q8BQ08]	NA	NA
mMC008289	Chrna2	7.98701	-0.0943424	0.652324	0.0344777	0.617846	-0.492972	3.40862	0.180158	2.28287	0.631968	0.00604676	0.860387	0.0438873	0.777565	0.0878836	0.970519	0.414268	6.84392	0.00758804	0	0	0	0	mMC008289	ENSMUSG00000022041	ENSMUST00000022620	ENSMUSP00000022620	14	Chrna2	Neuronal acetylcholine receptor subunit alpha-2 Precursor [Source:UniProtKB/Swiss-Prot;Acc:Q91X60]	GO:0006811; GO:0030054; GO:0045211; GO:0005886; GO:0045202; GO:0006810; GO:0004872; GO:0005216; GO:0030594; GO:0005230; GO:0016020; GO:0016021; GO:0004889	NM_144803.2
mMC022480	Nlrp9b	6.68168	-0.0126767	0.0570991	-0.00690214	0.0640012	-0.140704	0.633766	-0.0766096	0.502311	0.890711	0.539512	0.940344	0.6256	0.944889	0.83026	0.989453	0.919231	0.299782	0.824916	0	0	0	0	mMC022480	ENSMUSG00000060508	ENSMUST00000073151,ENSMUST00000117909,ENSMUST00000094751	ENSMUSP00000072895,ENSMUSP00000113762,ENSMUSP00000092342	7	Nlrp9b	NACHT, LRR and PYD domains-containing protein 9B (NALP-delta) [Source:UniProtKB/Swiss-Prot;Acc:Q66X22]	GO:0000785; GO:0006333; GO:0003682; GO:0005524; GO:0005634; GO:0000166; GO:0006952; GO:0005737; GO:0005515	NM_194058.2
mMR028824	Enpp6	7.55034	0.92451	0.756273	-0.0598945	0.816168	8.18959	6.69929	-0.530563	5.11228	6.14272e-06	3.8218e-05	0.606531	0.000365378	0.000503387	0.00736568	0.892061	0.0587964	29.0057	1.89615e-05	0	0	0	0	mMR028824	ENSMUSG00000038173	ENSMUST00000039840	ENSMUSP00000044608	8	Enpp6	Ectonucleotide pyrophosphatase/phosphodiesterase family member 6 Precursor (E-NPP6)(NPP-6)(EC 3.1.-.-) [Contains Ectonucleotide pyrophosphatase/phosphodiesterase family member 6 soluble form] [Source:UniProtKB/Swiss-Prot;Acc:Q8BGN3]	GO:0016042; GO:0008152; GO:0016787; GO:0003824; GO:0016021; GO:0016020; GO:0019695; GO:0005886; GO:0008889	NM_177304.3
mMC006022	Fmo5	6.74265	0.0143455	0.020914	0.0592958	-0.0383818	0.221568	0.32302	0.915832	-0.419182	0.828812	0.75289	0.379883	0.683354	0.909173	0.928395	0.780876	0.934228	0.493228	0.694402	0	0	0	0	mMC006022	ENSMUSG00000028088	ENSMUST00000107049,ENSMUST00000107050,ENSMUST00000029729	ENSMUSP00000102664,ENSMUSP00000102665,ENSMUSP00000029729	3	Fmo5	Dimethylaniline monooxygenase [N-oxide-forming] 5 (EC 1.14.13.8)(Hepatic flavin-containing monooxygenase 5)(FMO 5)(Dimethylaniline oxidase 5) [Source:UniProtKB/Swiss-Prot;Acc:P97872]	GO:0016020; GO:0016021; GO:0005783; GO:0005792; GO:0004497; GO:0031227; GO:0050661; GO:0004499; GO:0009055; GO:0050660; GO:0016491; GO:0055114	NA
mMR029059	Stag2	6.6821	0.122263	-0.0928135	-0.0189142	-0.0738993	1.50232	-1.14045	-0.23241	-0.642084	0.161867	0.278921	0.820594	0.5343	0.315227	0.62896	0.959466	0.887102	3.00307	0.0779189	0	0	0	0	mMR029059	ENSMUSG00000025862	ENSMUST00000115073,ENSMUST00000115072,ENSMUST00000069619	ENSMUSP00000110725,ENSMUSP00000110724,ENSMUSP00000063250	X	Stag2	Cohesin subunit SA-2 (Stromal antigen 2)(SCC3 homolog 2) [Source:UniProtKB/Swiss-Prot;Acc:O35638]	GO:0007049; GO:0051301; GO:0007067; GO:0005488; GO:0007126; GO:0007059; GO:0005634	NM_001077712.1,NM_021465.3
mMC009096	Rapgef3	8.51843	-0.182448	0.0825677	-0.182947	0.265515	-1.73813	0.786597	-1.74288	1.78861	0.110767	0.448547	0.109905	0.101919	0.239629	0.773429	0.516852	0.553586	7.23025	0.00628761	0	0	0	0	mMC009096	ENSMUSG00000022469	ENSMUST00000023109	ENSMUSP00000023109	15	Rapgef3	Rap guanine nucleotide exchange factor 3 (cAMP-regulated guanine nucleotide exchange factor I)(cAMP-GEFI)(Exchange factor directly activated by cAMP 1)(Epac 1) [Source:UniProtKB/Swiss-Prot;Acc:Q8VCC8]	GO:0001932; GO:0005952; GO:0030552; GO:0051056; GO:0008603; GO:0005085; GO:0007264; GO:0007242; GO:0005737; GO:0005622; GO:0016020; GO:0000166	NM_144850.1
mMC023045	Olfr302	6.49286	-0.0119568	0.058211	-0.0249606	0.0831716	-0.182678	0.889358	-0.381353	0.898528	0.858458	0.393319	0.710387	0.388628	0.924885	0.733396	0.928511	0.821396	0.758248	0.541052	0	0	0	0	mMC023045	ENSMUSG00000061549	ENSMUST00000073222	ENSMUSP00000072955	7	Olfr302	olfactory receptor 301 [Source:RefSeq peptide;Acc:NP_997601]	GO:0004984; GO:0016021; GO:0004872; GO:0007186	NM_212436.1
mMC007131	Tfb1m	7.76187	-0.267638	-0.286984	-0.237949	-0.0490353	-3.0376	-3.25716	-2.70063	-0.393528	0.0116005	0.00788129	0.0210512	0.701638	0.0465439	0.100557	0.279158	0.938537	11.0434	0.00130456	0	0	0	0	mMC007131	ENSMUSG00000036983	ENSMUST00000041003	ENSMUSP00000035291	17	Tfb1m	Dimethyladenosine transferase 1, mitochondrial Precursor (EC 2.1.1.-)(S-adenosylmethionine-6-N', N'-adenosyl(rRNA) dimethyltransferase 1)(Mitochondrial 12S rRNA dimethylase 1)(Mitochondrial transcription factor B1)(mtTFB1) [Source:UniProtKB/Swiss-Prot;Acc:Q8JZM0]	GO:0005739; GO:0003677; GO:0008649; GO:0043790; GO:0006350; GO:0016740; GO:0006355; GO:0006364; GO:0031167; GO:0000154; GO:0003712; GO:0000179; GO:0008168	NM_146074.1
mMR027322	Cypt3	6.89753	0.0627632	0.23791	-0.348536	0.586446	0.388021	1.47083	-2.15475	2.56367	0.70559	0.170054	0.05481	0.0268133	0.830303	0.498906	0.398393	0.338377	3.62208	0.0498504	0	0	0	0	mMR027322	ENSMUSG00000048573	ENSMUST00000056754,ENSMUST00000112573	ENSMUSP00000057687,ENSMUSP00000108192	X	Cypt3	cysteine-rich perinuclear theca 3 [Source:RefSeq peptide;Acc:NP_775543]	GO:0042309; GO:0050825; GO:0050826	NM_173367.2
mMC008205	Dhtkd1	6.64	0.137281	0.0377788	0.0513908	-0.013612	1.96429	0.540559	0.735326	-0.137722	0.075928	0.599856	0.47791	0.893012	0.182598	0.863119	0.837534	0.98107	3.11131	0.0718848	0	0	0	0	mMC008205	ENSMUSG00000025815	ENSMUST00000026924,ENSMUST00000095147	ENSMUSP00000026924,ENSMUSP00000092769	2	Dhtkd1	Probable 2-oxoglutarate dehydrogenase E1 component DHKTD1, mitochondrial Precursor (EC 1.2.4.2)(Dehydrogenase E1 and transketolase domain-containing protein 1) [Source:UniProtKB/Swiss-Prot;Acc:A2ATU0]	GO:0004591; GO:0030976; GO:0016624; GO:0006096; GO:0016491; GO:0055114; GO:0008152; GO:0005739; GO:0003674; GO:0008150; GO:0005575	NA
mMC024742	Krt19	7.75259	-0.178073	-0.861708	-0.474935	-0.386773	-1.47697	-7.14718	-3.93921	-2.26838	0.168429	2.14664e-05	0.00242863	0.0450088	0.323899	0.00518285	0.113933	0.418311	22.2106	6.55795e-05	0	0	0	0	mMC024742	ENSMUSG00000020911	ENSMUST00000007317	ENSMUSP00000007317	11	Krt19	Keratin, type I cytoskeletal 19 (Cytokeratin-19)(CK-19)(Keratin-19)(K19) [Source:UniProtKB/Swiss-Prot;Acc:P19001]	GO:0005515; GO:0005882; GO:0005198; GO:0030018; GO:0042383	NM_008471.2
mMC005837	Ak7	6.57324	-0.0758636	0.00454832	-0.025347	0.0298953	-0.990578	0.0593891	-0.330965	0.276022	0.34371	0.953734	0.747046	0.787776	0.530313	0.987446	0.940105	0.960396	0.975032	0.440181	0	0	0	0	mMC005837	ENSMUSG00000041323	ENSMUST00000040876	ENSMUSP00000043145	12	Ak7	Putative adenylate kinase 7 (EC 2.7.4.3) [Source:UniProtKB/Swiss-Prot;Acc:Q9D2H2]	GO:0019205; GO:0006139; GO:0004017; GO:0000166; GO:0005524; GO:0016740; GO:0003824; GO:0016301; GO:0008152; GO:0005488	NA
mMC008447	Klf9	15.1539	-0.223301	0.185281	0.408745	-0.223463	-2.19878	1.82441	4.02479	-1.5559	0.0507916	0.0960388	0.0021023	0.148723	0.135611	0.373671	0.10792	0.621555	7.31372	0.00604237	0	0	0	0	mMC008447	ENSMUSG00000033863	ENSMUST00000036884	ENSMUSP00000045639	19	Klf9	Krueppel-like factor 9 (Transcription factor BTEB1)(Basic transcription element-binding protein 1)(BTE-binding protein 1)(GC-box-binding protein 1) [Source:UniProtKB/Swiss-Prot;Acc:O35739]	GO:0045449; GO:0006355; GO:0005634; GO:0003677; GO:0003676; GO:0030528; GO:0007566; GO:0050847; GO:0005622; GO:0006350; GO:0046872; GO:0008270	NM_010638.4
mMR028869	Mro	6.61816	-0.0618333	0.0763375	0.0257235	0.050614	-1.09601	1.3531	0.455956	0.634377	0.297071	0.203852	0.657514	0.539128	0.4807	0.547475	0.910172	0.88981	2.27009	0.138659	0	0	0	0	mMR028869	ENSMUSG00000064036	ENSMUST00000119239,ENSMUST00000120033,ENSMUST00000025443	ENSMUSP00000113392,ENSMUSP00000113434,ENSMUSP00000025443	18	Mro	Protein maestro (Male-specific transcription in the developing reproductive organs) [Source:UniProtKB/Swiss-Prot;Acc:Q7TNB4]	GO:0005634; GO:0008150; GO:0003674; GO:0005488; GO:0005730	NM_027741.2
mMC006040	1810049H13Rik	9.60036	0.313433	-0.334815	-0.394085	0.0592695	2.68739	-2.87072	-3.3789	0.359336	0.02155	0.0155807	0.00636869	0.726317	0.072619	0.142049	0.169814	0.944364	10.4999	0.00159043	0	0	0	0	mMC006040	ENSMUSG00000039670	ENSMUST00000044007	ENSMUSP00000036860	11	1810049H13Rik	Uncharacterized protein C17orf90 homolog [Source:UniProtKB/Swiss-Prot;Acc:Q9CR10]	NA	NM_025560.2
mMC006929	Lipf	6.91868	-0.27436	0.0916193	0.0888	0.00281933	-2.88346	0.962896	0.933265	0.0209519	0.0152334	0.356804	0.371214	0.983669	0.0566616	0.701268	0.775723	0.996353	6.19938	0.0105419	0	0	0	0	mMC006929	ENSMUSG00000024768	ENSMUST00000025680	ENSMUSP00000025680	19	Lipf	Gastric triacylglycerol lipase Precursor (Gastric lipase)(GL)(EC 3.1.1.3) [Source:UniProtKB/Swiss-Prot;Acc:Q9CPP7]	GO:0005739; GO:0005576; GO:0016615; GO:0005515; GO:0016787; GO:0006629; GO:0016042; GO:0004806	NM_026334.3
mMC023046	Fbxl20	7.42579	0.421774	-0.0897223	0.0569614	-0.146684	3.52411	-0.749669	0.475937	-0.866634	0.00494644	0.469577	0.643665	0.405111	0.0257592	0.787558	0.9055	0.829081	11.6722	0.00104641	0	0	0	0	mMC023046	ENSMUSG00000020883	ENSMUST00000075071,ENSMUST00000107549,ENSMUST00000103143	ENSMUSP00000074580,ENSMUSP00000103173,ENSMUSP00000099432	11	Fbxl20	F-box/LRR-repeat protein 20 (F-box and leucine-rich repeat protein 20)(F-box/LRR-repeat protein 2-like) [Source:UniProtKB/Swiss-Prot;Acc:Q9CZV8]	GO:0005515; GO:0005737; GO:0019941	NM_028149.1
mMC007117	Pou4f1	6.65375	-0.0913187	0.0426279	0.091103	-0.0484751	-0.796039	0.371594	0.794158	-0.298798	0.44327	0.717431	0.444317	0.770803	0.625905	0.913927	0.822728	0.956095	0.484217	0.700191	0	0	0	0	mMC007117	ENSMUSG00000048349	ENSMUST00000053016	ENSMUSP00000060798	14	Pou4f1	POU domain, class 4, transcription factor 1 (Brain-specific homeobox/POU domain protein 3A)(Brn-3A)(Brn-3.0) [Source:UniProtKB/Swiss-Prot;Acc:P17208]	GO:0030182; GO:0001967; GO:0043065; GO:0051260; GO:0007275; GO:0030528; GO:0021953; GO:0003677; GO:0005515; GO:0006350; GO:0006355; GO:0005634; GO:0043565; GO:0003700; GO:0016020; GO:0045449; GO:0007399; GO:0042309; GO:0004879; GO:0051355; GO:0048934; GO:0021535; GO:0050825; GO:0050826	NM_011143.4
mMR027323	Zfp113	9.32184	-0.165144	0.66189	0.14198	0.519909	-0.603213	2.41766	0.518606	1.34283	0.558905	0.0346697	0.614565	0.20705	0.723112	0.216093	0.89479	0.687492	3.64534	0.0490528	0	0	0	0	mMR027323	ENSMUSG00000037007	ENSMUST00000049393	ENSMUSP00000041796	5	Zfp113	zinc finger protein 113 [Source:RefSeq peptide;Acc:NP_062721]	GO:0006350; GO:0005622; GO:0008270; GO:0046872; GO:0003676; GO:0005634; GO:0006355	NM_019747.4
mMC024793	St6galnac6	10.5166	-0.529737	-0.354747	-0.362019	0.00727196	-2.02575	-1.35657	-1.38438	0.0196635	0.0683949	0.20278	0.194363	0.984673	0.168483	0.546196	0.625966	0.996353	4.02573	0.037917	0	0	0	0	mMC024793	ENSMUSG00000026811	ENSMUST00000113282,ENSMUST00000113290,ENSMUST00000095045,ENSMUST00000095044,ENSMUST00000072111,ENSMUST00000081879	ENSMUSP00000108907,ENSMUSP00000108915,ENSMUSP00000092655,ENSMUSP00000092654,ENSMUSP00000071983,ENSMUSP00000080555	2	St6galnac6	Alpha-N-acetylgalactosaminide alpha-2,6-sialyltransferase 6 (EC 2.4.99.-)(GalNAc alpha-2,6-sialyltransferase VI)(ST6GalNAc VI)(Sialyltransferase 7F) [Source:UniProtKB/Swiss-Prot;Acc:Q9JM95]	GO:0030173; GO:0016021; GO:0016020; GO:0001574; GO:0001665; GO:0008373; GO:0005737; GO:0016740; GO:0005794; GO:0006486; GO:0000139; GO:0016757	NM_001025310.1,NM_016973.2,NM_001025311.1
mMC005845	Scel	9.14805	-0.320945	0.343415	-0.34265	0.686066	-2.6515	2.83713	-2.83081	4.00784	0.0229616	0.0165346	0.0167205	0.00216307	0.0760654	0.146303	0.255826	0.122487	25.4145	3.52476e-05	0	0	0	0	mMC005845	ENSMUSG00000022123	ENSMUST00000110760,ENSMUST00000110762,ENSMUST00000095576	ENSMUSP00000106388,ENSMUSP00000106390,ENSMUSP00000093233	14	Scel	Sciellin [Source:UniProtKB/Swiss-Prot;Acc:Q9EQG3]	GO:0030216; GO:0008544; GO:0008270; GO:0046872; GO:0005737; GO:0009790; GO:0016020	NM_022886.2
mMC024382	Abl2	7.41197	0.0102575	0.410997	0.0365562	0.374441	0.0475528	1.90535	0.169472	1.22745	0.962946	0.0838725	0.868579	0.245908	0.982531	0.346967	0.971715	0.727431	1.66839	0.23218	0	0	0	0	mMC024382	ENSMUSG00000026596	ENSMUST00000027888	ENSMUSP00000027888	1	Abl2	Tyrosine-protein kinase ABL2 (EC 2.7.10.2)(Abelson murine leukemia viral oncogene homolog 2)(Abelson-related gene protein)(Tyrosine kinase ARG) [Source:UniProtKB/Swiss-Prot;Acc:Q4JIM5]	GO:0006468; GO:0004674; GO:0000166; GO:0005524; GO:0007155; GO:0030145; GO:0016301; GO:0005856; GO:0000287; GO:0005515; GO:0016740; GO:0005737; GO:0046872; GO:0016023; GO:0007015; GO:0015629; GO:0004672; GO:0035014; GO:0018108; GO:0004715; GO:0004713; GO:0005942; GO:0051017	NA
mMC008448	Tsnaxip1	7.42861	-0.0297524	0.0868472	0.0609402	0.025907	-0.270947	0.790894	0.554966	0.166826	0.791574	0.44614	0.590302	0.87061	0.886802	0.771785	0.884343	0.976723	0.412002	0.74777	0	0	0	0	mMC008448	ENSMUSG00000031893	ENSMUST00000034365	ENSMUSP00000034365	8	Tsnaxip1	Translin-associated factor X-interacting protein 1 (Trax-interacting protein 1) [Source:UniProtKB/Swiss-Prot;Acc:Q99P25]	GO:0007283; GO:0005737; GO:0005515; GO:0048471; GO:0030154; GO:0007275	NM_024445.4
mMR029209	Pkn2	8.10896	0.298372	0.0103081	-0.129871	0.140179	1.83784	0.0634931	-0.799946	0.610544	0.0939148	0.950542	0.441098	0.554217	0.213229	0.986985	0.820423	0.895804	1.53276	0.262198	0	0	0	0	mMR029209	ENSMUSG00000004591	ENSMUST00000090108,ENSMUST00000043812	ENSMUSP00000087567,ENSMUSP00000039566	3	Pkn2	Serine/threonine-protein kinase N2 (EC 2.7.11.13)(Protein kinase C-like 2)(Protein-kinase C-related kinase 2) [Source:UniProtKB/Swiss-Prot;Acc:Q8BWW9]	GO:0016301; GO:0004697; GO:0005737; GO:0016740; GO:0005622; GO:0007165; GO:0004672; GO:0004713; GO:0000166; GO:0004674; GO:0005524; GO:0006468; GO:0005634	NM_178654.3
mMC006148	Lrfn5	13.1562	-0.288376	-0.228174	-0.460059	0.231885	-1.79654	-1.42149	-2.8661	1.02149	0.100588	0.18359	0.0157084	0.329506	0.223619	0.518275	0.249551	0.785709	7.64146	0.00518283	0	0	0	0	mMC006148	ENSMUSG00000035653	ENSMUST00000119481	ENSMUSP00000113123	12	Lrfn5	Leucine-rich repeat and fibronectin type-III domain-containing protein 5 Precursor [Source:UniProtKB/Swiss-Prot;Acc:Q8BXA0]	GO:0005515; GO:0016020; GO:0016021	NA
mMR029060	Dhdh	6.65307	0.0140219	-0.110641	0.0419978	-0.152639	0.232381	-1.83361	0.696015	-1.78872	0.820616	0.0945783	0.501221	0.101901	0.904337	0.370274	0.848104	0.553586	2.77658	0.0925715	0	0	0	0	mMR029060	ENSMUSG00000011382	ENSMUST00000011526	ENSMUSP00000011526	7	Dhdh	Trans-1,2-dihydrobenzene-1,2-diol dehydrogenase (EC 1.3.1.20)(Dimeric dihydrodiol dehydrogenase)(D-xylose-NADP dehydrogenase)(EC 1.1.1.179)(D-xylose 1-dehydrogenase) [Source:UniProtKB/Swiss-Prot;Acc:Q9DBB8]	GO:0005488; GO:0055114; GO:0016491; GO:0047115; GO:0047837; GO:0009055; GO:0008152; GO:0003824	NM_027903.3
mMC009082	Nek3	10.956	-0.985107	-0.0270385	-0.380654	0.353615	-5.57685	-0.153069	-2.15494	1.41554	0.000181982	0.881185	0.0547919	0.185283	0.00361513	0.970619	0.398393	0.668093	30.4006	1.5175e-05	0	0	0	0	mMC009082	ENSMUSG00000031478	ENSMUST00000110730,ENSMUST00000033865	ENSMUSP00000106358,ENSMUSP00000033865	8	Nek3	Serine/threonine-protein kinase Nek3 (EC 2.7.11.1)(NimA-related protein kinase 3) [Source:UniProtKB/Swiss-Prot;Acc:Q9R0A5]	GO:0006468; GO:0005524; GO:0000166; GO:0004674; GO:0016740; GO:0046872; GO:0004713; GO:0007067; GO:0051301; GO:0007049; GO:0016301; GO:0000287; GO:0004672	NA
mMR027801	Eif3g	14.2418	-0.160785	-0.236201	-0.0998482	-0.136353	-1.54703	-2.27266	-0.96071	-0.927688	0.150833	0.0446747	0.357853	0.373972	0.300661	0.248305	0.765551	0.81288	2.55863	0.109793	0	0	0	0	mMR027801	ENSMUSG00000070319	ENSMUST00000004206	ENSMUSP00000004206	9	Eif3g	Eukaryotic translation initiation factor 3 subunit G (eIF3g)(Eukaryotic translation initiation factor 3 subunit 4)(eIF-3-delta)(Eukaryotic translation initiation factor 3 RNA-binding subunit)(eIF-3 RNA-binding subunit)(eIF3 p44)(eIF3 p42) [Source:UniProtKB/Swiss-Prot;Acc:Q9Z1D1]	GO:0003676; GO:0003723; GO:0005737; GO:0000166; GO:0003743; GO:0006412	NM_016876.3
mMC023047	AC153582.10-2	6.45911	-0.00282368	-0.057422	0.00849871	-0.0659207	-0.0448327	-0.911712	0.134937	-0.740093	0.965064	0.381953	0.89516	0.475131	0.983416	0.722878	0.978153	0.864197	0.435778	0.731884	0	0	0	0	mMC023047	ENSMUSG00000030113	ENSMUST00000032206	ENSMUSP00000032206	6	AC153582.10-2	None	GO:0005515; GO:0005576; GO:0005615; GO:0004866	NA
mMR027324	Ndst1	9.82169	1.00445	0.132662	-0.0490236	0.181685	3.88897	0.513632	-0.189807	0.497406	0.00264434	0.617923	0.853005	0.628941	0.0172268	0.872294	0.968855	0.920574	8.44139	0.00362567	0	0	0	0	mMR027324	ENSMUSG00000054008	ENSMUST00000066785	ENSMUSP00000068687	18	Ndst1	Bifunctional heparan sulfate N-deacetylase/N-sulfotransferase 1 (EC 2.8.2.8)(Glucosaminyl N-deacetylase/N-sulfotransferase 1)(NDST-1)([Heparan sulfate]-glucosamine N-sulfotransferase 1)(HSNST 1)(N-heparan sulfate sulfotransferase 1)(N-HSST 1) [Includes Heparan sulfate N-deacetylase 1(EC 3.-.-.-);Heparan sulfate N-sulfotransferase 1(EC 2.8.2.-)] [Source:UniProtKB/Swiss-Prot;Acc:Q3UHN9]	GO:0030901; GO:0007585; GO:0048703; GO:0015016; GO:0008146; GO:0000165; GO:0007224; GO:0030900; GO:0006954; GO:0003824; GO:0016787; GO:0048702; GO:0006476; GO:0000271; GO:0030203; GO:0008543; GO:0006477; GO:0009887; GO:0016020; GO:0016021; GO:0016740; GO:0005794; GO:0000139; GO:0009790	NM_008306.4
mMC008292	Tspan6	12.1317	-0.579079	-0.778311	-0.557578	-0.220733	-3.16014	-4.24739	-3.04281	-0.851767	0.00934658	0.00145051	0.0114942	0.412955	0.0398331	0.0425313	0.220366	0.83272	13.4614	0.000584556	0	0	0	0	mMC008292	ENSMUSG00000067377	ENSMUST00000087557	ENSMUSP00000084838	X	Tspan6	Tetraspanin-6 (Tspan-6)(Transmembrane 4 superfamily member 6) [Source:UniProtKB/Swiss-Prot;Acc:O70401]	GO:0016021; GO:0016020	NM_019656.3
mMC008531	Slc6a20b	6.99531	-0.290752	0.0633649	0.0378994	0.0254654	-4.51303	0.983544	0.588272	0.2795	0.000939392	0.347004	0.568529	0.785177	0.00912843	0.692158	0.877382	0.959492	15.2314	0.000347504	0	0	0	0	mMC008531	ENSMUSG00000025243	ENSMUST00000026273	ENSMUSP00000026273	9	Slc6a20b	Sodium- and chloride-dependent transporter XTRP3B (Solute carrier family 6 member 20B)(IMINO-K) [Source:UniProtKB/Swiss-Prot;Acc:O88575]	GO:0005215; GO:0006810; GO:0015293; GO:0005886; GO:0005887; GO:0016021; GO:0016020; GO:0005328; GO:0016324; GO:0006836	NM_011731.2
mMC006156	Il9	7.17551	-0.116426	0.286203	-0.116075	0.402278	-1.14655	2.81851	-1.14309	2.80128	0.276498	0.0170885	0.27787	0.0176176	0.458106	0.1483	0.704817	0.288846	9.6038	0.00224216	0	0	0	0	mMC006156	ENSMUSG00000021538	ENSMUST00000022019	ENSMUSP00000022019	13	Il9	Interleukin-9 Precursor (IL-9)(T-cell growth factor P40)(P40 cytokine) [Source:UniProtKB/Swiss-Prot;Acc:P15247]	GO:0045407; GO:0005125; GO:0005576; GO:0005615; GO:0008083; GO:0005126; GO:0006955	NM_008373.1
mMR029152	4932417H02Rik	8.57114	-0.615927	0.082919	0.0270085	0.0559105	-4.26254	0.573844	0.186913	0.273601	0.00141465	0.577907	0.855217	0.789588	0.011697	0.851932	0.969602	0.96095	13.3588	0.000603415	0	0	0	0	mMR029152	ENSMUSG00000025583	ENSMUST00000026671	ENSMUSP00000026671	11	4932417H02Rik	Regulatory-associated protein of mTOR (Raptor)(p150 target of rapamycin (TOR)-scaffold protein) [Source:UniProtKB/Swiss-Prot;Acc:Q8K4Q0]	GO:0005515; GO:0005488; GO:0031931	NM_028898.2
mMC009235	Ankrd12	7.56327	0.336237	-0.0660997	0.186081	-0.252181	2.26758	-0.445777	1.25493	-1.20258	0.0450711	0.664622	0.236157	0.255012	0.124467	0.892782	0.670467	0.736153	7.07221	0.00678492	0	0	0	0	mMC009235	ENSMUSG00000034647	ENSMUST00000038116,ENSMUST00000086699	ENSMUSP00000039035,ENSMUSP00000083906	17	Ankrd12	ankyrin repeat domain 12 [Source:RefSeq peptide;Acc:NP_001020743]	NA	NM_001025572.1
mMR027806	Cdh3	9.48532	-0.140651	0.497721	-0.0891589	0.58688	-0.590402	2.08925	-0.374256	1.74196	0.567151	0.0613527	0.715506	0.110072	0.729563	0.293792	0.929966	0.570015	3.71517	0.0467468	0	0	0	0	mMR027806	ENSMUSG00000061048	ENSMUST00000080797	ENSMUSP00000079613	8	Cdh3	Cadherin-3 Precursor (Placental cadherin)(P-cadherin) [Source:UniProtKB/Swiss-Prot;Acc:P10287]	GO:0005509; GO:0007155; GO:0005913; GO:0016337; GO:0007156; GO:0016021; GO:0016020; GO:0005515; GO:0005886	NM_001037809.4,NM_007665.2
mMC006925	BC034090	8.65382	-0.0607503	0.240443	0.0348498	0.205594	-0.493306	1.95246	0.282988	1.18049	0.63174	0.077465	0.782572	0.26332	0.777414	0.332939	0.94963	0.741574	2.47318	0.117544	0	0	0	0	mMC006925	ENSMUSG00000033722	ENSMUST00000035914	ENSMUSP00000037456	1	BC034090	MKIAA1614 protein Fragment [Source:UniProtKB/TrEMBL;Acc:Q6ZPL5]	GO:0005515	NA
mMC023056	Rgl1	6.55658	-0.0259529	-0.0370473	-0.0515488	0.0145015	-0.341367	-0.487294	-0.678037	0.134876	0.739421	0.635855	0.512109	0.895208	0.852933	0.880516	0.852343	0.981808	0.359557	0.783458	0	0	0	0	mMC023056	ENSMUSG00000026482	ENSMUST00000111859,ENSMUST00000027760	ENSMUSP00000107490,ENSMUSP00000027760	1	Rgl1	Ral guanine nucleotide dissociation stimulator-like 1 (RalGDS-like 1) [Source:UniProtKB/Swiss-Prot;Acc:Q60695]	GO:0007165; GO:0005622; GO:0051056; GO:0005085; GO:0007264	NM_016846.3
mMC008293	Brms1l	11.3146	0.127676	-0.128039	-0.275585	0.147545	0.7632	-0.765374	-1.64735	0.623651	0.461799	0.460558	0.128435	0.54589	0.642238	0.781863	0.544744	0.89242	1.16907	0.366534	0	0	0	0	mMC008293	ENSMUSG00000012076	ENSMUST00000012220,ENSMUST00000059250	ENSMUSP00000012220,ENSMUSP00000082500	12	Brms1l	Breast cancer metastasis-suppressor 1-like protein [Source:UniProtKB/Swiss-Prot;Acc:Q3U1T3]	GO:0040008; GO:0006350; GO:0005634; GO:0006355	NM_001037756.2
mMC005971	Txnl1	6.50041	0.0375326	0.0116509	-0.168952	0.180603	0.519139	0.161152	-2.3369	1.76639	0.614206	0.874969	0.039938	0.105732	0.764097	0.969046	0.352259	0.562041	2.18417	0.148891	0	0	0	0	mMC005971	ENSMUSG00000024583	ENSMUST00000025476	ENSMUSP00000025476	18	Txnl1	Thioredoxin-like protein 1 (32 kDa thioredoxin-related protein) [Source:UniProtKB/Swiss-Prot;Acc:Q8CDN6]	GO:0022900; GO:0005737; GO:0045454; GO:0006810	NA
mMC024374	St13	9.85735	-0.0379635	0.268904	-0.223672	0.492576	-0.189825	1.34457	-1.1184	1.74159	0.852991	0.206505	0.287815	0.110139	0.922721	0.551073	0.712918	0.570015	2.36632	0.128149	0	0	0	0	mMC024374	ENSMUSG00000022403	ENSMUST00000023039	ENSMUSP00000023039	15	St13	Hsc70-interacting protein (Hip)(Protein ST13 homolog)(Protein FAM10A1) [Source:UniProtKB/Swiss-Prot;Acc:Q99L47]	GO:0005488; GO:0005737	NM_133726.2
mMC008532	Prl2a1	6.90672	-0.0999747	0.039451	0.157797	-0.118346	-1.09039	0.43028	1.72105	-0.91271	0.299427	0.675509	0.113915	0.381451	0.483202	0.897426	0.523469	0.817087	1.18107	0.362435	0	0	0	0	mMC008532	ENSMUSG00000022886	ENSMUST00000023602	ENSMUSP00000023602	13	Prl2a1	Prolactin-2A1 Precursor (Placental prolactin-like protein M)(PRL-like protein M)(PLP-M) [Source:UniProtKB/Swiss-Prot;Acc:Q9JHK0]	GO:0005576; GO:0008150; GO:0003674; GO:0005179; GO:0005575	NM_019991.1
mMR029221	Slc10a4	10.0095	0.0385252	0.771369	-0.0272795	0.798648	0.110135	2.20518	-0.0779863	1.61444	0.914336	0.0502318	0.939275	0.135436	0.957954	0.264391	0.989291	0.603844	2.33221	0.131764	0	0	0	0	mMR029221	ENSMUSG00000029219	ENSMUST00000031127	ENSMUSP00000031127	5	Slc10a4	Sodium/bile acid cotransporter 4 (Na(+)/bile acid cotransporter 4)(Solute carrier family 10 member 4) [Source:UniProtKB/Swiss-Prot;Acc:Q3UEZ8]	GO:0008508; GO:0016020; GO:0016021; GO:0006810; GO:0006814; GO:0015293; GO:0031402; GO:0006811	NM_173403.2
mMC006164	Spast	6.65276	0.144299	-0.0919257	-0.0472472	-0.0446786	1.95996	-1.24859	-0.641741	-0.42911	0.0764865	0.238377	0.534514	0.676335	0.183639	0.586965	0.862874	0.933096	4.07223	0.0367708	0	0	0	0	mMC006164	ENSMUSG00000024068	ENSMUST00000024869	ENSMUSP00000024869	17	Spast	Spastin (EC 3.6.1.3) [Source:UniProtKB/Swiss-Prot;Acc:Q9QYY8]	GO:0005634; GO:0016020; GO:0016021; GO:0005524; GO:0000166; GO:0030154; GO:0005813; GO:0008568; GO:0005874; GO:0007275; GO:0005856; GO:0051301; GO:0007049; GO:0016887; GO:0005819; GO:0017111; GO:0016787; GO:0001578; GO:0043014; GO:0048487; GO:0051260; GO:0030496; GO:0006888; GO:0048471; GO:0005768; GO:0005737; GO:0005783; GO:0008017; GO:0007399; GO:0007109; GO:0034214; GO:0042624; GO:0051013	NA
mMC009236	Pdc	6.45156	-0.0786854	-0.0100577	0.10466	-0.114718	-1.24586	-0.159247	1.65713	-1.28437	0.239341	0.876433	0.126418	0.226057	0.414876	0.969318	0.541995	0.705875	0.999826	0.42995	0	0	0	0	mMC009236	ENSMUSG00000006007	ENSMUST00000006164	ENSMUSP00000006164	1	Pdc	Phosducin (PHD)(33 kDa phototransducing protein)(Rod photoreceptor 1)(RPR-1) [Source:UniProtKB/Swiss-Prot;Acc:Q9QW08]	GO:0005829; GO:0001750; GO:0007601; GO:0050896	NA
mMR027807	Tle1	8.21548	0.0781001	-0.402247	-0.218975	-0.183272	0.737621	-3.79905	-2.06813	-1.22395	0.476571	0.00308168	0.0636155	0.247176	0.655158	0.0621171	0.420775	0.729149	7.94988	0.00450321	0	0	0	0	mMR027807	ENSMUSG00000008305	ENSMUST00000072695	ENSMUSP00000072481	4	Tle1	Transducin-like enhancer protein 1 (Groucho-related protein 1)(Grg-1) [Source:UniProtKB/Swiss-Prot;Acc:Q62440]	GO:0005634; GO:0006355; GO:0016055; GO:0000122; GO:0005667; GO:0003714; GO:0003682; GO:0045449; GO:0006357; GO:0006350; GO:0005515; GO:0005737	NM_011599.4
mMC015144	Odz1	6.21985	0.0103836	0.0176645	0.0218761	-0.00421158	0.165173	0.28099	0.347984	-0.0473718	0.871879	0.784064	0.734585	0.963087	0.932888	0.940782	0.936195	0.993437	0.092996	0.962315	0	0	0	0	mMC015144	ENSMUSG00000016150	ENSMUST00000115061,ENSMUST00000115059,ENSMUST00000115058,ENSMUST00000016294	ENSMUSP00000110713,ENSMUSP00000110711,ENSMUSP00000110710,ENSMUSP00000016294	X	Odz1	Teneurin-1 (Ten-1)(Tenascin-M1)(Ten-m1)(Protein Odd Oz/ten-m homolog 1) [Source:UniProtKB/Swiss-Prot;Acc:Q9WTS4]	GO:0005887; GO:0005509; GO:0016021; GO:0016020; GO:0007165; GO:0004252; GO:0006508	NM_011855.3
mMC014902	Lypd5	7.94062	0.085919	0.204693	-0.0763823	0.281076	0.410356	0.977631	-0.364808	0.949247	0.689622	0.34979	0.722345	0.363391	0.819408	0.695115	0.932323	0.807082	0.408315	0.750251	0	0	0	0	mMC014902	ENSMUSG00000030484	ENSMUST00000032683	ENSMUSP00000032683	7	Lypd5	Ly6/PLAUR domain-containing protein 5 Precursor [Source:UniProtKB/Swiss-Prot;Acc:Q9D7Z7]	GO:0031225; GO:0005886; GO:0016020	NA
mMC018516	Rnf38	9.58904	0.0786127	-0.416753	0.196928	-0.613682	0.739213	-3.91883	1.85176	-4.08042	0.475643	0.00251385	0.0917569	0.00191496	0.654358	0.056648	0.483667	0.115905	15.0201	0.000368807	0	0	0	0	mMC018516	ENSMUSG00000035696	ENSMUST00000098098,ENSMUST00000102934,ENSMUST00000045793	ENSMUSP00000095702,ENSMUSP00000099998,ENSMUSP00000038477	4	Rnf38	RING finger protein 38 [Source:UniProtKB/Swiss-Prot;Acc:Q8BI21]	GO:0005515; GO:0046872; GO:0008270	NM_001038993.2,NM_175201.4
mMC017168	Tiparp	6.57643	0.00151752	0.0657494	0.0221773	0.0435721	0.0203165	0.880246	0.296907	0.412483	0.984164	0.398019	0.772208	0.688109	0.991966	0.73715	0.948003	0.93549	0.33675	0.799203	0	0	0	0	mMC017168	ENSMUSG00000034640	ENSMUST00000047906	ENSMUSP00000048051	3	Tiparp	TCDD-inducible poly [ADP-ribose] polymerase (EC 2.4.2.30) [Source:UniProtKB/Swiss-Prot;Acc:Q8C1B2]	GO:0005634; GO:0030097; GO:0048705; GO:0006471; GO:0048008; GO:0060325; GO:0001570; GO:0006807; GO:0001822; GO:0003950; GO:0005575; GO:0009791; GO:0044236; GO:0016757; GO:0060021; GO:0003674; GO:0008270; GO:0016740; GO:0005515; GO:0046872; GO:0048745; GO:0003676	NM_178892.5
mMR028181	Timp3	12.0216	-0.205897	-0.444903	-0.549858	0.104956	-1.20356	-2.60065	-3.21416	0.433817	0.25465	0.0251195	0.00849952	0.673017	0.43311	0.182628	0.195715	0.93242	7.21875	0.00632231	0	0	0	0	mMR028181	ENSMUSG00000020044	ENSMUST00000020234	ENSMUSP00000020234	10	Timp3	Metalloproteinase inhibitor 3 Precursor (Tissue inhibitor of metalloproteinases 3)(TIMP-3) [Source:UniProtKB/Swiss-Prot;Acc:P39876]	GO:0005515; GO:0043627; GO:0014070; GO:0042246; GO:0005576; GO:0005615; GO:0005578; GO:0004857; GO:0007169; GO:0008191; GO:0005604	NM_011595.2
mMC013498	Fcrl1	6.86494	-0.0636126	0.127672	-0.0720831	0.199755	-0.651941	1.30846	-0.738752	1.4476	0.528161	0.218057	0.475912	0.176316	0.697201	0.565169	0.836451	0.657476	2.62426	0.104243	0	0	0	0	mMC013498	ENSMUSG00000059994	ENSMUST00000072480	ENSMUSP00000072300	3	Fcrl1	Fc receptor-like protein 1 Precursor (FcR-like protein 1)(FcRL1)(Fc receptor homolog 1)(FcRH1)(moFcRH1)(IFGP family protein 1)(mIFGP1)(BXMAS1-like protein 1)(mBXMH1) [Source:UniProtKB/Swiss-Prot;Acc:Q8R4Y0]	GO:0005886; GO:0004872; GO:0016020; GO:0016021	NA
mMC013666	Tradd	8.08487	-0.179957	-0.0125653	0.0168201	-0.0293854	-2.21152	-0.154418	0.206705	-0.255352	0.0496821	0.880147	0.840111	0.803281	0.133329	0.970282	0.964826	0.963874	2.77206	0.0928952	0	0	0	0	mMC013666	ENSMUSG00000031887	ENSMUST00000034359	ENSMUSP00000034359	8	Tradd	Tumor necrosis factor receptor type 1-associated DEATH domain protein (TNFR1-associated DEATH domain protein)(TNFRSF1A-associated via death domain) [Source:UniProtKB/Swiss-Prot;Acc:Q3U0V2]	GO:0043123; GO:0004871; GO:0006917; GO:0042981; GO:0005515; GO:0005737; GO:0007165; GO:0006915; GO:0005856; GO:0051798	NA
mMC016972	Rsad1	8.0575	0.0641444	-0.19397	-0.347115	0.153144	0.359561	-1.0873	-1.94575	0.607016	0.726154	0.300733	0.0783488	0.55647	0.843897	0.651541	0.455759	0.896155	1.65929	0.234068	0	0	0	0	mMC016972	ENSMUSG00000039096	ENSMUST00000040487	ENSMUSP00000037361	11	Rsad1	Radical S-adenosyl methionine domain-containing protein 1, mitochondrial Precursor (EC 1.3.99.-)(Oxygen-independent coproporphyrinogen-III oxidase-like protein RSAD1) [Source:UniProtKB/Swiss-Prot;Acc:Q5SUV1]	GO:0051536; GO:0005739; GO:0003824; GO:0005506; GO:0046872; GO:0055114; GO:0016491; GO:0005737; GO:0006779; GO:0004109; GO:0051539	NM_001013381.2
mMC015036	Suox	7.8035	0.434637	0.0705292	0.035127	0.0354023	3.02217	0.490413	0.244249	0.174064	0.0119207	0.633719	0.811647	0.865057	0.0474991	0.879667	0.956529	0.975976	5.70321	0.0137713	0	0	0	0	mMC015036	ENSMUSG00000049858	ENSMUST00000054764	ENSMUSP00000056195	10	Suox	Sulfite oxidase, mitochondrial Precursor (EC 1.8.3.1) [Source:UniProtKB/Swiss-Prot;Acc:Q8R086]	GO:0055114; GO:0016491; GO:0046872; GO:0005829; GO:0005739; GO:0007584; GO:0009055; GO:0005506; GO:0043546; GO:0030151; GO:0005758; GO:0008482; GO:0020037	NM_173733.3
mMC013669	4933432I09Rik	6.77901	0.090092	0.307601	-0.0296268	0.337227	1.12158	3.82942	-0.368834	2.96861	0.286519	0.00292613	0.719428	0.0131038	0.469084	0.0605367	0.931284	0.255687	5.57056	0.0148246	0	0	0	0	mMC013669	ENSMUSG00000075346	ENSMUST00000100100	ENSMUSP00000097677	16	4933432I09Rik	Putative uncharacterized protein [Source:UniProtKB/TrEMBL;Acc:Q3TTA9]	NA	NA
mMC018471	Myo6	7.14649	0.743781	0.235289	-0.0760697	0.311359	5.51787	1.74553	-0.564337	1.63333	0.000198482	0.109427	0.584132	0.131378	0.00379493	0.396572	0.882605	0.599982	13.8119	0.000525202	0	0	0	0	mMC018471	ENSMUSG00000033577	ENSMUST00000113268,ENSMUST00000035889,ENSMUST00000076140,ENSMUST00000113259,ENSMUST00000113266	ENSMUSP00000108893,ENSMUSP00000036181,ENSMUSP00000075501,ENSMUSP00000108884,ENSMUSP00000108891	9	Myo6	Myosin-VI [Source:UniProtKB/Swiss-Prot;Acc:Q64331]	GO:0014047; GO:0048167; GO:0006810; GO:0005886; GO:0045202; GO:0007626; GO:0016459; GO:0042472; GO:0007605; GO:0031410; GO:0030424; GO:0006605; GO:0043025; GO:0042995; GO:0005634; GO:0000166; GO:0005524; GO:0016020; GO:0006897; GO:0005516; GO:0003779; GO:0007268; GO:0003774; GO:0005515; GO:0048471; GO:0005737; GO:0015031; GO:0005794; GO:0001726; GO:0016358; GO:0012506; GO:0007416; GO:0042491; GO:…	NM_001039546.1
mMC016977	Tac2	10.9551	-0.319642	0.458499	0.0644992	0.394	-1.66628	2.39013	0.336231	1.45233	0.124556	0.0363847	0.743182	0.175026	0.261553	0.222058	0.938998	0.655894	6.77757	0.0078422	0	0	0	0	mMC016977	ENSMUSG00000025400	ENSMUST00000026466	ENSMUSP00000026466	10	Tac2	Tachykinin-3 Precursor (Preprotachykinin-B)(PPT-B)(Neurokinin B-like protein Zneurok1) [Contains Neurokinin-B(NKB)(Neuromedin-K)] [Source:UniProtKB/Swiss-Prot;Acc:P55099]	GO:0007217; GO:0005576; GO:0007218	NM_009312.2
mMC017172	Fgd2	9.11884	-0.225824	-0.172894	-0.2176	0.0447057	-1.5251	-1.16764	-1.46956	0.213489	0.15616	0.268251	0.170391	0.834949	0.307796	0.618928	0.598219	0.970961	3.04712	0.0753943	0	0	0	0	mMC017172	ENSMUSG00000024013	ENSMUST00000024810	ENSMUSP00000024810	17	Fgd2	FYVE, RhoGEF and PH domain-containing protein 2 [Source:UniProtKB/Swiss-Prot;Acc:Q8BY35]	GO:0005856; GO:0003743; GO:0035023; GO:0005089; GO:0005085; GO:0006413; GO:0008270; GO:0005737; GO:0046872; GO:0005622	NA
mMC013502	Ampd2	7.91046	0.23539	-0.154056	-0.0588075	-0.0952488	1.90001	-1.24351	-0.474681	-0.543643	0.0846291	0.240171	0.644531	0.597804	0.197492	0.588586	0.905724	0.91059	4.06962	0.0368342	0	0	0	0	mMC013502	ENSMUSG00000027889	ENSMUST00000102638,ENSMUST00000106668,ENSMUST00000078912,ENSMUST00000102637	ENSMUSP00000099698,ENSMUSP00000102279,ENSMUSP00000077946,ENSMUSP00000099697	3	Ampd2	AMP deaminase 2 (EC 3.5.4.6)(AMP deaminase isoform L) [Source:UniProtKB/Swiss-Prot;Acc:Q9DBT5]	GO:0006144; GO:0016814; GO:0003876; GO:0009168; GO:0016787; GO:0009117; GO:0019239	NM_028779.4
mMC015013	Rgl3	8.9142	0.138004	0.500713	-0.140845	0.641558	0.482185	1.74948	-0.492112	1.58505	0.639363	0.108718	0.632556	0.141971	0.783591	0.395471	0.901547	0.614326	1.37284	0.303346	0	0	0	0	mMC015013	ENSMUSG00000040146	ENSMUST00000045193,ENSMUST00000045726	ENSMUSP00000038791,ENSMUSP00000035726	9	Rgl3	Ral guanine nucleotide dissociation stimulator-like 3 (RalGDS-like 3)(RalGDS-related effector protein of M-Ras)(Ras pathway modulator)(RPM) [Source:UniProtKB/Swiss-Prot;Acc:Q3UYI5]	GO:0005085; GO:0007264; GO:0005575; GO:0008321; GO:0017016; GO:0051056; GO:0005515; GO:0005622; GO:0007165	NM_023622.4
mMC013696	Rfng	9.63652	-0.195714	0.0629513	1.11979	-1.05684	-1.06996	0.344151	6.12181	-4.08543	0.308124	0.737385	8.35071e-05	0.00189899	0.492805	0.92364	0.0339766	0.115896	14.7372	0.000399811	0	0	0	0	mMC013696	ENSMUSG00000025158	ENSMUST00000026156	ENSMUSP00000026156	11	Rfng	Beta-1,3-N-acetylglucosaminyltransferase radical fringe (EC 2.4.1.222)(O-fucosylpeptide 3-beta-N-acetylglucosaminyltransferase) [Source:UniProtKB/Swiss-Prot;Acc:O09009]	GO:0016740; GO:0016020; GO:0016021; GO:0007399; GO:0030173; GO:0033829; GO:0007389; GO:0007275; GO:0030154; GO:0000139; GO:0016757; GO:0005794	NM_009053.2
mMC017069	Cd200r4	6.65133	0.0212606	-0.0269318	-0.766721	0.739789	0.0412832	-0.0522954	-1.4888	1.01576	0.967828	0.959254	0.165341	0.332107	0.98468	0.989151	0.592128	0.786964	1.04527	0.411842	0	0	0	0	mMC017069	ENSMUSG00000062082	ENSMUST00000114626,ENSMUST00000074488,ENSMUST00000116600	ENSMUSP00000110273,ENSMUSP00000074085,ENSMUSP00000112299	16	Cd200r4	Cell surface glycoprotein CD200 receptor 2 Precursor (Cell surface glycoprotein OX2 receptor 2)(CD200 cell surface glycoprotein receptor-like 2)(CD200 receptor-like 2)(CD200 cell surface glycoprotein receptor-like c)(CD200RLc) [Source:UniProtKB/Swiss-Prot;Acc:Q6XJV6]	GO:0009897; GO:0016020; GO:0016021; GO:0004872; GO:0005515	NA
mMC013472	Prl2b1	6.53808	0.0312081	0.0985114	-0.00506042	0.103572	0.47652	1.50418	-0.077268	1.11825	0.643263	0.161396	0.939833	0.287877	0.786002	0.485143	0.989363	0.759298	0.821992	0.50918	0	0	0	0	mMC013472	ENSMUSG00000069258	ENSMUST00000091678,ENSMUST00000102954	ENSMUSP00000089267,ENSMUSP00000100019	13	Prl2b1	Prolactin-2B1 Precursor (Placental prolactin-like protein K)(PRL-like protein K)(PLP-K) [Source:UniProtKB/Swiss-Prot;Acc:Q9DAZ2]	GO:0005576; GO:0005179	NM_025532.3
mMC015024	Tagln	6.74518	0.117727	0.128563	-0.0202633	0.148826	1.59801	1.7451	-0.275052	1.42846	0.139054	0.109505	0.788502	0.181623	0.283568	0.396714	0.951041	0.663801	1.27079	0.333346	0	0	0	0	mMC015024	ENSMUSG00000032085	ENSMUST00000034590	ENSMUSP00000034590	9	Tagln	Transgelin (Smooth muscle protein 22-alpha)(SM22-alpha)(Actin-associated protein p27) [Source:UniProtKB/Swiss-Prot;Acc:P37804]	GO:0007517; GO:0005737	NM_011526.4
mMC017063	Nmnat2	9.63333	0.851722	0.00358863	-0.177436	0.181024	3.95394	0.0166595	-0.823707	0.594229	0.0023689	0.987014	0.42804	0.564681	0.0161283	0.996855	0.8121	0.898636	8.5512	0.00345829	0	0	0	0	mMC017063	ENSMUSG00000042751	ENSMUST00000043313	ENSMUSP00000041110	1	Nmnat2	Nicotinamide mononucleotide adenylyltransferase 2 (NMN adenylyltransferase 2)(EC 2.7.7.1)(Nicotinate-nucleotide adenylyltransferase 1)(NaMN adenylyltransferase 1)(EC 2.7.7.18) [Source:UniProtKB/Swiss-Prot;Acc:Q8BNJ3]	GO:0000166; GO:0005524; GO:0000309; GO:0004515; GO:0009435; GO:0019363; GO:0016779; GO:0005737; GO:0016740; GO:0005794; GO:0009058	NM_175460.3
mMC015130	Nsd1	6.75925	0.126253	0.103595	0.00134916	0.102246	1.77857	1.45938	0.019006	1.0185	0.103626	0.173117	0.985185	0.330864	0.228615	0.503807	0.998275	0.786577	1.45683	0.280899	0	0	0	0	mMC015130	ENSMUSG00000021488	ENSMUST00000084206,ENSMUST00000021944,ENSMUST00000099490	ENSMUSP00000081224,ENSMUSP00000021944,ENSMUSP00000097089	13	Nsd1	Histone-lysine N-methyltransferase, H3 lysine-36 and H4 lysine-20 specific (EC 2.1.1.43)(H3-K36-HMTase)(H4-K20-HMTase)(Nuclear receptor-binding SET domain-containing protein 1)(NR-binding SET domain-containing protein) [Source:UniProtKB/Swiss-Prot;Acc:O88491]	GO:0004872; GO:0005509; GO:0045893; GO:0000122; GO:0007275; GO:0008168; GO:0042054; GO:0006355; GO:0005634; GO:0005515; GO:0006350; GO:0046872; GO:0008270; GO:0016740; GO:0016568; GO:0003682; GO:0030331; GO:0001702; GO:0046965; GO:0035097; GO:0016571; GO:0050681; GO:0003714; GO:0016922; GO:0046975; GO:0046966; GO:0042799; GO:0018024; GO:0003712	NM_008739.3
mMC018558	Gna15	8.97846	-0.131504	0.366963	0.0702415	0.296721	-0.872282	2.43411	0.46592	1.39172	0.402157	0.0336827	0.65059	0.192192	0.588247	0.213188	0.907745	0.674783	4.34474	0.0308186	0	0	0	0	mMC018558	ENSMUSG00000034792	ENSMUST00000043709	ENSMUSP00000049175	10	Gna15	Guanine nucleotide-binding protein subunit alpha-15 (G-protein subunit alpha-15)(G alpha-15) [Source:UniProtKB/Swiss-Prot;Acc:P30678]	GO:0005525; GO:0003924; GO:0007186; GO:0007165; GO:0004871; GO:0007200; GO:0006471; GO:0007204; GO:0005834; GO:0019001; GO:0000166	NM_010304.3
mMC021316	Tdrd6	6.88086	0.0970228	-0.31716	0.044611	-0.361771	1.04031	-3.40069	0.478334	-2.74288	0.321077	0.00613098	0.642013	0.0195352	0.506072	0.0885626	0.905092	0.299831	9.85072	0.00203524	0	0	0	0	mMC021316	ENSMUSG00000040140	ENSMUST00000045717	ENSMUSP00000035338	17	Tdrd6	Tudor domain-containing protein 6 [Source:UniProtKB/Swiss-Prot;Acc:P61407]	GO:0005783; GO:0005515; GO:0033391; GO:0004022; GO:0008152; GO:0003676; GO:0007281; GO:0043186; GO:0030529	NA
mMR028289	Dera	9.60107	-0.0233424	0.0482036	-0.348004	0.396208	-0.15069	0.311186	-2.2466	1.80863	0.883016	0.761623	0.0467471	0.098592	0.940004	0.930887	0.374647	0.547122	3.07715	0.0737282	0	0	0	0	mMR028289	ENSMUSG00000030225	ENSMUST00000087675	ENSMUSP00000084959	6	Dera	Putative deoxyribose-phosphate aldolase (EC 4.1.2.4)(Phosphodeoxyriboaldolase)(Deoxyriboaldolase)(DERA) [Source:UniProtKB/Swiss-Prot;Acc:Q91YP3]	GO:0008152; GO:0003824; GO:0005737; GO:0004139; GO:0009264; GO:0016829	NM_172733.1
mMC013562	Stra6	6.72271	0.0664124	-0.380722	0.0159533	-0.396675	0.411255	-2.3576	0.0987901	-1.73693	0.688982	0.0385179	0.923127	0.110985	0.819002	0.229924	0.984707	0.571068	3.64787	0.0489668	0	0	0	0	mMC013562	ENSMUSG00000032327	ENSMUST00000034880,ENSMUST00000085677	ENSMUSP00000034880,ENSMUSP00000082820	9	Stra6	Stimulated by retinoic acid gene 6 protein (Retinoic acid-responsive protein) [Source:UniProtKB/Swiss-Prot;Acc:O70491]	GO:0006810; GO:0004872; GO:0005886; GO:0016021; GO:0016020	NA
mMC015138	Ddx42	7.89545	0.305718	0.257676	-0.0754769	0.333153	1.55946	1.3144	-0.385005	1.20166	0.147884	0.216123	0.707758	0.255354	0.296402	0.562411	0.928511	0.736596	0.961127	0.446031	0	0	0	0	mMC015138	ENSMUSG00000020705	ENSMUST00000021046	ENSMUSP00000021046	11	Ddx42	ATP-dependent RNA helicase DDX42 (EC 3.6.1.-)(DEAD box protein 42) [Source:UniProtKB/Swiss-Prot;Acc:Q810A7]	GO:0016607; GO:0015030; GO:0004386; GO:0008026; GO:0000166; GO:0005524; GO:0005634; GO:0003723; GO:0003676; GO:0016787	NM_028074.4
mMC017058	Olfr802	6.52467	0.0840274	0.0606865	-0.0707379	0.131424	1.53363	1.10763	-1.29108	1.69614	0.154068	0.292242	0.223806	0.118648	0.304931	0.642632	0.658453	0.583997	1.03907	0.414265	0	0	0	0	mMC017058	ENSMUSG00000059414	ENSMUST00000074713	ENSMUSP00000074275	10	Olfr802	olfactory receptor 802 [Source:RefSeq peptide;Acc:NP_667143]	GO:0004872; GO:0007186; GO:0004984; GO:0007165; GO:0016021	NM_146932.1
mMC021271	Fgf13	8.05166	0.766585	-0.495159	-0.2002	-0.29496	3.95893	-2.55718	-1.03391	-1.07712	0.00234902	0.0271219	0.323928	0.305054	0.0160456	0.190237	0.744184	0.767646	17.3919	0.000195839	0	0	0	0	mMC021271	ENSMUSG00000031137	ENSMUST00000088612,ENSMUST00000119306,ENSMUST00000119833,ENSMUST00000033473	ENSMUSP00000085983,ENSMUSP00000113206,ENSMUSP00000113639,ENSMUSP00000033473	X	Fgf13	Fibroblast growth factor 13 (FGF-13)(Fibroblast growth factor homologous factor 2)(FHF-2) [Source:UniProtKB/Swiss-Prot;Acc:P70377]	GO:0005634; GO:0030295; GO:0000165; GO:0008083; GO:0005737; GO:0005515	NM_010200.2
mMC018578	Shc2	7.17855	-0.293893	-0.21364	0.152324	-0.365965	-2.495	-1.8137	1.29316	-2.19688	0.0302624	0.0977643	0.223111	0.0509588	0.093358	0.376514	0.657807	0.434296	2.24497	0.141564	0	0	0	0	mMC018578	ENSMUSG00000020312	ENSMUST00000020564	ENSMUSP00000020564	10	Shc2	SHC-transforming protein 2 (Src homology 2 domain-containing-transforming protein C2)(SH2 domain protein C2)(Protein Sck)(Protein Sli) [Source:UniProtKB/Swiss-Prot;Acc:Q8BMC3]	GO:0005515; GO:0007242	NM_001024539.1
mMR028291	Son	7.98882	0.807695	0.0307967	-0.120413	0.15121	4.57684	0.174511	-0.682328	0.605877	0.000847494	0.864714	0.509497	0.557199	0.00862051	0.96609	0.851428	0.896155	11.6383	0.00105869	0	0	0	0	mMR028291	ENSMUSG00000022961	ENSMUST00000117633,ENSMUST00000023683,ENSMUST00000114037,ENSMUST00000122302	ENSMUSP00000112453,ENSMUSP00000023683,ENSMUSP00000109671,ENSMUSP00000113615	16	Son	SON protein [Source:UniProtKB/Swiss-Prot;Acc:Q9QX47]	GO:0005634; GO:0003677; GO:0005515; GO:0005622; GO:0003725; GO:0050733; GO:0003723; GO:0003676	NM_178880.4
mMC006170	Kitl	6.36989	-0.0914671	0.0579847	0.000635929	0.0573488	-1.01923	0.646133	0.00708626	0.451874	0.33053	0.531773	0.994476	0.66036	0.516323	0.826396	0.998914	0.928428	1.33402	0.314389	0	0	0	0	mMC006170	ENSMUSG00000019966	ENSMUST00000105281,ENSMUST00000105283,ENSMUST00000105282	ENSMUSP00000100918,ENSMUSP00000100920,ENSMUSP00000100919	10	Kitl	Kit ligand Precursor (C-kit ligand)(Stem cell factor)(SCF)(Mast cell growth factor)(MGF)(Hematopoietic growth factor KL)(Steel factor) [Source:UniProtKB/Swiss-Prot;Acc:P20826]	GO:0001755; GO:0005173; GO:0008083; GO:0002763; GO:0005615; GO:0005886; GO:0005576; GO:0005125; GO:0050731; GO:0043066; GO:0008284; GO:0005737; GO:0005515; GO:0007281; GO:0007155; GO:0005856; GO:0016020; GO:0016021; GO:0001541; GO:0043406; GO:0046579; GO:0035234; GO:0045636; GO:0033026	NM_013598.2
mMR029124	Slc24a4	6.37149	-0.0904098	0.0586211	0.0210699	0.0375512	-1.43042	0.927472	0.333356	0.420103	0.181075	0.37408	0.74529	0.682702	0.341348	0.716369	0.939656	0.934208	2.31322	0.133829	0	0	0	0	mMR029124	ENSMUSG00000041771	ENSMUST00000079020	ENSMUSP00000078030	12	Slc24a4	Sodium/potassium/calcium exchanger 4 Precursor (Na(+)/K(+)/Ca(2+)-exchange protein 4) [Source:UniProtKB/Swiss-Prot;Acc:Q8CGQ8]	GO:0006811; GO:0016021; GO:0016020; GO:0015297; GO:0006813; GO:0006814; GO:0031402; GO:0015293; GO:0006810; GO:0005576; GO:0030955; GO:0008273; GO:0005432; GO:0005509; GO:0005887; GO:0006816	NM_172152.2
mMC010312	5430405G05Rik	8.42583	-0.0418403	0.141204	-0.2371	0.378304	-0.164284	0.55443	-0.930963	1.05033	0.872562	0.590657	0.372351	0.316653	0.933307	0.858083	0.77657	0.777592	0.939771	0.455174	0	0	0	0	mMC010312	ENSMUSG00000044364	ENSMUST00000109872	ENSMUSP00000105498	2	5430405G05Rik	hypothetical protein LOC108832 [Source:RefSeq peptide;Acc:NP_001153835]	NA	NA
mMC024117	C1rl	6.36574	-0.0319288	0.0860137	0.0836926	0.00232106	-0.523613	1.41057	1.37251	0.0269152	0.611194	0.186706	0.19792	0.979022	0.761687	0.523555	0.62958	0.995287	1.48747	0.273176	0	0	0	0	mMC024117	ENSMUSG00000038527	ENSMUST00000049124	ENSMUSP00000042883	6	C1rl	Complement C1r subcomponent-like protein Precursor (C1r-like protein)(C1r-LP)(EC 3.4.21.-) [Source:UniProtKB/Swiss-Prot;Acc:Q3UZ09]	GO:0045087; GO:0008236; GO:0016787; GO:0006958; GO:0003824; GO:0006955; GO:0004252; GO:0005576; GO:0006508; GO:0008233; GO:0008150; GO:0003674; GO:0005615	NM_181344.4
mMR029223	Fmo2	8.41408	-0.611194	-0.0884489	0.14019	-0.228638	-3.72502	-0.539066	0.854408	-0.985334	0.00349781	0.600851	0.411555	0.346163	0.0205537	0.863457	0.801075	0.796393	6.45385	0.00923665	0	0	0	0	mMR029223	ENSMUSG00000040170	ENSMUST00000045902	ENSMUSP00000044405	1	Fmo2	Dimethylaniline monooxygenase [N-oxide-forming] 2 (EC 1.14.13.8)(Pulmonary flavin-containing monooxygenase 2)(FMO 2)(Dimethylaniline oxidase 2) [Source:UniProtKB/Swiss-Prot;Acc:Q8K2I3]	GO:0016021; GO:0016020; GO:0016491; GO:0055114; GO:0005783; GO:0000287; GO:0050660; GO:0009055; GO:0005792; GO:0031227; GO:0006800; GO:0050661; GO:0004499; GO:0004497	NM_018881.3
mMC010490	Trhde	6.30462	-0.103892	-0.0237095	0.0582404	-0.0819499	-1.65828	-0.378439	0.929603	-0.924926	0.126183	0.712487	0.373024	0.375344	0.264059	0.911603	0.776844	0.81288	1.00815	0.426572	0	0	0	0	mMC010490	ENSMUSG00000050663	ENSMUST00000061632	ENSMUSP00000057449	10	Trhde	Thyrotropin-releasing hormone-degrading ectoenzyme (TRH-degrading ectoenzyme)(TRH-DE)(EC 3.4.19.6)(TRH-specific aminopeptidase)(Thyroliberinase)(Pyroglutamyl-peptidase II)(PAP-II) [Source:UniProtKB/Swiss-Prot;Acc:Q8K093]	GO:0006508; GO:0008237; GO:0008233; GO:0004177; GO:0016787; GO:0016021; GO:0016020; GO:0046872; GO:0008270	NM_146241.1
mMC022295	Clec1a	6.87185	-0.232453	-0.0873161	-0.0256245	-0.0616916	-3.18618	-1.19682	-0.35123	-0.597925	0.00892802	0.257157	0.732217	0.562301	0.0385833	0.607004	0.93519	0.897325	5.60944	0.0145063	0	0	0	0	mMC022295	ENSMUSG00000033082	ENSMUST00000037481	ENSMUSP00000047065	6	Clec1a	C-type lectin domain family 1 member A [Source:UniProtKB/Swiss-Prot;Acc:Q8BWY2]	GO:0005529; GO:0005488; GO:0016021; GO:0016020	NM_175526.3
mMC026072	Hist1h3g	6.98472	-0.178019	0.0586027	-0.118718	0.17732	-1.36532	0.449452	-0.910502	0.961633	0.200102	0.662051	0.382562	0.35741	0.366553	0.891977	0.782871	0.803013	3.13249	0.0707689	0	0	0	0	mMC026072	ENSMUSG00000062417	ENSMUST00000080859	ENSMUSP00000079670	13	Hist1h3g	Histone H3.1 [Source:UniProtKB/Swiss-Prot;Acc:P68433]	GO:0000786; GO:0006334; GO:0005694; GO:0005634; GO:0003677; GO:0005515	NA
mMC006146	Mrpl46	6.63427	-0.108061	-0.0262285	-0.059564	0.0333355	-1.29714	-0.31484	-0.714991	0.282949	0.221787	0.758922	0.489884	0.782601	0.393324	0.92986	0.842911	0.959318	1.69789	0.226179	0	0	0	0	mMC006146	ENSMUSG00000030612	ENSMUST00000032841	ENSMUSP00000032841	7	Mrpl46	39S ribosomal protein L46, mitochondrial Precursor (L46mt)(MRP-L46) [Source:UniProtKB/Swiss-Prot;Acc:Q9EQI8]	GO:0005739; GO:0005840; GO:0030529; GO:0016787	NM_023331.2
mMC009342	Adamts19	8.54584	-0.175658	0.944314	-0.133305	1.07762	-0.470022	2.52678	-0.356695	2.03892	0.64775	0.0286154	0.728238	0.0668741	0.788941	0.195009	0.934313	0.477952	4.60716	0.026132	0	0	0	0	mMC009342	ENSMUSG00000053441	ENSMUST00000052907	ENSMUSP00000050535	18	Adamts19	A disintegrin and metalloproteinase with thrombospondin motifs 19 Precursor (ADAMTS-19)(ADAM-TS 19)(ADAM-TS19)(EC 3.4.24.-) [Source:UniProtKB/Swiss-Prot;Acc:P59509]	GO:0007229; GO:0004222; GO:0046872; GO:0005622; GO:0008270; GO:0016787; GO:0005578; GO:0005615; GO:0005576; GO:0008233; GO:0008237; GO:0006508; GO:0031012	NM_175506.3
mMR027854	Kalrn	10.3941	0.0178345	-0.0276063	0.666548	-0.694154	0.130881	-0.202594	4.89158	-3.60212	0.898291	0.843244	0.00051431	0.00432168	0.949046	0.959794	0.0694162	0.163489	12.7705	0.000726544	0	0	0	0	mMR027854	ENSMUSG00000061751	ENSMUST00000114973	ENSMUSP00000110624	16	Kalrn	Kalirin (EC 2.7.11.1)(Protein Duo)(Serine/threonine kinase with Dbl- and pleckstrin homology domain) [Source:UniProtKB/Swiss-Prot;Acc:A2CG49]	GO:0007242; GO:0043005; GO:0016192; GO:0005515; GO:0007399; GO:0043025; GO:0048471; GO:0007409; GO:0050773; GO:0004713; GO:0046872; GO:0005622; GO:0005737; GO:0016740; GO:0005085; GO:0035023; GO:0005089; GO:0004672; GO:0004674; GO:0000166; GO:0005524; GO:0006468; GO:0016301; GO:0005856; GO:0000287	NA
mMC010313	Sh2d4b	9.37327	-0.386773	0.541431	-0.132729	0.674161	-1.5329	2.14586	-0.526047	1.88932	0.154248	0.055658	0.609559	0.0861632	0.305148	0.280726	0.893047	0.523403	7.11401	0.006649	0	0	0	0	mMC010313	ENSMUSG00000037833	ENSMUST00000096000,ENSMUST00000070328	ENSMUSP00000093699,ENSMUSP00000064708	14	Sh2d4b	SH2 domain-containing protein 4B [Source:UniProtKB/Swiss-Prot;Acc:A6X942]	GO:0005515	NA
mMC024118	Olfr1299	6.37064	-0.0234715	0.0471025	0.0562563	-0.0091538	-0.373762	0.750064	0.89583	-0.103072	0.715863	0.469349	0.390004	0.919808	0.837098	0.787558	0.787952	0.985598	0.515388	0.680315	0	0	0	0	mMC024118	ENSMUSG00000074957	ENSMUST00000099610,ENSMUST00000111004	ENSMUSP00000097205,ENSMUSP00000106633	2	Olfr1299	olfactory receptor 1299 [Source:RefSeq peptide;Acc:NP_667095]	GO:0004984; GO:0007165; GO:0007186; GO:0005529; GO:0004872; GO:0016021; GO:0004977	NM_146884.2
mMR030894	Star	6.53145	-0.0398713	0.112055	0.0964049	0.0156503	-0.592069	1.66396	1.43157	0.164331	0.566074	0.125024	0.180754	0.872526	0.728943	0.424824	0.613024	0.977753	1.94048	0.183008	0	0	0	0	mMR030894	ENSMUSG00000031574	ENSMUST00000033979	ENSMUSP00000033979	8	Star	Steroidogenic acute regulatory protein, mitochondrial Precursor (StAR)(StARD1)(Luteinizing hormone-induced protein) [Source:UniProtKB/Swiss-Prot;Acc:P51557]	GO:0006810; GO:0005829; GO:0005739; GO:0044255; GO:0008211; GO:0048168; GO:0010288; GO:0050810; GO:0042493; GO:0050769; GO:0005515; GO:0005758; GO:0045768; GO:0045471; GO:0014070; GO:0042542; GO:0043434; GO:0007420; GO:0032869; GO:0007584; GO:0006699; GO:0008289; GO:0006869; GO:0017127; GO:0006694; GO:0015485; GO:0006700	NM_011485.4
mMC010498	Muc16	6.38467	-0.049712	0.0306196	-0.0232595	0.0538791	-0.710024	0.437332	-0.332209	0.544148	0.492836	0.670545	0.746132	0.597468	0.668159	0.895625	0.940097	0.91059	0.899591	0.472906	0	0	0	0	mMC010498	ENSMUSG00000032134	ENSMUST00000034653	ENSMUSP00000034653	9	Muc16	Putative uncharacterized proteinMCG4778 ; [Source:UniProtKB/TrEMBL;Acc:Q9D1H1]	NA	NA
mMC022296	Nell2	8.11417	-0.0446178	0.05379	0.165424	-0.111634	-0.267857	0.322921	0.9931	-0.473888	0.79389	0.752962	0.342535	0.645078	0.888159	0.928395	0.757126	0.925745	0.366522	0.778673	0	0	0	0	mMC022296	ENSMUSG00000022454	ENSMUST00000075275,ENSMUST00000023090	ENSMUSP00000074751,ENSMUSP00000023090	15	Nell2	Protein kinase C-binding protein NELL2 Precursor (NEL-like protein 2)(MEL91 protein) [Source:UniProtKB/Swiss-Prot;Acc:Q61220]	GO:0030414; GO:0007155; GO:0005509; GO:0005198; GO:0005576; GO:0040008	NM_016743.2
mMC009692	Sema5b	8.98535	-0.430639	-0.0639405	-0.144608	0.0806671	-5.62002	-0.83445	-1.88719	0.744399	0.000170835	0.422222	0.086472	0.472628	0.00349807	0.755919	0.472285	0.862933	26.6046	2.84715e-05	0	0	0	0	mMC009692	ENSMUSG00000052133	ENSMUST00000120756,ENSMUST00000050625,ENSMUST00000089640	ENSMUSP00000112536,ENSMUSP00000057494,ENSMUSP00000087068	16	Sema5b	Semaphorin-5B Precursor (Semaphorin-G)(Sema G) [Source:UniProtKB/Swiss-Prot;Acc:Q60519]	GO:0007399; GO:0004872; GO:0030154; GO:0007275; GO:0016021; GO:0016020	NM_013661.2
mMR030842	4933407H18Rik	7.96227	-0.448674	0.0403873	0.0771937	-0.0368064	-3.76467	0.338876	0.647707	-0.218376	0.00326812	0.741244	0.530793	0.831235	0.0197318	0.925018	0.861435	0.970294	8.86742	0.00302501	0	0	0	0	mMR030842	ENSMUSG00000037355	ENSMUST00000087864,ENSMUST00000045520	ENSMUSP00000085170,ENSMUSP00000040161	5	4933407H18Rik	Uncharacterized protein KIAA1530 [Source:UniProtKB/Swiss-Prot;Acc:Q9D479]	NA	NM_001081101.2
mMC010106	Nkain1	8.21962	-0.0763891	-0.1562	-0.400236	0.244036	-0.397262	-0.812317	-2.08143	0.897397	0.698965	0.434267	0.0621815	0.389205	0.826085	0.76471	0.417859	0.821396	2.37383	0.127368	0	0	0	0	mMC010106	ENSMUSG00000078532	ENSMUST00000105993	ENSMUSP00000101614	4	Nkain1	Sodium/potassium-transporting ATPase subunit beta-1-interacting protein 1 (Na(+)/K(+)-transporting ATPase subunit beta-1-interacting protein 1)(Protein FAM77C) [Source:UniProtKB/Swiss-Prot;Acc:Q9D035]	GO:0005886; GO:0016020; GO:0016021	NM_025998.3
mMR028670	Tle2	8.21918	0.0867841	1.19268	-0.117636	1.31031	0.369955	5.0843	-0.501473	3.94974	0.718616	0.000381414	0.62617	0.00238576	0.838933	0.0223468	0.899541	0.128348	12.6143	0.000764115	0	0	0	0	mMR028670	ENSMUSG00000034771	ENSMUST00000051853,ENSMUST00000043334	ENSMUSP00000059842,ENSMUSP00000043433	10	Tle2	Transducin-like enhancer protein 2 [Source:UniProtKB/Swiss-Prot;Acc:Q9WVB2]	GO:0006355; GO:0006468; GO:0005524; GO:0005634; GO:0006350; GO:0004672; GO:0045449; GO:0016055	NM_019725.1
mMC009329	Klra2	6.50041	0.0145197	0.0355316	0.00227179	0.0332598	0.173136	0.423687	0.0270893	0.280437	0.865768	0.680165	0.978886	0.784477	0.92957	0.899024	0.997119	0.959492	0.0605037	0.979493	0	0	0	0	mMC009329	ENSMUSG00000030187	ENSMUST00000088867,ENSMUST00000032306	ENSMUSP00000086252,ENSMUSP00000032306	6	Klra2	Killer cell lectin-like receptor 2 (T-cell surface glycoprotein Ly-49B)(Lymphocyte antigen 49b)(Ly-49b) [Source:UniProtKB/Swiss-Prot;Acc:Q60660]	GO:0007155; GO:0016021; GO:0016020; GO:0004872; GO:0005529; GO:0005488; GO:0005886; GO:0005515	NM_008462.4
mMR027820	Ankrd27	7.53067	0.0949447	-0.054736	-0.00611831	-0.0486177	1.18684	-0.68422	-0.076481	-0.429737	0.260909	0.508348	0.940444	0.675892	0.440821	0.81248	0.989453	0.933096	1.63949	0.238235	0	0	0	0	mMR027820	ENSMUSG00000034867	ENSMUST00000085538,ENSMUST00000085536,ENSMUST00000040844	ENSMUSP00000082673,ENSMUSP00000082671,ENSMUSP00000041751	7	Ankrd27	Ankyrin repeat domain-containing protein 27 (VPS9-ankyrin-repeat protein)(VPS9 domain-containing protein) [Source:UniProtKB/Swiss-Prot;Acc:Q3UMR0]	GO:0005515; GO:0005737; GO:0005096; GO:0045022; GO:0005769; GO:0005085	NM_145633.3
mMC010307	Npn2	6.44665	-0.0429976	0.0156337	0.036459	-0.0208253	-0.645004	0.234521	0.546919	-0.220899	0.532477	0.818997	0.595629	0.829319	0.700668	0.952524	0.886998	0.970294	0.277327	0.840592	0	0	0	0	mMC010307	ENSMUSG00000060411	ENSMUST00000075773	ENSMUSP00000075177	6	Npn2	Putative uncharacterized protein Fragment [Source:UniProtKB/TrEMBL;Acc:Q61700]	NA	NA
mMC009465	Slc12a8	8.43489	0.0705679	0.585369	-0.133615	0.718984	0.360501	2.9904	-0.682581	2.59719	0.725471	0.0126089	0.509344	0.0252733	0.843428	0.127781	0.851428	0.331188	4.5885	0.0264362	0	0	0	0	mMC009465	ENSMUSG00000035506	ENSMUST00000059056,ENSMUST00000122427,ENSMUST00000121925,ENSMUST00000117134,ENSMUST00000119173,ENSMUST00000122314,ENSMUST00000081588	ENSMUSP00000062337,ENSMUSP00000113164,ENSMUSP00000112439,ENSMUSP00000112925,ENSMUSP00000113633,ENSMUSP00000113901,ENSMUSP00000080298	16	Slc12a8	Solute carrier family 12 member 8 (Cation-chloride cotransporter 9) [Source:UniProtKB/Swiss-Prot;Acc:Q8VI23]	GO:0004190; GO:0030955; GO:0031404; GO:0016020; GO:0016021; GO:0006508; GO:0015293; GO:0006813; GO:0006810; GO:0006811	NA
mMR030897	Agbl5	7.83123	-0.639963	-0.10392	0.112417	-0.216337	-4.24359	-0.689095	0.745438	-1.01437	0.00145964	0.505395	0.472026	0.332741	0.0119112	0.810684	0.83493	0.787107	8.6335	0.00333882	0	0	0	0	mMR030897	ENSMUSG00000029165	ENSMUST00000114704,ENSMUST00000031057,ENSMUST00000114700,ENSMUST00000061213,ENSMUST00000069705,ENSMUST00000114696	ENSMUSP00000110352,ENSMUSP00000031057,ENSMUSP00000110348,ENSMUSP00000058564,ENSMUSP00000063228,ENSMUSP00000110344	5	Agbl5	Cytosolic carboxypeptidase-like protein 5 (ATP/GTP-binding protein-like 5) [Source:UniProtKB/Swiss-Prot;Acc:Q09M02]	GO:0005634; GO:0004181; GO:0005737; GO:0008270; GO:0006508	NM_174849.3
mMC010506	2010321M09Rik	9.7191	0.676607	0.0771549	-0.411746	0.488901	2.54686	0.290424	-1.54988	1.30129	0.02762	0.77703	0.150152	0.220414	0.0869273	0.938062	0.575511	0.700827	2.59295	0.106848	0	0	0	0	mMC010506	ENSMUSG00000034263	ENSMUST00000037504	ENSMUSP00000049284	9	2010321M09Rik	UPF0464 protein C15orf44 homolog [Source:UniProtKB/Swiss-Prot;Acc:Q8R3P6]	NA	NM_001077631.1,NM_175153.3
mMC022297	Tnn	6.44438	0.0285533	0.116131	0.00304157	0.113089	0.40832	1.6607	0.0434953	1.14354	0.691071	0.125687	0.966106	0.277693	0.82042	0.426022	0.994533	0.752652	1.02676	0.419118	0	0	0	0	mMC022297	ENSMUSG00000026725	ENSMUST00000111660,ENSMUST00000039178,ENSMUST00000046237	ENSMUSP00000107288,ENSMUSP00000039452,ENSMUSP00000046533	1	Tnn	Tenascin-N Precursor (TN-N) [Source:UniProtKB/Swiss-Prot;Acc:Q80Z71]	GO:0005102; GO:0005578; GO:0009986; GO:0003674; GO:0016049; GO:0007160; GO:0005178; GO:0042802; GO:0007165; GO:0005575; GO:0007409; GO:0016477	NM_177839.3
mMC026074	Agbl5	8.39868	0.0974297	0.428854	-0.0813966	0.51025	0.91441	4.02493	-0.763934	3.38624	0.380597	0.00210177	0.46138	0.00628753	0.568266	0.0522376	0.830083	0.191426	7.05488	0.00684225	0	0	0	0	mMC026074	ENSMUSG00000029165	ENSMUST00000114704,ENSMUST00000031057,ENSMUST00000114700,ENSMUST00000061213,ENSMUST00000069705,ENSMUST00000114696,ENSMUST00000046182	ENSMUSP00000110352,ENSMUSP00000031057,ENSMUSP00000110348,ENSMUSP00000058564,ENSMUSP00000063228,ENSMUSP00000110344,ENSMUSP00000042468	5	Agbl5	Cytosolic carboxypeptidase-like protein 5 (ATP/GTP-binding protein-like 5) [Source:UniProtKB/Swiss-Prot;Acc:Q09M02]	GO:0005634; GO:0004181; GO:0005737; GO:0008270; GO:0006508	NM_174849.3,NM_001048192.2
mMC009790	Car8	6.51435	0.143486	0.0677115	-0.0328906	0.100602	1.67275	0.789374	-0.383436	0.829302	0.123254	0.446991	0.708887	0.425004	0.259663	0.772249	0.928511	0.839279	1.04347	0.412545	0	0	0	0	mMC009790	ENSMUSG00000041261	ENSMUST00000066674,ENSMUST00000098290	ENSMUSP00000063511,ENSMUSP00000095891	4	Car8	Carbonic anhydrase-related protein (CARP)(Carbonic anhydrase VIII)(CA-VIII) [Source:UniProtKB/Swiss-Prot;Acc:P28651]	GO:0004089; GO:0048015; GO:0006730; GO:0008270; GO:0046872; GO:0005737; GO:0005515	NM_007592.3
mMC010091	Paqr8	11.507	0.686966	-0.189937	-0.414533	0.224596	4.90775	-1.35693	-2.96146	1.13458	0.000501467	0.202671	0.0132705	0.28127	0.00642058	0.546098	0.233047	0.754737	14.7738	0.00039563	0	0	0	0	mMC010091	ENSMUSG00000025931	ENSMUST00000068880	ENSMUSP00000069127	1	Paqr8	Membrane progestin receptor beta (mPR beta)(Progestin and adipoQ receptor family member VIII) [Source:UniProtKB/Swiss-Prot;Acc:Q80ZE5]	GO:0008289; GO:0016021; GO:0016020; GO:0005488; GO:0004872; GO:0005496	NA
mMR028648	Cpa4	9.20579	-0.0835108	0.654165	-0.0693069	0.723472	-0.28317	2.21815	-0.235007	1.73465	0.782437	0.0491141	0.818629	0.111402	0.880863	0.261104	0.958543	0.571273	3.17804	0.0684368	0	0	0	0	mMR028648	ENSMUSG00000039070	ENSMUST00000049251	ENSMUSP00000048558	6	Cpa4	Carboxypeptidase A4 Precursor (EC 3.4.17.-) [Source:UniProtKB/Swiss-Prot;Acc:Q6P8K8]	GO:0005576; GO:0008237; GO:0006508; GO:0008233; GO:0016787; GO:0004181; GO:0004180; GO:0008270; GO:0046872	NM_027926.2
mMC009330	Olfr651	7.29019	-0.234343	0.471589	0.0690623	0.402526	-1.18696	2.38861	0.349803	1.44166	0.260867	0.0364817	0.733258	0.177951	0.440783	0.222329	0.935349	0.659308	5.18796	0.0184402	0	0	0	0	mMC009330	ENSMUSG00000073928	ENSMUST00000098176	ENSMUSP00000095778	7	Olfr651	olfactory receptor 651 [Source:RefSeq peptide;Acc:NP_667024]	GO:0004984; GO:0016021; GO:0007165; GO:0007186; GO:0004872	NM_146813.1
mMR027821	Efr3a	9.90157	0.976106	0.160372	-0.128457	0.288829	4.72394	0.776132	-0.621675	0.988399	0.000669898	0.454444	0.547141	0.344728	0.00762682	0.776769	0.868774	0.795975	11.1302	0.00126477	0	0	0	0	mMR027821	ENSMUSG00000015002	ENSMUST00000110107,ENSMUST00000015146	ENSMUSP00000105734,ENSMUSP00000015146	15	Efr3a	Protein EFR3 homolog A (Protein EFR3-like) [Source:UniProtKB/Swiss-Prot;Acc:Q8BG67]	GO:0016337; GO:0001533; GO:0016020; GO:0005622; GO:0042803; GO:0005488; GO:0005886	NM_133766.3
mMC010315	Dnajc6	6.66936	-0.0703573	-0.073525	0.0226151	-0.0961401	-1.19871	-1.25268	0.385304	-1.15823	0.256452	0.236942	0.707543	0.271907	0.43513	0.585915	0.928511	0.747749	0.668681	0.589108	0	0	0	0	mMC010315	ENSMUSG00000028528	ENSMUST00000106930	ENSMUSP00000102543	4	Dnajc6	Putative tyrosine-protein phosphatase auxilin (EC 3.1.3.48)(DnaJ homolog subfamily C member 6) [Source:UniProtKB/Swiss-Prot;Acc:Q80TZ3]	GO:0016311; GO:0004725; GO:0016787; GO:0004721; GO:0031072; GO:0017124; GO:0016791	NA
mMC024120	Banf1	10.2009	-0.100652	-0.194291	0.0146556	-0.208947	-0.838581	-1.61873	0.122103	-1.23095	0.419999	0.134504	0.905075	0.244648	0.604467	0.440351	0.980156	0.726318	0.879074	0.482233	0	0	0	0	mMC024120	ENSMUSG00000024844	ENSMUST00000025762	ENSMUSP00000025762	19	Banf1	Barrier-to-autointegration factor (Breakpoint cluster region protein 1)(LAP2-binding protein 1) [Source:UniProtKB/Swiss-Prot;Acc:O54962]	GO:0005737; GO:0005634; GO:0003677; GO:0019047; GO:0015074; GO:0005694	NM_001038231.1,NM_011793.2
mMC009624	Ecscr	6.57052	0.0558213	-0.0137901	-0.0147019	0.000911774	0.905702	-0.223745	-0.238538	0.0104606	0.384986	0.82716	0.815959	0.991846	0.572334	0.95425	0.957567	0.998649	0.573623	0.644354	0	0	0	0	mMC009624	ENSMUSG00000073599	ENSMUST00000097618	ENSMUSP00000095223	18	Ecscr	Endothelial cell-specific chemotaxis regulator Precursor (Endothelial cell-specific molecule 2) [Source:UniProtKB/Swiss-Prot;Acc:Q3TZW0]	GO:0016021; GO:0016020; GO:0001525; GO:0005886; GO:0007275; GO:0030154; GO:0006935	NM_001033141.1
mMR029419	Nlk	9.95308	-0.083169	0.149866	1.32282	-1.17296	-0.512969	0.924344	8.15891	-5.11561	0.618371	0.375633	6.36222e-06	0.000363514	0.767237	0.717588	0.0139784	0.0587964	28.8986	1.92959e-05	0	0	0	0	mMR029419	ENSMUSG00000017376	ENSMUST00000017520	ENSMUSP00000017520	11	Nlk	Serine/threonine protein kinase NLK (EC 2.7.11.24)(Nemo-like kinase) [Source:UniProtKB/Swiss-Prot;Acc:O54949]	GO:0016301; GO:0016055; GO:0000287; GO:0007243; GO:0004713; GO:0042169; GO:0004707; GO:0018107; GO:0006355; GO:0005634; GO:0006468; GO:0005524; GO:0004674; GO:0000166; GO:0030178; GO:0031625; GO:0007179; GO:0004672; GO:0008134; GO:0046777; GO:0033136; GO:0042309; GO:0050825; GO:0050826; GO:0006350; GO:0005737; GO:0016740; GO:0046872	NM_008702.3
mMC010502	Copb2	10.6102	0.0731171	-0.154148	-0.0503467	-0.103802	0.57445	-1.21108	-0.395552	-0.576663	0.577511	0.251872	0.700189	0.576068	0.737704	0.602492	0.925861	0.903153	1.18422	0.36137	0	0	0	0	mMC010502	ENSMUSG00000032458	ENSMUST00000035033	ENSMUSP00000035033	9	Copb2	Coatomer subunit beta' (Beta'-coat protein)(Beta'-COP)(p102) [Source:UniProtKB/Swiss-Prot;Acc:O55029]	GO:0016020; GO:0005198; GO:0016192; GO:0030126; GO:0030663; GO:0006886; GO:0000139; GO:0006810; GO:0031410; GO:0030117; GO:0005737; GO:0015031; GO:0005794; GO:0005515	NM_015827.2
mMC026075	Cplx2	9.19914	-0.389283	0.244107	0.82907	-0.584963	-0.580467	0.363992	1.23624	-0.616774	0.573591	0.722937	0.242754	0.55025	0.734918	0.916761	0.675945	0.894458	0.567485	0.64807	0	0	0	0	mMC026075	ENSMUSG00000025867	ENSMUST00000026985	ENSMUSP00000026985	13	Cplx2	Complexin-2 (Complexin II)(CPX II)(Synaphin-1)(921-L) [Source:UniProtKB/Swiss-Prot;Acc:P84086]	GO:0043025; GO:0030425; GO:0019905; GO:0006836; GO:0017075; GO:0006810; GO:0005829; GO:0045202; GO:0043303; GO:0006887; GO:0005737	NM_009946.2
mMC009808	Aldh3b2	8.53615	0.0207478	0.626889	-0.0896614	0.71655	0.0988832	2.98773	-0.427324	2.41481	0.923055	0.0126685	0.677595	0.0348434	0.961796	0.127919	0.917746	0.381605	4.76155	0.023768	0	0	0	0	mMC009808	ENSMUSG00000075296	ENSMUST00000100032	ENSMUSP00000097609	19	Aldh3b2	Aldh3b2 protein Fragment [Source:UniProtKB/TrEMBL;Acc:Q497U8]	GO:0008152; GO:0006081; GO:0016491; GO:0055114; GO:0004030	NA
mMR030844	Exoc6b	12.6478	-0.220977	0.278646	0.0505113	0.228134	-2.26342	2.85411	0.517378	1.65232	0.045399	0.0160451	0.615393	0.127406	0.125121	0.144292	0.895288	0.594511	10.656	0.00150135	0	0	0	0	mMR030844	ENSMUSG00000033769	ENSMUST00000046353	ENSMUSP00000037897	6	Exoc6b	SEC15-like 2 [Source:RefSeq peptide;Acc:NP_796051]	GO:0006904; GO:0000145	NM_177077.2
mMR028675	Rrm2	6.92123	0.220766	-0.0550389	0.035166	-0.0902049	2.27567	-0.567343	0.362492	-0.657493	0.0444414	0.58216	0.724025	0.524721	0.123084	0.853665	0.932611	0.884238	5.15829	0.0187617	0	0	0	0	mMR028675	ENSMUSG00000020649	ENSMUST00000020980	ENSMUSP00000020980	12	Rrm2	Ribonucleoside-diphosphate reductase subunit M2 (EC 1.17.4.1)(Ribonucleotide reductase small subunit)(Ribonucleotide reductase small chain) [Source:UniProtKB/Swiss-Prot;Acc:P11157]	GO:0051259; GO:0006260; GO:0005506; GO:0004748; GO:0009263; GO:0009262; GO:0046914; GO:0009186; GO:0016491; GO:0005737; GO:0055114; GO:0005515; GO:0046872	NM_009104.2
mMC010319	Tcf21	6.46633	-0.0247066	0.0522628	0.0376068	0.014656	-0.388717	0.82227	0.591681	0.163051	0.70509	0.428823	0.566325	0.87351	0.830039	0.760813	0.87644	0.977836	0.511423	0.682819	0	0	0	0	mMC010319	ENSMUSG00000045680	ENSMUST00000049930	ENSMUSP00000053178	10	Tcf21	Transcription factor 21 (Podocyte-expressed 1)(Pod-1)(Epicardin)(Capsulin) [Source:UniProtKB/Swiss-Prot;Acc:O35437]	GO:0006355; GO:0003700; GO:0005634; GO:0032835; GO:0001763; GO:0060425; GO:0030855; GO:0001658; GO:0001944; GO:0007530; GO:0060435; GO:0048608; GO:0001657; GO:0060426; GO:0060541; GO:0009887; GO:0007548; GO:0048286; GO:0001822; GO:0045449; GO:0005515; GO:0006350; GO:0003677; GO:0030528	NM_011545.1
mMC009599	9530003J23Rik	6.53181	0.0303777	0.0590232	-0.0605754	0.119599	0.402885	0.782795	-0.803382	1.1216	0.694946	0.450684	0.439194	0.286514	0.823641	0.774358	0.819353	0.758343	0.520903	0.676843	0	0	0	0	mMC009599	ENSMUSG00000020177	ENSMUST00000020392	ENSMUSP00000020392	10	9530003J23Rik	hypothetical protein LOC77397 [Source:RefSeq peptide;Acc:NP_084182]	GO:0003796; GO:0016998; GO:0005576	NA
mMR029447	9430076C15Rik	7.73064	0.0101163	0.641261	0.00180999	0.639451	0.0446884	2.83275	0.00799557	1.9974	0.965177	0.0166634	0.993767	0.0717783	0.983439	0.146445	0.998914	0.490888	3.92188	0.0406316	0	0	0	0	mMR029447	ENSMUSG00000053007	ENSMUST00000114409,ENSMUST00000101392,ENSMUST00000047462	ENSMUSP00000110051,ENSMUSP00000098940,ENSMUSP00000039120	6	9430076C15Rik	Cyclic AMP-responsive element-binding protein 5 (cAMP-responsive element-binding protein 5)(CREB-5)(CRE-BPa) [Source:UniProtKB/Swiss-Prot;Acc:Q8K1L0]	GO:0003677; GO:0045735; GO:0005622; GO:0008270; GO:0006350; GO:0045893; GO:0046983; GO:0003700; GO:0005634; GO:0006355; GO:0043565	NA
mMC010023	Mapk4	8.10656	0.496727	-0.119927	0.252111	-0.372038	3.46069	-0.835528	1.75646	-1.83281	0.00552244	0.421641	0.107477	0.0947045	0.0278544	0.755451	0.513017	0.540034	16.3451	0.000256601	0	0	0	0	mMC010023	ENSMUSG00000024558	ENSMUST00000091851	ENSMUSP00000089462	18	Mapk4	Mitogen-activated protein kinase 4 (EC 2.7.11.24)(Extracellular signal-regulated kinase 4)(ERK-4) [Source:UniProtKB/Swiss-Prot;Acc:Q6P5G0]	GO:0016740; GO:0000166; GO:0004674; GO:0005524; GO:0006468; GO:0004713; GO:0004707; GO:0004672; GO:0007049; GO:0016301	NM_172632.2
mMC022299	2410015M20Rik	10.1108	0.725947	-0.377818	-0.33654	-0.0412789	4.92734	-2.56443	-2.28425	-0.198116	0.000486365	0.0267776	0.0437818	0.846659	0.0063081	0.188935	0.365892	0.972737	21.0506	8.36805e-05	0	0	0	0	mMC022299	ENSMUSG00000049760	ENSMUST00000052832	ENSMUSP00000052908	17	2410015M20Rik	Protein QIL1 [Source:UniProtKB/Swiss-Prot;Acc:Q8R404]	NA	NM_153152.3
mMC009826	Oaf	6.50904	0.0171453	0.00599782	-0.064252	0.0702498	0.278639	0.0974741	-1.0442	0.807283	0.78582	0.924147	0.319356	0.437038	0.882908	0.982029	0.740925	0.845619	0.423535	0.740039	0	0	0	0	mMC009826	ENSMUSG00000032014	ENSMUST00000034512	ENSMUSP00000034512	9	Oaf	Out at first protein homolog Precursor [Source:UniProtKB/Swiss-Prot;Acc:Q8QZR4]	NA	NM_178644.3
mMC010119	Ttc8	6.97667	0.0609435	-0.224031	-0.068348	-0.155683	0.483953	-1.77903	-0.542752	-0.874181	0.638148	0.103547	0.598396	0.401168	0.782627	0.386252	0.888215	0.826471	1.96291	0.179517	0	0	0	0	mMC010119	ENSMUSG00000021013	ENSMUST00000085109,ENSMUST00000079146	ENSMUSP00000082190,ENSMUSP00000078148	12	Ttc8	Tetratricopeptide repeat protein 8 (TPR repeat protein 8)(Bardet-Biedl syndrome 8 protein homolog) [Source:UniProtKB/Swiss-Prot;Acc:Q8VD72]	GO:0005737; GO:0016020; GO:0032391; GO:0042995; GO:0045444; GO:0060170; GO:0005813; GO:0030030; GO:0005929; GO:0005488; GO:0005886	NM_198311.1,NM_029553.3
mMR028644	Lnp	6.54635	-0.0167832	-0.0351322	0.026025	-0.0611572	-0.256946	-0.537863	0.398435	-0.662063	0.802082	0.601652	0.698126	0.5219	0.893548	0.864037	0.92489	0.883683	0.179087	0.908301	0	0	0	0	mMR028644	ENSMUSG00000009207	ENSMUST00000111993,ENSMUST00000064503	ENSMUSP00000107624,ENSMUSP00000066891	2	Lnp	Protein lunapark (Protein ulnaless) [Source:UniProtKB/Swiss-Prot;Acc:Q7TQ95]	GO:0005575; GO:0035115; GO:0016020; GO:0016021; GO:0007596; GO:0042733; GO:0007275; GO:0003674	NA
mMC009415	Lrrtm1	8.19024	0.205229	-0.0161787	0.068383	-0.0845617	1.81046	-0.142723	0.603253	-0.527485	0.0982914	0.889154	0.55888	0.608594	0.220115	0.973277	0.873463	0.913161	3.3064	0.0623342	0	0	0	0	mMC009415	ENSMUSG00000060780	ENSMUST00000020400	ENSMUSP00000020400	6	Lrrtm1	Leucine-rich repeat transmembrane neuronal protein 1 Precursor [Source:UniProtKB/Swiss-Prot;Acc:Q8K377]	GO:0005515; GO:0016020; GO:0016021; GO:0003674; GO:0005789; GO:0005783; GO:0008150	NA
mMR027872	Ensa	12.244	-0.162338	-0.227033	-0.356211	0.129178	-0.950155	-1.32882	-2.08489	0.534625	0.362951	0.211483	0.0618133	0.603814	0.550717	0.556327	0.417235	0.912083	3.21357	0.0666804	0	0	0	0	mMR027872	ENSMUSG00000038619	ENSMUST00000058230,ENSMUST00000037983	ENSMUSP00000051799,ENSMUSP00000045937	3	Ensa	Alpha-endosulfine (ARPP-19e) [Source:UniProtKB/Swiss-Prot;Acc:P60840]	GO:0005737; GO:0019870; GO:0050796; GO:0005102	NM_001026212.1,NM_019561.2
mMC010402	Gmds	8.83756	0.549935	-0.4514	-0.238267	-0.213133	3.2846	-2.69608	-1.4231	-0.900133	0.007511	0.0212212	0.183134	0.387811	0.0342708	0.16569	0.614859	0.821026	13.348	0.000605433	0	0	0	0	mMC010402	ENSMUSG00000038372	ENSMUST00000041859	ENSMUSP00000036696	13	Gmds	GDP-mannose 4,6 dehydratase (EC 4.2.1.47)(GDP-D-mannose dehydratase)(GMD) [Source:UniProtKB/Swiss-Prot;Acc:Q8K0C9]	GO:0008152; GO:0003824; GO:0005575; GO:0008150; GO:0003674; GO:0005488; GO:0019673; GO:0016829; GO:0044237; GO:0050662; GO:0008446; GO:0016491; GO:0005622	NM_146041.2
mMC024104	Khdrbs1	8.91204	0.165901	-0.521689	-0.228298	-0.293391	0.843508	-2.65248	-1.16076	-1.05481	0.417358	0.0229215	0.270919	0.314693	0.602046	0.172942	0.700936	0.776421	4.47841	0.0283178	0	0	0	0	mMC024104	ENSMUSG00000028790	ENSMUST00000066257	ENSMUSP00000066516	4	Khdrbs1	KH domain-containing, RNA-binding, signal transduction-associated protein 1 (p21 Ras GTPase-activating protein-associated p62)(GAP-associated tyrosine phosphoprotein p62)(Src-associated in mitosis 68 kDa protein)(Sam68)(p68) [Source:UniProtKB/Swiss-Prot;Acc:Q60749]	GO:0007166; GO:0005070; GO:0016020; GO:0005634; GO:0006355; GO:0017124; GO:0046831; GO:0005515; GO:0006350; GO:0003723; GO:0007049; GO:0016481; GO:0016564	NM_011317.3
mMC009579	3222401L13Rik	6.6819	-0.4859	0.0870941	0.561021	-0.473927	-1.54073	0.276165	1.77894	-1.06262	0.152346	0.787669	0.103563	0.311292	0.302503	0.942022	0.506896	0.773776	1.49567	0.271151	0	0	0	0	mMC009579	ENSMUSG00000073590	ENSMUST00000097608	ENSMUSP00000095213	18	3222401L13Rik	Putative uncharacterized protein [Source:UniProtKB/TrEMBL;Acc:Q3UEV8]	NA	NA
mMR029417	A430033K04Rik	6.7213	0.0492262	-0.00845724	-0.0298607	0.0214035	0.550379	-0.0945571	-0.333861	0.169213	0.593335	0.92641	0.74492	0.868777	0.74892	0.982268	0.939651	0.976527	0.163819	0.918449	0	0	0	0	mMR029417	ENSMUSG00000056014	ENSMUST00000069862	ENSMUSP00000067316	5	A430033K04Rik	hypothetical protein LOC243308 [Source:RefSeq peptide;Acc:NP_898846]	GO:0003676; GO:0005622; GO:0008270; GO:0046872; GO:0006350; GO:0003677; GO:0006355; GO:0005634	NM_183025.2
mMC009987	AI132487	6.65777	-0.0756824	-0.0205739	-0.0917673	0.0711934	-0.960914	-0.26122	-1.16514	0.639167	0.357755	0.79887	0.269219	0.536124	0.545282	0.945469	0.699272	0.888145	1.80607	0.205632	0	0	0	0	mMC009987	ENSMUSG00000048856	ENSMUST00000057026	ENSMUSP00000050329	12	AI132487	Hepatocellular carcinoma down-regulated mitochondrial carrier homolog [Source:UniProtKB/Swiss-Prot;Acc:Q6IS41]	GO:0006839; GO:0005739; GO:0006810; GO:0005488; GO:0005743; GO:0016020; GO:0016021; GO:0005215	NM_001012310.2
mMC022300	2310030N02Rik	6.65881	0.0380427	-0.016205	-0.141736	0.125531	0.518034	-0.220667	-1.93004	1.20871	0.614951	0.829496	0.0804549	0.252743	0.764623	0.955231	0.461952	0.733774	1.33348	0.314548	0	0	0	0	mMC022300	ENSMUSG00000050323	ENSMUST00000058183	ENSMUSP00000062039	4	2310030N02Rik	UPF0551 protein C8orf38 homolog, mitochondrial Precursor [Source:UniProtKB/Swiss-Prot;Acc:A2AIL4]	GO:0005739; GO:0016740; GO:0009058	NM_001085493.1
mMC026078	Fbln2	6.65267	0.0722948	0.0878565	0.0421154	0.0457411	0.992459	1.20609	0.578158	0.444014	0.342834	0.253712	0.575094	0.665856	0.529481	0.603867	0.880084	0.930702	0.903208	0.471281	0	0	0	0	mMC026078	ENSMUSG00000064080	ENSMUST00000113498,ENSMUST00000041544	ENSMUSP00000109126,ENSMUSP00000048334	6	Fbln2	Fibulin-2 Precursor (FIBL-2) [Source:UniProtKB/Swiss-Prot;Acc:P37889]	GO:0005576; GO:0005615; GO:0005578; GO:0050840; GO:0005515; GO:0010811; GO:0005509	NM_007992.2,NM_001081437.1
mMC009836	Nr1h2	10.4938	0.0221007	0.371044	-0.479825	0.85087	0.101134	1.69792	-2.1957	2.7532	0.92131	0.118305	0.0510632	0.0191818	0.960831	0.413241	0.38698	0.298684	4.83902	0.0226772	0	0	0	0	mMC009836	ENSMUSG00000060601	ENSMUST00000107912,ENSMUST00000107911,ENSMUST00000107910,ENSMUST00000073488	ENSMUSP00000103545,ENSMUSP00000103544,ENSMUSP00000103543,ENSMUSP00000073188	7	Nr1h2	Oxysterols receptor LXR-beta (Liver X receptor beta)(Nuclear orphan receptor LXR-beta)(Nuclear receptor subfamily 1 group H member 2)(Ubiquitously-expressed nuclear receptor)(Retinoid X receptor-interacting protein No.15) [Source:UniProtKB/Swiss-Prot;Acc:Q60644]	GO:0008270; GO:0046872; GO:0006350; GO:0005634; GO:0006355; GO:0043565; GO:0003700; GO:0005496; GO:0004872; GO:0003677; GO:0003707; GO:0004879; GO:0004887; GO:0004884; GO:0044255	NM_009473.2
mMC010127	Slc43a1	6.61335	-0.0451386	-0.0577814	0.0108166	-0.0685979	-0.711624	-0.910941	0.170526	-0.764713	0.491884	0.382341	0.86777	0.460935	0.667316	0.723175	0.971701	0.857825	0.305766	0.820742	0	0	0	0	mMC010127	ENSMUSG00000027075	ENSMUST00000028469,ENSMUST00000111625,ENSMUST00000111624,ENSMUST00000121114	ENSMUSP00000028469,ENSMUSP00000107252,ENSMUSP00000107251,ENSMUSP00000112642	2	Slc43a1	Large neutral amino acids transporter small subunit 3 (L-type amino acid transporter 3)(Solute carrier family 43 member 1) [Source:UniProtKB/Swiss-Prot;Acc:Q8BSM7]	GO:0016021; GO:0016020; GO:0006810; GO:0015179; GO:0015807; GO:0005887; GO:0006836; GO:0006865; GO:0005328; GO:0015804; GO:0015175	NM_001081349.2,NM_024497.1,NM_001083809.1
mMR028735	Uchl4	6.63518	0.0999152	0.2047	0.080575	0.124125	0.656249	1.34448	0.529222	0.576476	0.525491	0.206533	0.607429	0.57619	0.694846	0.551073	0.892564	0.90328	0.737111	0.552045	0	0	0	0	mMR028735	ENSMUSG00000035337	ENSMUST00000039011	ENSMUSP00000045208	9	Uchl4	Ubiquitin carboxyl-terminal hydrolase isozyme L4 (UCH-L4)(EC 3.4.19.12)(Ubiquitin thioesterase L4) [Source:UniProtKB/Swiss-Prot;Acc:P58321]	GO:0008234; GO:0006511; GO:0004221; GO:0005737; GO:0005622; GO:0008233; GO:0019941; GO:0016787	NM_033607.1
mMC009389	Olfr995	6.92594	-0.251812	0.0746651	0.0752657	-0.00060065	-3.23552	0.959367	0.967084	-0.00545724	0.00818644	0.358499	0.3548	0.995746	0.0364557	0.702705	0.763478	0.998776	7.58098	0.00532997	0	0	0	0	mMC009389	ENSMUSG00000075218	ENSMUST00000099924	ENSMUSP00000097508	2	Olfr995	olfactory receptor 995 [Source:RefSeq peptide;Acc:NP_666645]	GO:0007186; GO:0004872; GO:0004984; GO:0007165; GO:0016021; GO:0004977	NM_146434.1
mMR027822	Brd2	12.6572	0.192999	-0.441414	-0.0297337	-0.41168	1.1326	-2.59039	-0.174489	-1.7083	0.282066	0.0255784	0.864731	0.116315	0.464285	0.184984	0.971701	0.579887	5.89897	0.012374	0	0	0	0	mMR027822	ENSMUSG00000024335	ENSMUST00000025193,ENSMUST00000095347,ENSMUST00000114241,ENSMUST00000114242	ENSMUSP00000025193,ENSMUSP00000092990,ENSMUSP00000109879,ENSMUSP00000109880	17	Brd2	Bromodomain-containing protein 2 (Protein RING3)(Female sterile homeotic-related protein 1)(Fsrg-1) [Source:UniProtKB/Swiss-Prot;Acc:Q7JJ13]	GO:0046982; GO:0046966; GO:0004886; GO:0030375; GO:0042974; GO:0042809; GO:0005737; GO:0005634	NM_001025387.2,NM_010238.3
mMC010410	Jam3	6.80417	-0.0747616	0.0774046	-0.0584158	0.13582	-1.31179	1.35816	-1.02498	1.68513	0.216973	0.202291	0.327933	0.120796	0.387615	0.545342	0.746773	0.586746	5.14292	0.0189309	0	0	0	0	mMC010410	ENSMUSG00000031990	ENSMUST00000034472	ENSMUSP00000034472	9	Jam3	Junctional adhesion molecule C Precursor (JAM-C)(Junctional adhesion molecule 3)(JAM-3)(JAM-2) [Source:UniProtKB/Swiss-Prot;Acc:Q9D8B7]	GO:0005515; GO:0016020; GO:0016021; GO:0005886; GO:0009986; GO:0007155	NA
mMC009662	Ramp3	8.58734	0.323899	0.00550301	0.0807946	-0.0752916	1.59648	0.027124	0.398232	-0.262413	0.139397	0.978859	0.698271	0.797974	0.284162	0.994521	0.92489	0.962256	2.1702	0.150638	0	0	0	0	mMC009662	ENSMUSG00000041046	ENSMUST00000045374	ENSMUSP00000047518	11	Ramp3	Receptor activity-modifying protein 3 Precursor [Source:UniProtKB/Swiss-Prot;Acc:Q9WUP1]	GO:0016020; GO:0016021; GO:0008277; GO:0015027; GO:0004872; GO:0007186; GO:0006886; GO:0006810; GO:0008565	NM_019511.3
mMR029539	Cnot6l	7.31581	0.162654	0.102434	0.0543361	0.0480976	1.55656	0.980266	0.519983	0.325469	0.148568	0.348547	0.613637	0.751086	0.297447	0.693652	0.894461	0.953343	1.58335	0.250514	0	0	0	0	mMR029539	ENSMUSG00000034724	ENSMUST00000122003,ENSMUST00000113004,ENSMUST00000113005,ENSMUST00000036646	ENSMUSP00000113821,ENSMUSP00000108628,ENSMUSP00000108629,ENSMUSP00000047522	5	Cnot6l	CCR4-NOT transcription complex subunit 6-like (EC 3.1.-.-) [Source:UniProtKB/Swiss-Prot;Acc:Q8VEG6]	GO:0005575; GO:0004527; GO:0005737; GO:0005515; GO:0008150; GO:0003674; GO:0006397; GO:0004518; GO:0016787	NM_144910.1,NM_178854.3
mMC026079	Rab11b	12.8693	0.321637	0.206678	0.131059	0.0756186	2.66423	1.71199	1.08561	0.442914	0.0224504	0.115617	0.301446	0.666627	0.0747588	0.407548	0.723256	0.931423	5.05476	0.019937	0	0	0	0	mMC026079	ENSMUSG00000077450	ENSMUST00000057373	ENSMUSP00000110021	17	Rab11b	Ras-related protein Rab-11B [Source:UniProtKB/Swiss-Prot;Acc:P46638]	GO:0005886; GO:0006810; GO:0006886; GO:0003924; GO:0005525; GO:0016020; GO:0005524; GO:0000166; GO:0006355; GO:0016023; GO:0005515; GO:0005622; GO:0007165; GO:0015031; GO:0008134; GO:0006913; GO:0007264	NM_008997.3
mMC009928	Il17ra	7.66718	0.156423	0.234787	0.0765046	0.158282	1.7441	2.61785	0.853017	1.24792	0.109686	0.0243681	0.412292	0.238613	0.238079	0.17924	0.801351	0.72035	3.02191	0.0768272	0	0	0	0	mMC009928	ENSMUSG00000002897	ENSMUST00000002976	ENSMUSP00000002976	6	Il17ra	Interleukin-17 receptor A Precursor (IL-17 receptor)(CD217 antigen) [Source:UniProtKB/Swiss-Prot;Acc:Q60943]	GO:0004872; GO:0016021; GO:0016020	NA
mMC010220	Olfr460	7.61947	-0.229113	0.481917	0.0169289	0.464988	-1.231	2.5893	0.0909578	1.7666	0.24463	0.0256276	0.929202	0.105695	0.42112	0.185131	0.986297	0.562011	6.33844	0.00980341	0	0	0	0	mMC010220	ENSMUSG00000045514	ENSMUST00000051540	ENSMUSP00000054887	6	Olfr460	olfactory receptor 460 [Source:RefSeq peptide;Acc:NP_666495]	GO:0007165; GO:0004872; GO:0007186; GO:0004984; GO:0016021	NM_146383.1
mMR028737	Phf20	7.26974	0.0369858	1.1208	1.07967	0.0411356	0.068541	2.07704	2.0008	0.0539036	0.946616	0.0626516	0.071364	0.958003	0.97483	0.298152	0.437888	0.992282	2.77305	0.0928245	0	0	0	0	mMR028737	ENSMUSG00000038116	ENSMUST00000037401,ENSMUST00000088600	ENSMUSP00000043138,ENSMUSP00000085969	2	Phf20	PHD finger protein 20 (Hepatocellular carcinoma-associated antigen 58 homolog) [Source:UniProtKB/Swiss-Prot;Acc:Q8BLG0]	GO:0003677; GO:0006355; GO:0005634; GO:0003676; GO:0006350; GO:0005622; GO:0046872; GO:0005515; GO:0008270	NM_172674.2
[truncated: 21,223 more rows]
