# Supplementary material for: Modeling the Neurovascular Niche: Unbiased Transcriptome Analysis of the Murine Subventricular Zone in Response to Hypoxic Insult
Source: PLoS One. 2013 Oct 11;8(10):e76265. doi: 10.1371/journal.pone.0076265 (PMC3795763; doi:10.1371/journal.pone.0076265)
Supplement: Table S2 — Panel A shows Differentially expressed genes (probesets) for: C57NX vs. C57HX, CD1NX vs. CD1HX, C57NX vs. CD1 NX, and differential contrast (C57NX vs. C57HX) vs. (CD1NX vs. CD1HX). Output format corresponds to the limma write.fit command, showing the average log-intensity (A), the log-ratios/fold-change (Coeff), moderated t-statistics (t), t-statistic P-values (p-value), Benjamini-Hochberg adjusted p-values (p.value.adj), and gene annotation. Panel B shows significantly enriched topGO categories for the genes with differential expression. (XLSX) [file pone.0076265.s002.xlsx]

## Sheet: Diff Expressed Probesets
Table S2: Supplementary table 2. Differentially expressed gene probesets. Output format corresponds to the limma write.fit command. Coef.= coefficient (corresponds to the log fold change). Diff = Differential contrast.
Downregulated gene probesets in C57 HX compared to C57 NX (adjusted p-value <0.01, log fold-change > 1)
Probe ID	Symbol	A (mean log expr)	Coef.C57NXvsCD1NX	Coef.C57NXvsC57HX	Coef.CD1NXvsCD1HX	Coef.Diff	t.C57NXvsCD1NX	t.C57NXvsC57HX	t.CD1NXvsCD1HX	t.Diff	p.value.C57NXvsCD1NX	p.value.C57NXvsC57HX	p.value.CD1NXvsCD1HX	p.value.Diff	p.value.adj.C57NXvsCD1NX	p.value.adj.C57NXvsC57HX	p.value.adj.CD1NXvsCD1HX	p.value.adj.Diff	Chr	Symbol	Descr	GO	Refseq
mMC014678	Mal	10.5929	2.54481	2.89517	-0.74352	3.63869	23.0769	26.254	-6.74239	23.332	1.73e-10	4.4e-11	3.61e-05	1.54e-10	5.12e-07	9.74e-07	0.0293882	3.39e-06	2	Mal	Myelin and lymphocyte protein (T-lymphocyte maturation-associated protein) [Source:UniProtKB/Swiss-Prot;Acc:O09198]	GO:0016324; GO:0006917; GO:0005794; GO:0005886; GO:0000139; GO:0016021; GO:0016020	NM_010762.4
mMR027950	Mobp	13.055	2.12895	2.62715	-0.398385	3.02553	12.0303	14.8455	-2.2512	12.0892	1.45e-07	1.71e-08	0.0463743	1.38e-07	5.6e-05	7.89e-05	0.374062	0.000759425	9	Mobp	Myelin-associated oligodendrocyte basic protein [Source:UniProtKB/Swiss-Prot;Acc:Q9D2P8]	GO:0000786; GO:0006334; GO:0003677; GO:0005739; GO:0019911; GO:0048471; GO:0005737	NM_008614.2,NM_001039364.2
mMC005722	Mag	12.4973	1.24971	2.16761	-0.158524	2.32613	8.42254	14.6088	-1.06839	11.0854	4.72e-06	2.02e-08	0.308799	3.29e-07	0.00042203	7.89e-05	0.730134	0.00120385	7	Mag	Myelin-associated glycoprotein Precursor (Siglec-4a) [Source:UniProtKB/Swiss-Prot;Acc:P20917]	GO:0005529; GO:0016021; GO:0016020; GO:0043209; GO:0007155; GO:0005515	NM_010758.2
mMC023448	Fa2h	9.16238	1.86756	2.09876	-0.317389	2.41614	12.9186	14.5178	-2.19549	11.8181	7.08e-08	2.15e-08	0.0510822	1.74e-07	3.24e-05	7.89e-05	0.38698	0.000762837	8	Fa2h	Fatty acid 2-hydroxylase (EC 1.-.-.-)(Fatty acid alpha-hydroxylase) [Source:UniProtKB/Swiss-Prot;Acc:Q5MPP0]	GO:0016021; GO:0016020; GO:0020037; GO:0006633; GO:0005792; GO:0008610; GO:0005789; GO:0006810; GO:0005783; GO:0006665; GO:0016491; GO:0055114; GO:0046872; GO:0005506; GO:0022900	NM_178086.3
mMC008724	Plp1	11.2205	2.47398	2.06233	-0.578968	2.64129	11.8924	9.91359	-2.7831	8.97792	1.63e-07	9.88e-07	0.0181935	2.57e-06	5.95e-05	0.000985631	0.263674	0.00403912	X	Plp1	Myelin proteolipid protein (PLP)(Lipophilin) [Source:UniProtKB/Swiss-Prot;Acc:P60202]	GO:0016020; GO:0016021; GO:0010001; GO:0007229; GO:0042552; GO:0043218; GO:0019911; GO:0022010; GO:0008366; GO:0048469; GO:0043209; GO:0042759; GO:0005515	NM_011123.2
mMC011658	Ugt8a	12.9591	0.997591	2.01756	-0.228235	2.24579	5.42208	10.9658	-1.2405	8.63114	0.000228771	3.66e-07	0.241239	3.75e-06	0.00406661	0.000574615	0.675105	0.00521648	3	Ugt8a	2-hydroxyacylsphingosine 1-beta-galactosyltransferase Precursor (EC 2.4.1.45)(UDP-galactose-ceramide galactosyltransferase)(Ceramide UDP-galactosyltransferase)(Cerebroside synthase) [Source:UniProtKB/Swiss-Prot;Acc:Q64676]	GO:0042552; GO:0016758; GO:0008152; GO:0016757; GO:0016740; GO:0003851; GO:0016021; GO:0016020; GO:0008120; GO:0009247	NM_011674.4
mMC016941	Lgi3	12.2357	0.492533	1.82637	-0.421596	2.24796	3.14784	11.6726	-2.69447	10.159	0.00955116	1.97e-07	0.0212817	7.78e-07	0.0405113	0.000359835	0.279233	0.00189844	14	Lgi3	Leucine-rich repeat LGI family member 3 Precursor (Leucine-rich glioma-inactivated protein 3)(Leubrin) [Source:UniProtKB/Swiss-Prot;Acc:Q8K406]	GO:0005488; GO:0006810; GO:0005576; GO:0005515; GO:0005215	NM_145219.3
mMC024926	Cnp	12.691	0.872389	1.80569	-0.281491	2.08718	4.86805	10.076	-1.57075	8.23548	0.000533621	8.43e-07	0.145247	5.83e-06	0.00663133	0.000925774	0.567531	0.00559197	11	Cnp	2',3'-cyclic-nucleotide 3'-phosphodiesterase (CNPase)(CNP)(EC 3.1.4.37) [Source:UniProtKB/Swiss-Prot;Acc:P16330]	GO:0006952; GO:0017111; GO:0005624; GO:0016787; GO:0003824; GO:0042470; GO:0007409; GO:0000166; GO:0016020; GO:0005622; GO:0008344; GO:0016070; GO:0000226; GO:0031224; GO:0009214; GO:0004113	NA
mMC012641	Cldn11	11.0167	2.3616	1.78724	-0.468727	2.25597	14.3701	10.8752	-2.85215	9.70668	2.39e-08	3.98e-07	0.016101	1.21e-06	1.64e-05	0.000582274	0.253206	0.00247095	3	Cldn11	Claudin-11 (Oligodendrocyte transmembrane protein)(Oligodendrocyte-specific protein) [Source:UniProtKB/Swiss-Prot;Acc:Q60771]	GO:0005515; GO:0042802; GO:0030054; GO:0005886; GO:0016020; GO:0016021; GO:0008366; GO:0016338; GO:0007283; GO:0005923; GO:0005887; GO:0007155; GO:0005198	NM_008770.2
mMC011633	Gjc2	8.43138	2.0167	1.73166	-0.061357	1.79302	13.6947	11.7592	-0.416655	8.6096	3.91e-08	1.83e-07	0.685146	3.83e-06	2.2e-05	0.000359835	0.920575	0.00521648	11	Gjc2	Gap junction gamma-2 protein (Gap junction alpha-12 protein)(Connexin-47)(Cx47) [Source:UniProtKB/Swiss-Prot;Acc:Q8BQU6]	GO:0007267; GO:0007154; GO:0005921; GO:0005922; GO:0030054; GO:0005243; GO:0016021; GO:0016020; GO:0005886	NM_080454.3,NM_175452.3
mMC019586	Mog	8.42468	2.08634	1.70859	-0.52965	2.23824	12.0512	9.86922	-3.05938	9.1419	1.43e-07	1.03e-06	0.0111629	2.16e-06	5.6e-05	0.000985631	0.217623	0.00365714	17	Mog	Myelin-oligodendrocyte glycoprotein Precursor [Source:UniProtKB/Swiss-Prot;Acc:Q61885]	GO:0004965; GO:0001649; GO:0016020; GO:0016021	NM_010814.2
mMC002293	A230069A22Rik	8.66864	1.50923	1.62575	0.0522326	1.57352	11.1038	11.9611	0.384289	8.18603	3.23e-07	1.54e-07	0.708273	6.17e-06	8.35e-05	0.000359835	0.928511	0.00564634	4	A230069A22Rik	Transmembrane protein 88B [Source:UniProtKB/Swiss-Prot;Acc:Q3TYP4]	GO:0016021; GO:0016020	NA
mMC025250	Slc44a1	11.0511	0.969621	1.53413	-0.143446	1.67758	11.0789	17.5291	-1.63903	13.5539	3.31e-07	3.08e-09	0.130175	4.35e-08	8.35e-05	3.38e-05	0.547707	0.000477521	4	Slc44a1	Choline transporter-like protein 1 (Solute carrier family 44 member 1)(CD92 antigen) [Source:UniProtKB/Swiss-Prot;Acc:Q6X893]	GO:0006810; GO:0015871; GO:0015220; GO:0017153; GO:0006835; GO:0016021; GO:0016020	NM_133891.3
mMC004494	Hapln4	9.46505	0.643524	1.4704	-0.633334	2.10374	3.23163	7.38403	-3.18046	7.47022	0.0082426	1.6e-05	0.00901832	1.44e-05	0.0365929	0.00444419	0.200548	0.00987039	8	Hapln4	Hyaluronan and proteoglycan link protein 4 Precursor (Brain link protein 2)(Link protein 4) [Source:UniProtKB/Swiss-Prot;Acc:Q80WM4]	GO:0007155; GO:0005576; GO:0008150; GO:0003674; GO:0005488; GO:0005578; GO:0005615; GO:0005575; GO:0005540	NM_177900.4
mMC013096	Il23a	8.56727	0.612994	1.45102	0.0693143	1.38171	3.30466	7.82251	0.373675	5.26712	0.00725157	9.41e-06	0.715926	0.000288647	0.0333943	0.00344671	0.929966	0.0558858	10	Il23a	Interleukin-23 subunit alpha Precursor (IL-23 subunit alpha)(Interleukin-23 subunit p19)(IL-23p19) [Source:UniProtKB/Swiss-Prot;Acc:Q9EQ14]	GO:0005615; GO:0005576; GO:0005125; GO:0045087; GO:0009615; GO:0048771; GO:0042098; GO:0006955; GO:0006954	NM_031252.2
mMC005209	Plekhh1	11.0569	0.724754	1.43992	-0.161614	1.60153	3.90594	7.76021	-0.87099	6.10318	0.00256933	1.01e-05	0.402832	8.57e-05	0.0169738	0.00359128	0.796164	0.028969	12	Plekhh1	Pleckstrin homology domain-containing family H member 1 [Source:UniProtKB/Swiss-Prot;Acc:Q80TI1]	GO:0005488; GO:0005856	NA
mMR028876	Bcas1	12.7262	1.45935	1.28358	-0.169542	1.45312	8.59962	7.56382	-0.999072	6.05488	3.88e-06	1.28e-05	0.339764	9.17e-05	0.000381066	0.00397886	0.754519	0.029625	2	Bcas1	Breast carcinoma-amplified sequence 1 homolog (Novel amplified in breast cancer 1 homolog) [Source:UniProtKB/Swiss-Prot;Acc:Q80YN3]	GO:0016021; GO:0008150; GO:0005829; GO:0006813; GO:0005249; GO:0042803; GO:0005737	NM_029815.1
mMC025828	Lims2	11.7463	0.0964791	1.27183	0.115502	1.15633	0.675869	8.90959	0.809128	5.72789	0.513431	2.77e-06	0.436021	0.000146039	0.685578	0.00160466	0.818368	0.038658	18	Lims2	LIM and senescent cell antigen-like-containing domain protein 2 (Particularly interesting new Cys-His protein 2)(PINCH-2) [Source:UniProtKB/Swiss-Prot;Acc:Q91XD2]	GO:0008150; GO:0003674; GO:0005886; GO:0016020; GO:0008270; GO:0030054; GO:0005925; GO:0046872	NM_144862.3
mMC006150	Mbp	13.7471	1.74051	1.21819	-0.652777	1.87097	10.8298	7.57981	-4.06171	8.2318	4.14e-07	1.26e-05	0.00197594	5.85e-06	9.79e-05	0.00397886	0.104039	0.00559197	18	Mbp	Myelin basic protein (MBP)(Myelin A1 protein) [Source:UniProtKB/Swiss-Prot;Acc:P04370]	GO:0042995; GO:0043025; GO:0005737; GO:0005886; GO:0050771; GO:0042552; GO:0043218; GO:0043209; GO:0019911; GO:0033269; GO:0005634; GO:0016020	NM_001025259.2,NM_001025258.2,NM_001025256.2,NM_001025255.2,NM_001025254.2,NM_001025251.2,NM_010777.3
mMC024725	Gsn	7.85786	1.02135	1.187	-0.167411	1.35441	8.56608	9.95539	-1.40408	8.03236	4.02e-06	9.48e-07	0.18858	7.36e-06	0.000384032	0.000985631	0.619392	0.00631056	2	Gsn	Gelsolin Precursor (Actin-depolymerizing factor)(ADF)(Brevin) [Source:UniProtKB/Swiss-Prot;Acc:P13020]	GO:0005509; GO:0016192; GO:0051016; GO:0003779; GO:0005856; GO:0030041; GO:0005829; GO:0005576; GO:0030027; GO:0051014; GO:0005737	NM_146120.3
mMC009843	Gltp	11.3508	1.28268	1.18513	-0.221425	1.40656	16.2017	14.9696	-2.79685	12.5628	6.96e-09	1.57e-08	0.0177563	9.39e-08	7.28e-06	7.89e-05	0.261824	0.000687553	5	Gltp	Glycolipid transfer protein (GLTP) [Source:UniProtKB/Swiss-Prot;Acc:Q9JL62]	GO:0006869; GO:0051861; GO:0017089; GO:0046836; GO:0005737; GO:0006810	NM_019821.2
mMC013102	Plxnb3	10.1677	0.783688	1.18165	0.00425743	1.1774	7.81699	11.7865	0.0424663	8.30431	9.47e-06	1.78e-07	0.966907	5.39e-06	0.000634623	0.000359835	0.994798	0.00559197	X	Plxnb3	Plexin-B3 Precursor (Plexin-6) [Source:UniProtKB/Swiss-Prot;Acc:Q9QY40]	GO:0007275; GO:0004519; GO:0051539; GO:0004872; GO:0016021; GO:0016020; GO:0005622; GO:0007165	NM_019587.2
mMC006247	Gjb1	8.10438	0.850909	1.16562	-0.32817	1.49379	6.80395	9.32042	-2.62408	8.44603	3.33e-05	1.8e-06	0.0241014	4.6e-06	0.00136449	0.00131573	0.294184	0.00531638	X	Gjb1	Gap junction beta-1 protein (Connexin-32)(Cx32) [Source:UniProtKB/Swiss-Prot;Acc:P28230]	GO:0016020; GO:0016021; GO:0007154; GO:0005921; GO:0005922; GO:0030054; GO:0005886	NM_008124.2
mMC018332	Pdlim2	8.05447	1.16633	1.13901	-0.446668	1.58568	6.46668	6.31522	-2.47654	6.21671	5.21e-05	6.4e-05	0.0312622	7.32e-05	0.00177695	0.00946919	0.323521	0.0259467	14	Pdlim2	PDZ and LIM domain protein 2 (PDZ-LIM protein mystique) [Source:UniProtKB/Swiss-Prot;Acc:Q8R1G6]	GO:0005856; GO:0005515; GO:0046872; GO:0005737; GO:0008270	NM_145978.1
mMC015377	Slc45a3	7.74544	0.882226	1.121	-0.477249	1.59825	7.34082	9.32759	-3.97109	9.40359	1.69e-05	1.78e-06	0.00230127	1.65e-06	0.000906095	0.00131573	0.111015	0.00301914	1	Slc45a3	Solute carrier family 45 member 3 (Prostate cancer-associated protein 6)(Prostein) [Source:UniProtKB/Swiss-Prot;Acc:Q8K0H7]	GO:0006835; GO:0017153; GO:0006810; GO:0016020; GO:0016021	NM_145977.1
mMC001831	Atp10b	8.77807	0.589029	1.11979	-0.178037	1.29783	4.58711	8.72046	-1.38647	7.14668	0.000833616	3.4e-06	0.193742	2.15e-05	0.0085684	0.00173547	0.625413	0.0123477	11	Atp10b	ATPase, class V, type 10B [Source:RefSeq peptide;Acc:NP_795973]	GO:0016020; GO:0016021; GO:0005524; GO:0045454; GO:0006754; GO:0016820; GO:0015662; GO:0004012; GO:0015914; GO:0000287	NM_176999.3
mMC016055	Prkcd	11.2076	0.809413	1.11258	-0.522103	1.63469	4.60545	6.33045	-2.9707	6.5769	0.000809416	6.26e-05	0.0130557	4.49e-05	0.00843228	0.00936286	0.232641	0.0185253	14	Prkcd	Protein kinase C delta type (EC 2.7.11.13)(nPKC-delta) [Source:UniProtKB/Swiss-Prot;Acc:P28867]	GO:0016301; GO:0019992; GO:0007242; GO:0046627; GO:0042100; GO:0043560; GO:0032613; GO:0032615; GO:0050732; GO:0005737; GO:0008270; GO:0004697; GO:0016740; GO:0046872; GO:0004674; GO:0000166; GO:0016020; GO:0005524; GO:0006468; GO:0004672; GO:0006917; GO:0004713; GO:0016064	NM_011103.2
mMC006455	Mobp	6.83929	1.26061	1.10831	-0.139523	1.24784	12.1524	10.6842	-1.34502	8.50598	1.31e-07	4.74e-07	0.206366	4.3e-06	5.34e-05	0.000604277	0.639412	0.0052493	9	Mobp	Myelin-associated oligodendrocyte basic protein [Source:UniProtKB/Swiss-Prot;Acc:Q9D2P8]	GO:0000786; GO:0006334; GO:0003677; GO:0005739; GO:0019911; GO:0048471; GO:0005737	NA
mMC010475	Gamt	10.8415	0.501227	1.07444	0.179888	0.894551	3.17129	6.79803	1.13816	4.00213	0.00916501	3.36e-05	0.279835	0.00218397	0.0393213	0.00690733	0.706471	0.123352	10	Gamt	Guanidinoacetate N-methyltransferase (EC 2.1.1.2) [Source:UniProtKB/Swiss-Prot;Acc:O35969]	GO:0040014; GO:0007283; GO:0009887; GO:0016740; GO:0006601; GO:0030731; GO:0008168	NM_010255.3
mMC016571	Nat8l	11.4776	0.321915	1.05327	0.093576	0.95969	2.34626	7.67667	0.682024	4.94596	0.0392893	1.12e-05	0.509682	0.00047245	0.112693	0.0037275	0.851428	0.0625313	5	Nat8l	N-acetyltransferase 8-like protein (EC 2.3.1.-)(Protein Shati) [Source:UniProtKB/Swiss-Prot;Acc:Q3UGX3]	GO:0016740; GO:0008152; GO:0008080; GO:0008415; GO:0016021; GO:0016020	NM_001001985.3
mMC012329	Scn2b	10.7888	1.01265	1.04908	-0.0479616	1.09704	6.17273	6.3948	-0.292357	4.72853	7.78e-05	5.74e-05	0.775591	0.000665029	0.00219448	0.0090235	0.948283	0.07385	9	Scn2b	Sodium channel subunit beta-2 Precursor [Source:UniProtKB/Swiss-Prot;Acc:Q56A07]	GO:0005216; GO:0016020; GO:0016021; GO:0005248; GO:0005244; GO:0006811; GO:0006810; GO:0006814; GO:0031402; GO:0005272	NM_001014761.2
mMC022605	Bfsp2	8.08438	1.38912	1.04192	0.240796	0.801125	16.2172	12.1639	2.81116	6.61336	6.89e-09	1.3e-07	0.0173123	4.28e-05	7.28e-06	0.000359835	0.259637	0.0185253	9	Bfsp2	Phakinin (Beaded filament structural protein 2)(Lens fiber cell beaded filament protein CP 49)(CP49)(49 kDa cytoskeletal protein) [Source:UniProtKB/Swiss-Prot;Acc:Q6NVD9]	GO:0050896; GO:0007601; GO:0016020; GO:0005856; GO:0007010; GO:0005198; GO:0005882; GO:0005212; GO:0005737	NM_001002896.2
mMC024352	Wbscr25	10.7514	-0.372181	1.04067	0.289303	0.751363	-2.43623	6.81202	1.89373	3.47776	0.0335575	3.3e-05	0.085528	0.00536098	0.100489	0.00690733	0.471415	0.179449	5	Wbscr25	Williams Beuren syndrome chromosome region 25 (human) (Wbscr25), non-coding RNA [Source:RefSeq DNA;Acc:NR_026907]	NA	NA
mMC003723	Insc	9.50257	-0.0212708	1.01354	0.107946	0.905589	-0.226719	10.803	1.15057	6.82528	0.824904	4.25e-07	0.274913	3.24e-05	0.906607	0.000583085	0.703612	0.015334	7	Insc	Protein inscuteable homolog (Minsc) [Source:UniProtKB/Swiss-Prot;Acc:Q3HNM7]	GO:0030154; GO:0007275; GO:0005488; GO:0007399; GO:0005737	NM_173767.3
mMC019795	Igh-6	10.0561	0.0130354	1.01277	0.332579	0.680188	0.085092	6.61109	2.17099	3.13962	0.933756	4.29e-05	0.0532939	0.00969037	0.967486	0.00779751	0.393255	0.229233	12	Igh-6	Immunoglobulin heavy chain C gene segment [Source:IMGT/GENE-DB;Acc:IGHM]	GO:0009897; GO:0030890; GO:0050731; GO:0000187; GO:0045022; GO:0050853; GO:0002455; GO:0045807; GO:0042571; GO:0019815; GO:0019882; GO:0016064; GO:0003823; GO:0043410; GO:0004888; GO:0005886; GO:0005576; GO:0050871; GO:0016021; GO:0016020; GO:0005515; GO:0048471	NA
mMR027736	Pnkd	13.2783	0.506726	1.00602	0.28774	0.718281	3.78843	7.52131	2.15123	3.79722	0.00313803	1.35e-05	0.0551446	0.00309129	0.0191835	0.00397886	0.398917	0.141203	1	Pnkd	Probable hydrolase PNKD (EC 3.-.-.-)(Paroxysmal nonkinesiogenic dyskinesia protein)(Myofibrillogenesis regulator 1)(MR-1) [Source:UniProtKB/Swiss-Prot;Acc:Q69ZP3]	GO:0046872; GO:0005737; GO:0008270; GO:0016020; GO:0005634; GO:0016787; GO:0008150; GO:0005739; GO:0003674	NM_019999.2,NM_001039509.1
Upregulated gene probesets in C57 HX compared to C57 NX (adjusted p-value <0.01, log fold-change < -1)
Probe ID	Symbol	A (mean log expr)	Coef.C57NXvsCD1NX	Coef.C57NXvsC57HX	Coef.CD1NXvsCD1HX	Coef.Diff	t.C57NXvsCD1NX	t.C57NXvsC57HX	t.CD1NXvsCD1HX	t.Diff	p.value.C57NXvsCD1NX	p.value.C57NXvsC57HX	p.value.CD1NXvsCD1HX	p.value.Diff	p.value.adj.C57NXvsCD1NX	p.value.adj.C57NXvsC57HX	p.value.adj.CD1NXvsCD1HX	p.value.adj.Diff	Chr	Symbol	Descr	GO	Refseq
mMC005244	S100a8	7.47087	-0.10147	-1.74964	-0.129975	-1.61967	-0.385983	-6.65548	-0.494412	-4.35653	0.707055	4.0491e-05	0.630984	0.00121201	0.8314	0.00760366	0.901547	0.0971862	3	S100a8	Protein S100-A8 (S100 calcium-binding protein A8)(Calgranulin-A)(Migration inhibitory factor-related protein 8)(MRP-8)(P8)(Leukocyte L1 complex light chain)(Chemotactic cytokine CP-10)(Pro-inflammatory S100 cytokine) [Source:UniProtKB/Swiss-Prot;Acc:P27005]	GO:0005509; GO:0006935	NM_013650.2
mMR030913	Hnrnph1	13.8803	-0.780895	-1.27908	-0.565744	-0.713334	-6.49373	-10.6365	-4.70458	-4.19449	5.02256e-05	4.95061e-07	0.000690835	0.00158336	0.00175124	0.000604277	0.0773008	0.106942	11	Hnrnph1	Heterogeneous nuclear ribonucleoprotein H (hnRNP H) [Contains Heterogeneous nuclear ribonucleoprotein H, N-terminally processed] [Source:UniProtKB/Swiss-Prot;Acc:O35737]	GO:0008380; GO:0003676; GO:0030529; GO:0003723; GO:0000166; GO:0005634; GO:0006397; GO:0005654; GO:0005681	NM_021510.2
mMC007793	Pafah1b3	11.8079	-0.646296	-1.22758	-0.413488	-0.814091	-5.00398	-9.5046	-3.20146	-4.457	0.000431742	1.48717e-06	0.00869138	0.00102873	0.00588449	0.00121017	0.197308	0.0910418	7	Pafah1b3	Platelet-activating factor acetylhydrolase IB subunit gamma (EC 3.1.1.47)(PAF acetylhydrolase 29 kDa subunit)(PAF-AH 29 kDa subunit)(PAF-AH subunit gamma)(PAFAH subunit gamma) [Source:UniProtKB/Swiss-Prot;Acc:Q61205]	GO:0005737; GO:0005515; GO:0003847; GO:0016298; GO:0007283; GO:0016788; GO:0006629; GO:0016042; GO:0016787	NM_008776.1
mMC012662	Pkia	13.9508	-0.671642	-1.17403	-0.255756	-0.918275	-4.3945	-7.68159	-1.67339	-4.24844	0.00113901	1.11314e-05	0.123125	0.001448	0.0103239	0.0037275	0.537784	0.103717	3	Pkia	cAMP-dependent protein kinase inhibitor alpha (cAMP-dependent protein kinase inhibitor, muscle/brain isoform)(PKI-alpha) [Source:UniProtKB/Swiss-Prot;Acc:P63248]	GO:0005634; GO:0016301; GO:0000122; GO:0005737; GO:0004862; GO:0043086; GO:0042308; GO:0010389; GO:0006469; GO:0004860; GO:0005625	NM_008862.3
mMC022317	Hnrnph1	11.7385	-0.628755	-1.15573	-0.552884	-0.602847	-4.83506	-8.88745	-4.25162	-3.27803	0.000561992	2.83521e-06	0.00144041	0.00759807	0.0068396	0.00160466	0.0952327	0.207375	11	Hnrnph1	Heterogeneous nuclear ribonucleoprotein H (hnRNP H) [Contains Heterogeneous nuclear ribonucleoprotein H, N-terminally processed] [Source:UniProtKB/Swiss-Prot;Acc:O35737]	GO:0008380; GO:0003676; GO:0030529; GO:0003723; GO:0000166; GO:0005634; GO:0006397; GO:0005654; GO:0005681	NM_021510.2
mMC005174	Eef1e1	11.3821	0.0181271	-1.15088	-0.457793	-0.693089	0.108574	-6.89337	-2.74202	-2.93545	0.915544	2.9675e-05	0.0195652	0.0138951	0.958471	0.00645534	0.270743	0.261447	13	Eef1e1	Eukaryotic translation elongation factor 1 epsilon-1 (Multisynthetase complex auxiliary component p18)(Elongation factor p18) [Source:UniProtKB/Swiss-Prot;Acc:Q9D1M4]	GO:0003746; GO:0009790; GO:0005634; GO:0005575; GO:0006412; GO:0006281; GO:0008285; GO:0005515; GO:0005737; GO:0043065; GO:0017101; GO:0043517	NM_025380.2
mMC018856	Inpp5f	10.0141	0.471526	-1.09468	-0.257967	-0.83671	3.10341	-7.20476	-1.69785	-3.89398	0.0103288	1.99677e-05	0.118319	0.00262198	0.0427935	0.00513323	0.53199	0.131177	7	Inpp5f	Phosphatidylinositide phosphatase SAC2 (EC 3.1.3.-)(Sac domain-containing inositol phosphatase 2)(Sac domain-containing phosphoinositide 5-phosphatase 2)(Inositol polyphosphate 5-phosphatase F) [Source:UniProtKB/Swiss-Prot;Acc:Q8CDA1]	GO:0008150; GO:0003674; GO:0005575; GO:0016787	NM_178641.5
mMC012602	Zcchc12	13.7503	-0.419288	-1.06251	-0.850347	-0.212165	-2.47487	-6.27154	-5.01923	-0.885521	0.0313538	6.78998e-05	0.000421675	0.395293	0.0958367	0.00967136	0.0648208	0.823545	X	Zcchc12	Zinc finger CCHC domain-containing protein 12 (Smad-interacting zinc finger protein 1) [Source:UniProtKB/Swiss-Prot;Acc:Q9CZA5]	GO:0003676; GO:0006355; GO:0008270; GO:0046872; GO:0006350	NM_028325.3
Downregulated gene probesets in CD1 HX compared to CD1 NX (adjusted p-value <0.01, log fold-change > 1)
Probe ID	Symbol	A (mean log expr)	Coef.C57NXvsCD1NX	Coef.C57NXvsC57HX	Coef.CD1NXvsCD1HX	Coef.Diff	t.C57NXvsCD1NX	t.C57NXvsC57HX	t.CD1NXvsCD1HX	t.Diff	p.value.C57NXvsCD1NX	p.value.C57NXvsC57HX	p.value.CD1NXvsCD1HX	p.value.Diff	p.value.adj.C57NXvsCD1NX	p.value.adj.C57NXvsC57HX	p.value.adj.CD1NXvsCD1HX	p.value.adj.Diff	Chr	Symbol	Descr	GO	Refseq
mMC007086	Polr2e	8.40574	-5.35988	0.234821	4.81808	-4.58326	-9.83763	0.430994	8.84319	-5.94832	1.06453e-06	0.675006	2.97349e-06	0.000106535	0.000174264	0.897339	0.00933295	0.031209	10	Polr2e	DNA-directed RNA polymerases I, II, and III subunit RPABC1 (RNA polymerases I, II, and III subunit ABC1)(DNA-directed RNA polymerase II subunit E)(RPB5) [Source:UniProtKB/Swiss-Prot;Acc:Q80UW8]	GO:0003899; GO:0006350; GO:0003677; GO:0005634	NM_025554.2
mMR026655	Fam171b	9.91806	1.20752	0.214663	1.38283	-1.16817	8.18453	1.45498	9.3728	-5.59874	6.17834e-06	0.174306	1.70201e-06	0.000176235	0.000503387	0.505701	0.00655489	0.0411921	2	Fam171b	Protein FAM171B Precursor [Source:UniProtKB/Swiss-Prot;Acc:Q14CH0]	GO:0016021; GO:0016020	NM_175514.2
mMC002109	Chl1	9.85384	-0.628771	0.278412	1.20093	-0.922517	-4.55931	2.01881	8.70811	-4.73005	0.000871753	0.0692093	3.44258e-06	0.000663426	0.00876581	0.313996	0.00945462	0.07385	6	Chl1	Neural cell adhesion molecule L1-like protein Precursor (Cell adhesion molecule with homology to L1CAM)(Close homolog of L1)(Chl1-like protein) [Contains Processed neural cell adhesion molecule L1-like protein] [Source:UniProtKB/Swiss-Prot;Acc:P70232]	GO:0007411; GO:0001764; GO:0007399; GO:0030425; GO:0007155; GO:0030154; GO:0007275; GO:0005515; GO:0006468; GO:0005524; GO:0016020; GO:0016021; GO:0007610; GO:0005021; GO:0050890; GO:0031175; GO:0008344; GO:0045177; GO:0005886; GO:0005576; GO:0005615; GO:0005578	NM_007697.2
Upregulated gene probesets in CD1 HX compared to CD1 NX (adjusted p-value <0.01, log fold-change < -1)
Probe ID	Symbol	A (mean log expr)	Coef.C57NXvsCD1NX	Coef.C57NXvsC57HX	Coef.CD1NXvsCD1HX	Coef.Diff	t.C57NXvsCD1NX	t.C57NXvsC57HX	t.CD1NXvsCD1HX	t.Diff	p.value.C57NXvsCD1NX	p.value.C57NXvsC57HX	p.value.CD1NXvsCD1HX	p.value.Diff	p.value.adj.C57NXvsCD1NX	p.value.adj.C57NXvsC57HX	p.value.adj.CD1NXvsCD1HX	p.value.adj.Diff	Chr	Symbol	Descr	GO	Refseq
mMR027728	Dhcr24	10.2329	2.03387	-0.204503	-2.20582	2.00131	10.6356	-1.06939	-11.5347	7.40011	4.95467e-07	0.308366	2.2131e-07	1.56665e-05	0.000109273	0.658819	0.00378216	0.0104306	4	Dhcr24	24-dehydrocholesterol reductase Precursor (EC 1.3.1.-)(3-beta-hydroxysterol delta-24-reductase) [Source:UniProtKB/Swiss-Prot;Acc:Q8VCH6]	GO:0016628; GO:0003824; GO:0050660; GO:0000139; GO:0005783; GO:0005789; GO:0006695; GO:0008610; GO:0006979; GO:0019899; GO:0006916; GO:0055114; GO:0016491; GO:0005794; GO:0008203; GO:0006694; GO:0016126; GO:0016044; GO:0008104; GO:0031639; GO:0042987; GO:0043588; GO:0043154; GO:0009888; GO:0042605; GO:0030539; GO:0016125; GO:0016021; GO:0016020; GO:0005634	NM_053272.2
mMC015994	Slc25a17	10.1949	1.66022	-0.450619	-1.59618	1.14556	10.1501	-2.75496	-9.75859	4.95231	7.8435e-07	0.0191222	1.15148e-06	0.000467805	0.000146042	0.156148	0.00632478	0.0622917	15	Slc25a17	Peroxisomal membrane protein PMP34 (34 kDa peroxisomal membrane protein)(Solute carrier family 25 member 17) [Source:UniProtKB/Swiss-Prot;Acc:O70579]	GO:0005215; GO:0005488; GO:0006810; GO:0005739; GO:0006839; GO:0005777; GO:0005743; GO:0005778; GO:0016021; GO:0016020	NM_011399.3
mMC024915	Mt3	8.40718	0.703147	-0.164165	-1.04263	0.878467	7.44131	-1.73734	-11.034	6.57375	1.48937e-05	0.110911	3.44287e-07	4.51283e-05	0.000835331	0.399349	0.00378216	0.0185253	8	Mt3	Metallothionein-3 (MT-3)(Metallothionein-III)(MT-III)(Growth inhibitory factor)(GIF) [Source:UniProtKB/Swiss-Prot;Acc:P28184]	GO:0046872; GO:0008270; GO:0019430; GO:0050768; GO:0006875; GO:0008021; GO:0001666; GO:0005507	NM_013603.2
Upregulated gene probesets in C57 NX compared to CD1 NX (adjusted p-value <0.01, log fold-change > 1)
Probe ID	Symbol	A (mean log expr)	Coef.C57NXvsCD1NX	Coef.C57NXvsC57HX	Coef.CD1NXvsCD1HX	Coef.Diff	t.C57NXvsCD1NX	t.C57NXvsC57HX	t.CD1NXvsCD1HX	t.Diff	p.value.C57NXvsCD1NX	p.value.C57NXvsC57HX	p.value.CD1NXvsCD1HX	p.value.Diff	p.value.adj.C57NXvsCD1NX	p.value.adj.C57NXvsC57HX	p.value.adj.CD1NXvsCD1HX	p.value.adj.Diff	Chr	Symbol	Descr	GO	Refseq
mMC025655	Slc35a5	9.58329	3.45518	0.153489	-0.766141	0.91963	7.38242	0.327948	-1.63696	1.3894	1.60116e-05	0.749263	0.130611	0.192877	0.000875099	0.9269	0.548001	0.67533	16	Slc35a5	Probable UDP-sugar transporter protein SLC35A5 (Solute carrier family 35 member A5) [Source:UniProtKB/Swiss-Prot;Acc:Q921R7]	GO:0016021; GO:0016020; GO:0005338; GO:0015780; GO:0006810; GO:0008643; GO:0005351; GO:0000139	NM_028756.4
mMC026090	Sspn	8.36443	3.42756	0.0983932	-0.896748	0.995142	6.83251	0.196137	-1.78758	1.4027	3.2109e-05	0.848169	0.102093	0.188981	0.00132856	0.960852	0.50429	0.671751	6	Sspn	Sarcospan (K-ras oncogene-associated protein)(Kirsten-Ras-associated protein) [Source:UniProtKB/Swiss-Prot;Acc:Q62147]	GO:0005886; GO:0045211; GO:0045202; GO:0016021; GO:0016020; GO:0042383; GO:0030054	NM_010656.2
mMC023625	Rapgefl1	9.25228	3.38376	0.422809	0.21776	0.205049	25.6126	3.20036	1.64829	1.09748	5.8e-11	0.00870819	0.128241	0.296457	2.53103e-07	0.105456	0.544735	0.762837	11	Rapgefl1	Rap guanine nucleotide exchange factor-like 1 [Source:UniProtKB/Swiss-Prot;Acc:Q68EF8]	GO:0051056; GO:0007165; GO:0005622; GO:0007264; GO:0005085	NM_001080925.1
mMC010520	Prdx2	10.2128	2.89478	-0.181144	-0.0858256	-0.0953183	30.4819	-1.90744	-0.90374	-0.709721	9e-12	0.0835789	0.38598	0.493016	2.00275e-07	0.346434	0.785537	0.86982	8	Prdx2	Peroxiredoxin-2 (EC 1.11.1.15)(Thioredoxin peroxidase 1)(Thioredoxin-dependent peroxide reductase 1)(Thiol-specific antioxidant protein)(TSA) [Source:UniProtKB/Swiss-Prot;Acc:Q61171]	GO:0048538; GO:0006979; GO:0006800; GO:0045454; GO:0000187; GO:0032496; GO:0032088; GO:0006916; GO:0004601; GO:0042743; GO:0051920; GO:0048872; GO:0008430; GO:0045581; GO:0042744; GO:0016209; GO:0042098; GO:0010310; GO:0008379; GO:0002536; GO:0010671; GO:0031665; GO:0005737; GO:0055114; GO:0016491	NA
mMC021941	Col1a2	9.74587	2.88835	0.606388	0.145529	0.460859	12.9198	2.71242	0.65096	1.45767	7.0711e-08	0.0206169	0.52877	0.173578	3.23985e-05	0.162541	0.860805	0.653889	6	Col1a2	Collagen alpha-2(I) chain Precursor (Alpha-2 type I collagen) [Source:UniProtKB/Swiss-Prot;Acc:Q01149]	GO:0007165; GO:0005515; GO:0005584; GO:0048407; GO:0004952; GO:0016021; GO:0005201; GO:0005581; GO:0007169; GO:0005576; GO:0005615; GO:0046332; GO:0005578; GO:0005102; GO:0007186	NM_007743.2
mMR031047	Srxn1	9.11828	2.82778	0.272961	-0.31552	0.588481	11.5735	1.11717	-1.29135	1.70308	2.1402e-07	0.28832	0.223715	0.117312	6.53088e-05	0.638447	0.658349	0.581314	2	Srxn1	Sulfiredoxin-1 (EC 1.8.98.2)(Neoplastic progression protein 3) [Source:UniProtKB/Swiss-Prot;Acc:Q9D975]	GO:0000287; GO:0006979; GO:0016491; GO:0055114; GO:0005737; GO:0016209; GO:0032542; GO:0003677; GO:0005829; GO:0005524; GO:0000166	NM_029688.4
mMC022960	D930028F11Rik	8.77002	2.74728	-0.233034	0.299932	-0.532966	19.968	-1.69375	2.17998	-2.73914	7.91e-10	0.119111	0.0524716	0.0196649	1.73733e-06	0.414768	0.390976	0.299831	9	D930028F11Rik	Protein FAM55D Precursor [Source:UniProtKB/Swiss-Prot;Acc:Q52KP5]	GO:0005576	NA
mMC014678	Mal	10.5929	2.54481	2.89517	-0.74352	3.63869	23.0769	26.254	-6.74239	23.332	1.73e-10	4.4e-11	3.61149e-05	1.54e-10	5.124e-07	9.7436e-07	0.0293882	3.38582e-06	2	Mal	Myelin and lymphocyte protein (T-lymphocyte maturation-associated protein) [Source:UniProtKB/Swiss-Prot;Acc:O09198]	GO:0016324; GO:0006917; GO:0005794; GO:0005886; GO:0000139; GO:0016021; GO:0016020	NM_010762.4
mMC022548	Rpl29	10.1742	2.49328	-0.285151	0.00942026	-0.294572	11.8583	-1.35621	0.0448038	-0.990666	1.6779e-07	0.202892	0.965087	0.343669	5.94599e-05	0.546225	0.994513	0.795975	9	Rpl29	60S ribosomal protein L29 [Source:UniProtKB/Swiss-Prot;Acc:P47915]	GO:0003735; GO:0006412; GO:0005840; GO:0035264; GO:0008283; GO:0008201; GO:0000300; GO:0031589; GO:0005622; GO:0022626; GO:0042788; GO:0030529	NM_009082.2
mMC008724	Plp1	11.2205	2.47398	2.06233	-0.578968	2.64129	11.8924	9.91359	-2.7831	8.97792	1.63026e-07	9.87644e-07	0.0181935	2.57374e-06	5.94599e-05	0.000985631	0.263674	0.00403912	X	Plp1	Myelin proteolipid protein (PLP)(Lipophilin) [Source:UniProtKB/Swiss-Prot;Acc:P60202]	GO:0016020; GO:0016021; GO:0010001; GO:0007229; GO:0042552; GO:0043218; GO:0019911; GO:0022010; GO:0008366; GO:0048469; GO:0043209; GO:0042759; GO:0005515	NM_011123.2
mMR028180	Tspan2	10.2453	2.40616	0.79852	-0.481486	1.28001	12.6106	4.18502	-2.52346	4.74361	9.0344e-08	0.00160843	0.0287834	0.000649306	3.96989e-05	0.0449032	0.313379	0.07385	3	Tspan2	Tetraspanin-2 (Tspan-2) [Source:UniProtKB/Swiss-Prot;Acc:Q922J6]	GO:0016020; GO:0016021	NM_027533.2
mMC012641	Cldn11	11.0167	2.3616	1.78724	-0.468727	2.25597	14.3701	10.8752	-2.85215	9.70668	2.3927e-08	3.97529e-07	0.016101	1.21275e-06	1.63947e-05	0.000582274	0.253206	0.00247095	3	Cldn11	Claudin-11 (Oligodendrocyte transmembrane protein)(Oligodendrocyte-specific protein) [Source:UniProtKB/Swiss-Prot;Acc:Q60771]	GO:0005515; GO:0042802; GO:0030054; GO:0005886; GO:0016020; GO:0016021; GO:0008366; GO:0016338; GO:0007283; GO:0005923; GO:0005887; GO:0007155; GO:0005198	NM_008770.2
mMC012760	Ddr1	9.37617	2.34323	0.295113	-0.336577	0.63169	11.6143	1.46274	-1.66825	2.21394	2.06619e-07	0.172214	0.124158	0.0494741	6.45431e-05	0.502684	0.539637	0.432315	17	Ddr1	Epithelial discoidin domain-containing receptor 1 Precursor (Epithelial discoidin domain receptor 1)(EC 2.7.10.1)(Tyrosine kinase DDR)(Discoidin receptor tyrosine kinase)(Tyrosine-protein kinase CAK)(Cell adhesion kinase)(Protein-tyrosine kinase MPK-6)(CD167 antigen-like family member A)(CD167a antigen) [Source:UniProtKB/Swiss-Prot;Acc:Q03146]	GO:0004872; GO:0005886; GO:0006468; GO:0005524; GO:0000166; GO:0004674; GO:0016021; GO:0016020; GO:0016740; GO:0016301; GO:0007155; GO:0030879; GO:0008285; GO:0004672; GO:0001952; GO:0004714; GO:0018108; GO:0007169; GO:0004713; GO:0001558; GO:0051789; GO:0043583; GO:0007566	NM_007584.2,NM_172962.1
mMC006779	Bag2	7.93218	2.3418	-0.0888958	-0.0135275	-0.0753684	23.6368	-0.897267	-0.136539	-0.537916	1.34e-10	0.389271	0.893924	0.601617	4.92153e-07	0.729597	0.977986	0.911875	1	Bag2	BAG family molecular chaperone regulator 2 (BAG-2)(Bcl-2-associated athanogene 2) [Source:UniProtKB/Swiss-Prot;Acc:Q91YN9]	GO:0005575; GO:0006915; GO:0005515; GO:0019538	NM_145392.2
mMC020384	Srp9	8.83437	2.3227	-0.355773	-0.164465	-0.191308	20.4127	-3.12667	-1.44538	-1.18885	6.28e-10	0.00991408	0.176926	0.260151	1.53262e-06	0.112686	0.607475	0.739238	1	Srp9	Signal recognition particle 9 kDa protein (SRP9) [Source:UniProtKB/Swiss-Prot;Acc:P49962]	GO:0003723; GO:0030529; GO:0005737; GO:0005515; GO:0008312; GO:0006614; GO:0005786; GO:0048500; GO:0045900	NM_012058.3
mMC022365	EG381438	7.67273	2.31852	-0.171548	0.00296845	-0.174517	16.2377	-1.20144	0.0207895	-0.864245	6.804e-09	0.255436	0.983795	0.406364	7.28383e-06	0.605269	0.997639	0.829553	3	EG381438	hypothetical protein LOC381438 [Source:RefSeq peptide;Acc:NP_941059]	NA	NM_198657.2
mMR029482	Kif3a	11.6637	2.31157	-0.0209227	-0.0652056	0.0442829	17.2794	-0.156401	-0.487425	0.234069	3.572e-09	0.878621	0.635765	0.819338	5.23231e-06	0.969962	0.903195	0.967925	11	Kif3a	Kinesin-like protein KIF3A (Microtubule plus end-directed kinesin motor 3A) [Source:UniProtKB/Swiss-Prot;Acc:P28741]	GO:0005875; GO:0060271; GO:0007018; GO:0007224; GO:0003777; GO:0009953; GO:0009952; GO:0001822; GO:0001701; GO:0007507; GO:0021904; GO:0003774; GO:0042384; GO:0005874; GO:0007368; GO:0000166; GO:0005524	NM_008443.3
mMC019195	Atp8a1	9.14616	2.28419	1.09886	0.3181	0.780758	11.4502	5.50838	1.59458	2.76747	2.38165e-07	0.000201284	0.139822	0.0187035	6.70863e-05	0.0163189	0.558947	0.297563	5	Atp8a1	Probable phospholipid-transporting ATPase IA (EC 3.6.3.1)(Chromaffin granule ATPase II)(ATPase class I type 8A member 1) [Source:UniProtKB/Swiss-Prot;Acc:P70704]	GO:0030141; GO:0015914; GO:0016820; GO:0006754; GO:0015662; GO:0004012; GO:0031410; GO:0046872; GO:0016020; GO:0016021; GO:0005524; GO:0000166; GO:0008152; GO:0000287; GO:0003824; GO:0016787; GO:0042584	NM_009727.2,NM_001038999.1
mMC018411	Coq2	8.71877	2.19949	0.228289	-0.522195	0.750484	9.34057	0.969474	-2.21761	2.25361	1.75952e-06	0.353661	0.0491605	0.0461806	0.000237118	0.698457	0.381373	0.421824	5	Coq2	Para-hydroxybenzoate--polyprenyltransferase, mitochondrial Precursor (PHB:polyprenyltransferase)(EC 2.5.1.-) [Source:UniProtKB/Swiss-Prot;Acc:Q66JT7]	GO:0005575; GO:0009058; GO:0016740; GO:0006744; GO:0004659; GO:0008299; GO:0031966; GO:0005739; GO:0016021; GO:0016020	NM_027978.2
mMC000809	Gmfb	10.1563	2.16808	0.333625	-0.0722194	0.405844	16.3135	2.51033	-0.543408	2.15932	6.484e-09	0.0294567	0.59796	0.0543795	7.28383e-06	0.198155	0.887928	0.44478	14	Gmfb	Glia maturation factor beta (GMF-beta) [Source:UniProtKB/Swiss-Prot;Acc:Q9CQI3]	GO:0003779; GO:0005622; GO:0008083	NM_022023.2
mMC003257	Rbbp9	7.82285	2.16632	-0.507559	-0.0359177	-0.471641	12.13	-2.84201	-0.201116	-1.86739	1.33655e-07	0.0163926	0.84437	0.0893899	5.33915e-05	0.145721	0.966789	0.529948	2	Rbbp9	Putative hydrolase RBBP9 (EC 3.-.-.-)(Retinoblastoma-binding protein 9)(RBBP-9)(B5T overexpressed gene protein)(Protein BOG) [Source:UniProtKB/Swiss-Prot;Acc:O88851]	GO:0016787; GO:0008150; GO:0003674; GO:0005515; GO:0005737; GO:0005575; GO:0005634	NM_015754.2
mMC024433	Glrx	8.85348	2.16219	0.0394196	-0.341335	0.380755	26.7466	0.487625	-4.22235	3.33046	3.6e-11	0.635629	0.00151187	0.00693144	2.137e-07	0.880394	0.0957441	0.199799	13	Glrx	Glutaredoxin-1 (Thioltransferase-1)(TTase-1) [Source:UniProtKB/Swiss-Prot;Acc:Q9QUH0]	GO:0022900; GO:0009055; GO:0015035; GO:0045454; GO:0019153; GO:0005737; GO:0006810	NM_053108.4
mMR028356	Klc1	11.53	2.14774	-0.182725	0.469166	-0.65189	6.25521	-0.532177	1.36642	-1.34251	6.94399e-05	0.60545	0.199764	0.20715	0.00207495	0.865731	0.632125	0.687524	12	Klc1	Kinesin light chain 1 (KLC 1) [Source:UniProtKB/Swiss-Prot;Acc:O88447]	GO:0005488; GO:0005829; GO:0005737; GO:0005515; GO:0031410; GO:0030424; GO:0003777; GO:0008088; GO:0035253; GO:0005871; GO:0043005; GO:0043227; GO:0003774; GO:0005874	NM_008450.2
mMC021594	C1qb	10.6118	2.13536	0.248422	0.196928	0.0514935	18.2825	2.12693	1.68606	0.311746	1.986e-09	0.0575032	0.120614	0.761209	3.11712e-06	0.284225	0.536224	0.954236	4	C1qb	Complement C1q subcomponent subunit B Precursor [Source:UniProtKB/Swiss-Prot;Acc:P14106]	GO:0045087; GO:0005576; GO:0006958; GO:0006955; GO:0042803	NM_009777.2
mMR027950	Mobp	13.055	2.12895	2.62715	-0.398385	3.02553	12.0303	14.8455	-2.2512	12.0892	1.45211e-07	1.7137e-08	0.0463743	1.3826e-07	5.59726e-05	7.88999e-05	0.374062	0.000759425	9	Mobp	Myelin-associated oligodendrocyte basic protein [Source:UniProtKB/Swiss-Prot;Acc:Q9D2P8]	GO:0000786; GO:0006334; GO:0003677; GO:0005739; GO:0019911; GO:0048471; GO:0005737	NM_008614.2,NM_001039364.2
mMC025564	Emb	8.26249	2.08646	0.427855	-0.66241	1.09026	11.0867	2.27346	-3.5198	4.09646	3.28387e-07	0.0446123	0.00498351	0.00186427	8.35093e-05	0.24805	0.15172	0.115056	13	Emb	Embigin Precursor (Teratocarcinoma glycoprotein Gp-70) [Source:UniProtKB/Swiss-Prot;Acc:P21995]	GO:0016020; GO:0016021	NM_010330.4
mMC019586	Mog	8.42468	2.08634	1.70859	-0.52965	2.23824	12.0512	9.86922	-3.05938	9.1419	1.42706e-07	1.03179e-06	0.0111629	2.16389e-06	5.59726e-05	0.000985631	0.217623	0.00365714	17	Mog	Myelin-oligodendrocyte glycoprotein Precursor [Source:UniProtKB/Swiss-Prot;Acc:Q61885]	GO:0004965; GO:0001649; GO:0016020; GO:0016021	NM_010814.2
mMR027728	Dhcr24	10.2329	2.03387	-0.204503	-2.20582	2.00131	10.6356	-1.06939	-11.5347	7.40011	4.95467e-07	0.308366	2.2131e-07	1.56665e-05	0.000109273	0.658819	0.00378216	0.0104306	4	Dhcr24	24-dehydrocholesterol reductase Precursor (EC 1.3.1.-)(3-beta-hydroxysterol delta-24-reductase) [Source:UniProtKB/Swiss-Prot;Acc:Q8VCH6]	GO:0016628; GO:0003824; GO:0050660; GO:0000139; GO:0005783; GO:0005789; GO:0006695; GO:0008610; GO:0006979; GO:0019899; GO:0006916; GO:0055114; GO:0016491; GO:0005794; GO:0008203; GO:0006694; GO:0016126; GO:0016044; GO:0008104; GO:0031639; GO:0042987; GO:0043588; GO:0043154; GO:0009888; GO:0042605; GO:0030539; GO:0016125; GO:0016021; GO:0016020; GO:0005634	NM_053272.2
mMC011633	Gjc2	8.43138	2.0167	1.73166	-0.061357	1.79302	13.6947	11.7592	-0.416655	8.6096	3.9124e-08	1.82515e-07	0.685146	3.83498e-06	2.19595e-05	0.000359835	0.920575	0.00521648	11	Gjc2	Gap junction gamma-2 protein (Gap junction alpha-12 protein)(Connexin-47)(Cx47) [Source:UniProtKB/Swiss-Prot;Acc:Q8BQU6]	GO:0007267; GO:0007154; GO:0005921; GO:0005922; GO:0030054; GO:0005243; GO:0016021; GO:0016020; GO:0005886	NM_080454.3,NM_175452.3
mMC010505	Picalm	9.2926	2.01553	0.0460641	-0.07901	0.125074	8.53979	0.195173	-0.334765	0.374722	4.14223e-06	0.848905	0.744257	0.715169	0.000388927	0.960953	0.939612	0.942012	7	Picalm	Phosphatidylinositol-binding clathrin assembly protein (Clathrin assembly lymphoid myeloid leukemia)(CALM) [Source:UniProtKB/Swiss-Prot;Acc:Q7M6Y3]	GO:0030118; GO:0030276; GO:0006898; GO:0005545; GO:0048268; GO:0005543; GO:0030136; GO:0005905; GO:0005794; GO:0045202; GO:0005886; GO:0030097; GO:0017124; GO:0031410; GO:0016020; GO:0006897; GO:0007275	NM_146194.3
mMR030734	Tpr	10.0071	2.01316	-0.189193	0.0557458	-0.244939	22.9122	-2.15324	0.634454	-1.9712	1.87e-10	0.054953	0.53908	0.0750441	5.124e-07	0.278882	0.865508	0.500241	1	Tpr	nuclear pore complex-associated protein Tpr [Source:RefSeq peptide;Acc:NP_598541]	GO:0005643; GO:0000166; GO:0006606; GO:0005635	NM_133780.2
mMC010599	Sparc	11.2594	2.0042	0.0630961	-0.0808982	0.143994	5.15656	0.162339	-0.208142	0.261969	0.000341437	0.874057	0.839018	0.798308	0.00512412	0.968915	0.964477	0.962456	11	Sparc	SPARC Precursor (Secreted protein acidic and rich in cysteine)(Osteonectin)(ON)(Basement-membrane protein 40)(BM-40) [Source:UniProtKB/Swiss-Prot;Acc:P07214]	GO:0005578; GO:0005615; GO:0005576; GO:0007165; GO:0005507; GO:0005509; GO:0042127; GO:0005604; GO:0007169; GO:0050840; GO:0031012	NM_009242.4
mMC014167	Acsl6	8.65725	2.00014	0.164453	0.025796	0.138657	12.8367	1.05544	0.165555	0.629241	7.549e-08	0.314417	0.871586	0.54236	3.38486e-05	0.663726	0.972418	0.891863	11	Acsl6	Long-chain-fatty-acid--CoA ligase 6 (EC 6.2.1.3)(Long-chain acyl-CoA synthetase 6)(LACS 6) [Source:UniProtKB/Swiss-Prot;Acc:Q91WC3]	GO:0016021; GO:0016020; GO:0000166; GO:0005524; GO:0005777; GO:0005792; GO:0004467; GO:0007405; GO:0005515; GO:0003824; GO:0005741; GO:0005778; GO:0006631; GO:0016874; GO:0006629; GO:0000287; GO:0008152; GO:0005739; GO:0005783; GO:0005789	NM_001033599.1,NM_001033598.1,NM_001033597.1,NM_144823.4
mMC005993	Cep63	8.01771	1.98807	-0.0720154	0.181408	-0.253423	9.48044	-0.343417	0.86507	-0.854529	1.52425e-06	0.737921	0.405931	0.41149	0.000217462	0.923697	0.797525	0.8318	9	Cep63	centrosomal protein 63 [Source:RefSeq peptide;Acc:NP_001074591]	NA	NM_001081122.1
mMC012096	Sgsm1	9.07363	1.94549	-0.0257617	-0.100995	0.0752332	6.13287	-0.08121	-0.318372	0.167699	8.22327e-05	0.93677	0.756315	0.86994	0.00226977	0.98302	0.943023	0.976587	5	Sgsm1	Small G protein signaling modulator 1 (RUN and TBC1 domain-containing protein 2) [Source:UniProtKB/Swiss-Prot;Acc:Q8BPQ7]	GO:0005622; GO:0005794; GO:0032313; GO:0005097	NM_172718.3
mMC018610	Phlda3	8.34741	1.92652	0.508214	-0.0953945	0.603609	13.5787	3.58205	-0.672369	3.00833	4.2666e-08	0.00447424	0.51557	0.0122159	2.23191e-05	0.0747555	0.853882	0.24907	1	Phlda3	Pleckstrin homology-like domain family A member 3 (TDAG51/Ipl homolog 1) [Source:UniProtKB/Swiss-Prot;Acc:Q9WV95]	GO:0006915; GO:0005886; GO:0042771; GO:0005547; GO:0043325; GO:0005546; GO:0007049; GO:0045786; GO:0006917; GO:0005737; GO:0032266; GO:0080025; GO:0010314; GO:0051898; GO:0016020	NM_013750.2
mMC006339	B2m	9.9204	1.90515	0.983124	-0.189268	1.17239	5.317	2.74376	-0.52822	2.31364	0.000267736	0.0195049	0.608101	0.041594	0.00439972	0.157672	0.892564	0.407628	2	B2m	Beta-2-microglobulin Precursor [Source:UniProtKB/Swiss-Prot;Acc:P01887]	GO:0005515; GO:0006968; GO:0002237; GO:0042612; GO:0002474; GO:0002481; GO:0001916; GO:0005576; GO:0006955	NM_009735.3
mMC019316	Cd200	9.00322	1.89064	-0.564661	-0.575366	0.0107048	8.56179	-2.55707	-2.60555	0.0342781	4.04265e-06	0.0271273	0.0249031	0.973285	0.000384032	0.190237	0.297401	0.994702	16	Cd200	OX-2 membrane glycoprotein Precursor (MRC OX-2 antigen)(CD200 antigen) [Source:UniProtKB/Swiss-Prot;Acc:O54901]	GO:0016020; GO:0016021; GO:0005886; GO:0005515	NM_010818.3
mMR028506	Rapgef5	9.5953	1.8893	0.433042	0.595718	-0.162676	6.09063	1.39602	1.92044	-0.370825	8.72172e-05	0.190929	0.0817682	0.717987	0.00236282	0.529301	0.465074	0.942242	12	Rapgef5	Rap guanine nucleotide exchange factor 5 (Guanine nucleotide exchange factor for Rap1)(M-Ras-regulated Rap GEF)(MR-GEF) [Source:UniProtKB/Swiss-Prot;Acc:Q8C0Q9]	GO:0007264; GO:0005085; GO:0007242; GO:0005634; GO:0051056; GO:0005622; GO:0030742; GO:0017034	NM_175930.5
mMC003859	Gosr1	10.6796	1.88638	-0.066592	-0.297061	0.230469	10.7362	-0.379002	-1.69069	0.927505	4.51487e-07	0.712081	0.119707	0.374063	0.000103329	0.91144	0.534249	0.81288	11	Gosr1	Golgi SNAP receptor complex member 1 (28 kDa Golgi SNARE protein)(28 kDa cis-Golgi SNARE p28)(GOS-28) [Source:UniProtKB/Swiss-Prot;Acc:O88630]	GO:0016020; GO:0016021; GO:0016192; GO:0005794; GO:0015031; GO:0005515; GO:0006888; GO:0004872; GO:0000139; GO:0006886; GO:0006810	NM_016810.3
mMC008421	Sv2b	11.078	1.88562	0.0394262	0.474496	-0.43507	11.7375	0.245418	2.95362	-1.91499	1.85914e-07	0.810765	0.0134557	0.082523	6.28417e-05	0.949253	0.234472	0.516964	7	Sv2b	Synaptic vesicle glycoprotein 2B (Synaptic vesicle protein 2B) [Source:UniProtKB/Swiss-Prot;Acc:Q8BG39]	GO:0005515; GO:0030054; GO:0005215; GO:0015031; GO:0030672; GO:0045202; GO:0004872; GO:0006810; GO:0016020; GO:0016021; GO:0001669; GO:0008021; GO:0030285; GO:0016079; GO:0031410; GO:0051246; GO:0006836; GO:0007268	NA
mMC013648	6430573F11Rik	7.73511	1.87783	-0.246569	-0.465588	0.219018	7.61718	-1.00018	-1.8886	0.628209	1.20273e-05	0.339252	0.0862674	0.54301	0.000737457	0.686163	0.47188	0.892207	8	6430573F11Rik	Putative methyltransferase KIAA1456 (EC 2.1.1.-) [Source:UniProtKB/Swiss-Prot;Acc:Q80WQ4]	GO:0008152; GO:0008168; GO:0016740	NM_176952.4
mMC023448	Fa2h	9.16238	1.86756	2.09876	-0.317389	2.41614	12.9186	14.5178	-2.19549	11.8181	7.0781e-08	2.1547e-08	0.0510822	1.73601e-07	3.23985e-05	7.88999e-05	0.38698	0.000762837	8	Fa2h	Fatty acid 2-hydroxylase (EC 1.-.-.-)(Fatty acid alpha-hydroxylase) [Source:UniProtKB/Swiss-Prot;Acc:Q5MPP0]	GO:0016021; GO:0016020; GO:0020037; GO:0006633; GO:0005792; GO:0008610; GO:0005789; GO:0006810; GO:0005783; GO:0006665; GO:0016491; GO:0055114; GO:0046872; GO:0005506; GO:0022900	NM_178086.3
mMC018519	Uap1	8.13232	1.85904	-0.0765551	0.0138641	-0.0904192	13.356	-0.55	0.0996046	-0.45934	5.0483e-08	0.593586	0.922495	0.655159	2.46481e-05	0.859379	0.98456	0.927993	1	Uap1	UDP-N-acetylhexosamine pyrophosphorylase [Includes UDP-N-acetylgalactosamine pyrophosphorylase(EC 2.7.7.-);UDP-N-acetylglucosamine pyrophosphorylase(EC 2.7.7.23)] [Source:UniProtKB/Swiss-Prot;Acc:Q91YN5]	GO:0016779; GO:0008152; GO:0003977; GO:0016740; GO:0005737	NM_133806.4
mMC016175	Ercc5	7.99977	1.83201	-0.12641	-0.487354	0.360945	10.1555	-0.700737	-2.70159	1.41482	7.80267e-07	0.498386	0.0210155	0.185489	0.000146042	0.805445	0.279158	0.668093	1	Ercc5	DNA repair protein complementing XP-G cells homolog (EC 3.1.-.-)(Xeroderma pigmentosum group G-complementing protein homolog)(DNA excision repair protein ERCC-5) [Source:UniProtKB/Swiss-Prot;Acc:P35689]	GO:0006289; GO:0006974; GO:0003824; GO:0016787; GO:0035264; GO:0006281; GO:0004519; GO:0005634; GO:0003677; GO:0008340; GO:0009411; GO:0003697; GO:0004518; GO:0009650	NM_011729.2
mMC007926	Gjb6	11.7285	1.82216	0.627536	-0.422057	1.04959	8.12572	2.79843	-1.88212	3.30965	6.60937e-06	0.0177065	0.0872107	0.00718854	0.000520139	0.150881	0.473935	0.202227	14	Gjb6	Gap junction beta-6 protein (Connexin-30)(Cx30) [Source:UniProtKB/Swiss-Prot;Acc:P70689]	GO:0030054; GO:0005515; GO:0016020; GO:0016021; GO:0006915; GO:0048839; GO:0008285; GO:0016324; GO:0005829; GO:0042471; GO:0005886; GO:0005921; GO:0005922; GO:0007154; GO:0007605	NM_001010937.1,NM_008128.3
mMC019823	Sdhc	10.612	1.79865	0.298626	-0.445358	0.743984	5.65041	0.938127	-1.39908	1.65266	0.000163425	0.368822	0.190033	0.127337	0.003436	0.711781	0.621497	0.594511	1	Sdhc	Succinate dehydrogenase cytochrome b560 subunit, mitochondrial Precursor (Integral membrane protein CII-3)(QPs-1)(QPs1) [Source:UniProtKB/Swiss-Prot;Acc:Q9CZB0]	GO:0016021; GO:0016020; GO:0005739; GO:0006810; GO:0022900; GO:0006099; GO:0005506; GO:0009055; GO:0005743; GO:0000104; GO:0046872	NM_025321.3
mMC009179	Mal2	9.55758	1.78119	0.0649509	0.122411	-0.0574603	6.32549	0.230658	0.434716	-0.14429	6.30684e-05	0.82192	0.672385	0.887946	0.00197109	0.953143	0.91515	0.980158	15	Mal2	Protein MAL2 [Source:UniProtKB/Swiss-Prot;Acc:Q8BI08]	GO:0016020; GO:0016021; GO:0016324; GO:0005886	NM_178920.3
mMC002123	Necap2	9.77707	1.77671	-0.0222238	-0.04604	0.0238162	14.3966	-0.180078	-0.373059	0.136458	2.348e-08	0.860448	0.716371	0.893986	1.63947e-05	0.965223	0.930279	0.981353	4	Necap2	Adaptin ear-binding coat-associated protein 2 (NECAP endocytosis-associated protein 2)(NECAP-2) [Source:UniProtKB/Swiss-Prot;Acc:Q9D1J1]	GO:0006897; GO:0015031; GO:0031410; GO:0005886; GO:0006810; GO:0016020; GO:0030125	NM_025383.2
mMC010757	Pla2g12a	9.20789	1.77618	-0.177246	0.080346	-0.257592	18.5887	-1.85498	0.840867	-1.90625	1.67e-09	0.0912652	0.418772	0.0837459	3.05007e-06	0.362723	0.806438	0.518238	3	Pla2g12a	Group XIIA secretory phospholipase A2 Precursor (GXII sPLA2)(EC 3.1.1.4)(Phosphatidylcholine 2-acylhydrolase GXII)(sPLA2-XII) [Source:UniProtKB/Swiss-Prot;Acc:Q9EPR2]	GO:0006644; GO:0004623; GO:0005737; GO:0005794; GO:0005622; GO:0046872; GO:0005783; GO:0005576; GO:0016787; GO:0005509; GO:0016042	NM_183423.2,NM_023196.3
mMC018487	Riok1	7.72672	1.77605	-0.236103	0.0298685	-0.265972	15.32	-2.03661	0.257644	-1.62228	1.2401e-08	0.0671389	0.801558	0.133738	1.01561e-05	0.308923	0.954347	0.601997	13	Riok1	Serine/threonine-protein kinase RIO1 (RIO kinase 1)(EC 2.7.11.1) [Source:UniProtKB/Swiss-Prot;Acc:Q922Q2]	GO:0016301; GO:0003824; GO:0005524; GO:0004674; GO:0000166; GO:0016740	NM_024242.2
mMC015775	AC165148.2-1	10.477	1.77209	-0.196555	-0.0761197	-0.120435	9.95519	-1.1042	-0.427622	-0.478411	9.48107e-07	0.293661	0.677385	0.64196	0.000163147	0.643926	0.917698	0.9245	14	AC165148.2-1	Paraneoplastic antigen Ma2 homolog [Source:UniProtKB/Swiss-Prot;Acc:Q8BHK0]	GO:0005730; GO:0005634	NM_175498.4
mMC020208	Rere	7.80597	1.75603	0.102884	-0.0123136	0.115198	16.0638	0.94116	-0.112642	0.745151	7.605e-09	0.367335	0.912395	0.472192	7.56704e-06	0.710801	0.982035	0.862666	4	Rere	Arginine-glutamic acid dipeptide repeats protein (Atrophin-2) [Source:UniProtKB/Swiss-Prot;Acc:Q80TZ9]	GO:0007275; GO:0005515; GO:0008270; GO:0006338; GO:0006350; GO:0046872; GO:0005634; GO:0006355; GO:0003700; GO:0043565; GO:0000118; GO:0003677	NM_001085492.1
mMC012812	Cln5	9.06086	1.75578	0.0560906	-0.35903	0.415121	10.7415	0.343151	-2.19648	1.79579	4.49275e-07	0.738115	0.0509946	0.100714	0.000103329	0.923842	0.38698	0.551269	14	Cln5	Ceroid-lipofuscinosis neuronal protein 5 homolog Precursor (Protein CLN5) [Source:UniProtKB/Swiss-Prot;Acc:Q3UMW8]	GO:0007420; GO:0005515; GO:0005794; GO:0048471; GO:0016021; GO:0022008; GO:0007040; GO:0005783; GO:0005765; GO:0007601; GO:0005764; GO:0007042; GO:0005775	NM_001033242.1
mMC020082	Ing4	9.92542	1.74278	0.176422	-0.0790233	0.255445	18.5473	1.87755	-0.840997	1.9223	1.71e-09	0.0878819	0.418703	0.0815125	3.05007e-06	0.354676	0.806392	0.515518	6	Ing4	Inhibitor of growth protein 4 (p29ING4) [Source:UniProtKB/Swiss-Prot;Acc:Q8C0D7]	GO:0005634; GO:0005515; GO:0008270; GO:0046872; GO:0007049; GO:0045786	NM_133345.2
mMC006150	Mbp	13.7471	1.74051	1.21819	-0.652777	1.87097	10.8298	7.57981	-4.06171	8.2318	4.14324e-07	1.25824e-05	0.00197594	5.85386e-06	9.78828e-05	0.00397886	0.104039	0.00559197	18	Mbp	Myelin basic protein (MBP)(Myelin A1 protein) [Source:UniProtKB/Swiss-Prot;Acc:P04370]	GO:0042995; GO:0043025; GO:0005737; GO:0005886; GO:0050771; GO:0042552; GO:0043218; GO:0043209; GO:0019911; GO:0033269; GO:0005634; GO:0016020	NM_001025259.2,NM_001025258.2,NM_001025256.2,NM_001025255.2,NM_001025254.2,NM_001025251.2,NM_010777.3
mMR029990	Acot11	8.68556	1.72692	0.657529	-0.0251156	0.682645	11.4631	4.36461	-0.166715	3.20413	2.35511e-07	0.00119608	0.870695	0.00865065	6.70863e-05	0.0392812	0.972418	0.219326	4	Acot11	Acyl-coenzyme A thioesterase 11 (Acyl-CoA thioesterase 11)(EC 3.1.2.-)(Acyl-CoA thioester hydrolase 11)(Brown fat-inducible thioesterase)(BFIT)(Adipose-associated thioesterase) [Source:UniProtKB/Swiss-Prot;Acc:Q8VHQ9]	GO:0009266; GO:0004091; GO:0005737; GO:0007242; GO:0016787; GO:0006631; GO:0016291	NM_025590.3
mMC023497	Ppm1m	8.91354	1.70187	-0.552474	-0.0807277	-0.471747	26.5809	-8.62891	-1.26086	-5.21	3.9e-11	3.7544e-06	0.234094	0.000314745	2.137e-07	0.00183448	0.668739	0.0558858	9	Ppm1m	Protein phosphatase 1M (EC 3.1.3.16)(Protein phosphatase 2C isoform eta)(PP2C-eta)(PP2CE) [Source:UniProtKB/Swiss-Prot;Acc:Q8BU27]	GO:0046872; GO:0004722; GO:0008287; GO:0006470; GO:0004721; GO:0008420; GO:0005634; GO:0003824; GO:0030145; GO:0016787; GO:0000287	NM_026447.4,NM_198931.3
mMC021313	Mipep	9.32266	1.69325	0.0802441	-0.33862	0.418864	6.63862	0.314607	-1.3276	1.16122	4.14039e-05	0.759094	0.21187	0.270742	0.00156303	0.92986	0.646707	0.746949	14	Mipep	Mitochondrial intermediate peptidase Precursor (MIP)(EC 3.4.24.59) [Source:UniProtKB/Swiss-Prot;Acc:A6H611]	GO:0000287; GO:0005759; GO:0005509; GO:0016787; GO:0005506; GO:0030145; GO:0008237; GO:0008233; GO:0006508; GO:0050897; GO:0005739; GO:0046872; GO:0008270; GO:0004222	NM_027436.3
mMC014923	Abhd4	11.5566	1.66476	0.685154	0.0847311	0.600423	12.2717	5.05058	0.624591	3.12964	1.18917e-07	0.000401746	0.545295	0.00986219	5.02445e-05	0.0232283	0.868095	0.230513	14	Abhd4	Abhydrolase domain-containing protein 4 (EC 3.1.1.-)(Lyso-N-acylphosphatidylethanolamine lipase)(Alpha/beta-hydrolase 4) [Source:UniProtKB/Swiss-Prot;Acc:Q8VD66]	GO:0003824; GO:0016042; GO:0016787; GO:0004177; GO:0006508	NM_134076.1
mMC015994	Slc25a17	10.1949	1.66022	-0.450619	-1.59618	1.14556	10.1501	-2.75496	-9.75859	4.95231	7.8435e-07	0.0191222	1.15148e-06	0.000467805	0.000146042	0.156148	0.00632478	0.0622917	15	Slc25a17	Peroxisomal membrane protein PMP34 (34 kDa peroxisomal membrane protein)(Solute carrier family 25 member 17) [Source:UniProtKB/Swiss-Prot;Acc:O70579]	GO:0005215; GO:0005488; GO:0006810; GO:0005739; GO:0006839; GO:0005777; GO:0005743; GO:0005778; GO:0016021; GO:0016020	NM_011399.3
mMC024157	Usp39	8.4715	1.65863	0.0598152	-0.334462	0.394277	11.6194	0.41903	-2.34304	1.95308	2.05714e-07	0.683462	0.0395112	0.077383	6.45431e-05	0.90075	0.351359	0.504655	6	Usp39	U4/U6.U5 tri-snRNP-associated protein 2 (Inactive ubiquitin-specific peptidase 39) [Source:UniProtKB/Swiss-Prot;Acc:Q3TIX9]	GO:0005634; GO:0008380; GO:0006511; GO:0004221; GO:0008270; GO:0005622; GO:0046872; GO:0006397	NM_138592.4
mMC022685	Rapgef5	9.53416	1.65614	0.0724565	0.444587	-0.37213	5.62238	0.24598	1.50931	-0.89331	0.000170246	0.810341	0.160098	0.391292	0.00349036	0.94914	0.586464	0.821961	12	Rapgef5	Rap guanine nucleotide exchange factor 5 (Guanine nucleotide exchange factor for Rap1)(M-Ras-regulated Rap GEF)(MR-GEF) [Source:UniProtKB/Swiss-Prot;Acc:Q8C0Q9]	GO:0007264; GO:0005085; GO:0007242; GO:0005634; GO:0051056; GO:0005622; GO:0030742; GO:0017034	NM_175930.5
mMC013467	Slc12a2	8.57011	1.65074	0.115601	-0.0154956	0.131096	7.9124	0.554102	-0.0742739	0.444329	8.46713e-06	0.590873	0.942159	0.665635	0.000589308	0.858251	0.989481	0.930579	18	Slc12a2	Solute carrier family 12 member 2 (Bumetanide-sensitive sodium-(potassium)-chloride cotransporter 1)(Basolateral Na-K-Cl symporter) [Source:UniProtKB/Swiss-Prot;Acc:P55012]	GO:0005515; GO:0005215; GO:0015293; GO:0006814; GO:0031402; GO:0006813; GO:0006810; GO:0006811; GO:0005624; GO:0016021; GO:0016020; GO:0030955; GO:0016324; GO:0007214; GO:0016323; GO:0015377; GO:0006821; GO:0050910; GO:0008511; GO:0042309; GO:0045795; GO:0006972; GO:0050825; GO:0050826	NM_009194.3
mMC002617	AI464131	8.5358	1.64666	0.380385	-0.0130418	0.393427	12.3484	2.85253	-0.0978017	2.0862	1.11676e-07	0.0160901	0.923893	0.0616743	4.81106e-05	0.144292	0.984955	0.465401	4	AI464131	Uncharacterized family 31 glucosidase KIAA1161 (EC 3.2.1.-) [Source:UniProtKB/Swiss-Prot;Acc:Q69ZQ1]	GO:0016021; GO:0016020; GO:0005975; GO:0016787; GO:0008152; GO:0004553; GO:0016798	NM_001085515.1
mMC001804	Slc25a3	11.7288	1.6375	-0.227911	-0.435029	0.207118	5.78916	-0.805752	-1.53799	0.51777	0.00013369	0.437883	0.15301	0.615129	0.0030831	0.767187	0.579112	0.916078	10	Slc25a3	Phosphate carrier protein, mitochondrial Precursor (Phosphate transport protein)(PTP)(Solute carrier family 25 member 3) [Source:UniProtKB/Swiss-Prot;Acc:Q8VEM8]	GO:0005739; GO:0005488; GO:0006810; GO:0015293; GO:0016021; GO:0016020; GO:0005215; GO:0005743	NM_133668.3
mMC002903	Rec8	8.12562	1.63601	0.185036	-0.0498104	0.234847	7.28195	0.823605	-0.221708	0.739148	1.81329e-05	0.428096	0.828705	0.475681	0.000939616	0.760364	0.961006	0.864197	14	Rec8	Meiotic recombination protein REC8 homolog (Cohesin Rec8p) [Source:UniProtKB/Swiss-Prot;Acc:Q8C5S7]	GO:0005634; GO:0007059; GO:0007126; GO:0007286; GO:0000795; GO:0030893; GO:0001556; GO:0000800; GO:0000794; GO:0007129; GO:0000780; GO:0007141; GO:0001673; GO:0005515; GO:0000228	NM_020002.2
mMR031013	Plekha1	10.3594	1.62463	-0.00624181	-0.221454	0.215212	6.44989	-0.0247804	-0.879185	0.604155	5.32762e-05	0.980685	0.398568	0.558302	0.00180638	0.995363	0.793705	0.896643	7	Plekha1	Pleckstrin homology domain-containing family A member 1 (Tandem PH domain-containing protein 1)(TAPP-1) [Source:UniProtKB/Swiss-Prot;Acc:Q8BUL6]	GO:0005737; GO:0016020; GO:0005634; GO:0060021; GO:0005886; GO:0035264; GO:0009791; GO:0008289; GO:0060325; GO:0048008; GO:0048705	NM_133942.2
mMC025340	Coq10b	9.42149	1.61503	-0.301496	-0.61861	0.317115	5.51799	-1.0301	-2.11357	0.766127	0.000198448	0.325629	0.0588413	0.460128	0.00379493	0.674371	0.410363	0.857825	1	Coq10b	Protein COQ10 B, mitochondrial Precursor [Source:UniProtKB/Swiss-Prot;Acc:Q3THF9]	GO:0005739	NM_001039710.1,NM_026424.3
mMC019404	Ogdh	11.5392	1.59868	0.530573	0.443826	0.086747	8.71313	2.89174	2.41895	0.334313	3.4238e-06	0.015012	0.0345914	0.744589	0.000356513	0.139698	0.335535	0.951291	11	Ogdh	2-oxoglutarate dehydrogenase E1 component, mitochondrial Precursor (EC 1.2.4.2)(Alpha-ketoglutarate dehydrogenase) [Source:UniProtKB/Swiss-Prot;Acc:Q60597]	GO:0016491; GO:0055114; GO:0005739; GO:0030976; GO:0004591; GO:0016624; GO:0034602; GO:0006096; GO:0031966; GO:0008152; GO:0005759	NM_010956.3
mMR030224	Ndufb8	13.7985	1.59805	0.0882214	-0.408584	0.496806	8.09163	0.446703	-2.06884	1.77876	6.87401e-06	0.663974	0.063538	0.103594	0.000533975	0.892671	0.420775	0.556866	19	Ndufb8	NADH dehydrogenase [ubiquinone] 1 beta subcomplex subunit 8, mitochondrial Precursor (NADH-ubiquinone oxidoreductase ASHI subunit)(Complex I-ASHI)(CI-ASHI) [Source:UniProtKB/Swiss-Prot;Acc:Q9D6J5]	GO:0016021; GO:0016020; GO:0005739; GO:0006810; GO:0003954; GO:0008137; GO:0070469; GO:0005747; GO:0006120; GO:0022900; GO:0005743	NM_026061.2
mMC017615	Smcr7l	8.72394	1.5897	0.0498792	-0.167365	0.217244	16.4322	0.515584	-1.72999	1.58786	6.016e-09	0.616604	0.112257	0.141334	7.28383e-06	0.87136	0.521142	0.613693	15	Smcr7l	Smith-Magenis syndrome chromosome region candidate gene 7 protein-like [Source:UniProtKB/Swiss-Prot;Acc:Q8BGV8]	GO:0016020; GO:0016021	NA
mMC017564	Osgep	8.58185	1.56666	-0.046154	-0.168585	0.122431	18.4514	-0.54358	-1.98551	1.0196	1.805e-09	0.597846	0.0732433	0.330363	3.05007e-06	0.861333	0.442826	0.786499	14	Osgep	Probable O-sialoglycoprotein endopeptidase (mOsgep)(EC 3.4.24.57) [Source:UniProtKB/Swiss-Prot;Acc:Q8BWU5]	GO:0008233; GO:0008237; GO:0006508; GO:0005525; GO:0005737; GO:0046872; GO:0008270; GO:0004222; GO:0005634; GO:0016787; GO:0004175	NM_133676.2
mMC001106	Fut10	8.81973	1.56537	0.0986616	-0.0162698	0.114931	15.379	0.969302	-0.159843	0.798426	1.192e-08	0.353742	0.875975	0.441942	1.01561e-05	0.698457	0.97373	0.847657	8	Fut10	Alpha-(1,3)-fucosyltransferase 10 (EC 2.4.1.-)(Galactoside 3-L-fucosyltransferase 10)(Fucosyltransferase 10)(Fucosyltransferase X)(FucT-X)(Fuc-TX) [Source:UniProtKB/Swiss-Prot;Acc:Q5F2L2]	GO:0008417; GO:0046920; GO:0005794; GO:0016740; GO:0032580; GO:0016757; GO:0006486; GO:0000139; GO:0016021; GO:0016020	NM_001012517.4
mMC007694	Atg3	9.54067	1.56524	0.155109	-0.689492	0.844601	8.93558	0.885482	-3.93615	3.40941	2.69269e-06	0.395313	0.00244122	0.00603847	0.000308131	0.735475	0.113933	0.188396	16	Atg3	Autophagy-related protein 3 (APG3-like) [Source:UniProtKB/Swiss-Prot;Acc:Q9CPX6]	GO:0015031; GO:0005737; GO:0019787; GO:0019941; GO:0006810; GO:0006914; GO:0006464; GO:0000153	NM_026402.3
mMC008595	Sdc4	10.8813	1.56455	0.721319	0.104362	0.616957	9.83321	4.53351	0.655918	2.74187	1.0692e-06	0.000908808	0.525696	0.0195704	0.000174264	0.035551	0.85874	0.299831	2	Sdc4	Syndecan-4 Precursor (SYND4)(Ryudocan core protein) [Source:UniProtKB/Swiss-Prot;Acc:O35988]	GO:0008092; GO:0009986; GO:0016020; GO:0016021	NM_011521.2
mMC017630	Fut9	9.21344	1.53946	0.719481	0.437028	0.282453	5.57359	2.60487	1.58226	0.7231	0.000182856	0.0249328	0.142605	0.485087	0.00362594	0.181644	0.562309	0.867781	4	Fut9	Alpha-(1,3)-fucosyltransferase (EC 2.4.1.-)(Galactoside 3-L-fucosyltransferase)(Fucosyltransferase 9)(Fucosyltransferase IX)(FucT-IX)(Fuc-TIX) [Source:UniProtKB/Swiss-Prot;Acc:O88819]	GO:0005794; GO:0016740; GO:0046920; GO:0008417; GO:0016020; GO:0016021; GO:0016757; GO:0006486; GO:0032580	NM_010243.3
mMC014481	0610010E21Rik	9.64271	1.53687	-0.379697	-0.943144	0.563447	15.9573	-3.94238	-9.79264	4.13675	8.146e-09	0.00241561	1.11311e-06	0.00174296	7.56704e-06	0.0552849	0.00632478	0.111646	7	0610010E21Rik	LYR motif-containing protein 8 [Source:UniProtKB/Swiss-Prot;Acc:Q3U276]	NA	NM_001033140.3
mMC014965	Vps35	9.82247	1.53614	-0.0633657	-0.166333	0.102967	8.51164	-0.351105	-0.921637	0.403427	4.27357e-06	0.732308	0.376981	0.694559	0.000397679	0.921773	0.779104	0.936838	8	Vps35	Vacuolar protein sorting-associated protein 35 (Vesicle protein sorting 35)(Maternal-embryonic 3) [Source:UniProtKB/Swiss-Prot;Acc:Q9EQH3]	GO:0005737; GO:0015031; GO:0006810; GO:0006624; GO:0016020; GO:0016021	NM_022997.4
mMC001065	Eml1	9.13736	1.53496	0.479957	-0.0246036	0.50456	11.541	3.60866	-0.184988	2.68252	2.20121e-07	0.00427315	0.85669	0.0217364	6.62336e-05	0.0731922	0.969873	0.31446	12	Eml1	Echinoderm microtubule-associated protein-like 1 (EMAP-1) [Source:UniProtKB/Swiss-Prot;Acc:Q05BC3]	GO:0005575; GO:0005874; GO:0003674; GO:0008150; GO:0005737; GO:0003993	NM_001043336.1,NM_001043335.1
mMC009916	AC153909.5-1	7.36892	1.52164	-0.469131	-0.0423716	-0.426759	11.3683	-3.50492	-0.316562	-2.25451	2.55847e-07	0.00511388	0.757651	0.0461083	6.93976e-05	0.0806007	0.943581	0.421824	6	AC153909.5-1	None	NA	NM_001101443.1
mMC021142	Srxn1	8.3453	1.52092	0.136281	-0.351574	0.487855	7.90326	0.708165	-1.8269	1.79256	8.5584e-06	0.493944	0.0956408	0.101253	0.000592249	0.803376	0.491538	0.552156	2	Srxn1	Sulfiredoxin-1 (EC 1.8.98.2)(Neoplastic progression protein 3) [Source:UniProtKB/Swiss-Prot;Acc:Q9D975]	GO:0000287; GO:0006979; GO:0016491; GO:0055114; GO:0005737; GO:0016209; GO:0032542; GO:0003677; GO:0005829; GO:0005524; GO:0000166	NM_029688.4
mMC020365	Ctsb	11.2721	1.50973	0.215069	-0.0434112	0.25848	6.4235	0.915061	-0.184704	0.777651	5.52089e-05	0.38027	0.856907	0.453585	0.00184626	0.721416	0.96997	0.8539	14	Ctsb	Cathepsin B Precursor (EC 3.4.22.1)(Cathepsin B1) [Contains Cathepsin B light chain;Cathepsin B heavy chain] [Source:UniProtKB/Swiss-Prot;Acc:P10605]	GO:0009611; GO:0005625; GO:0030984; GO:0009897; GO:0005576; GO:0042277; GO:0016324; GO:0050790; GO:0008234; GO:0042470; GO:0004197; GO:0005764; GO:0006508; GO:0008233; GO:0005739; GO:0016787	NM_007798.2
mMC002293	A230069A22Rik	8.66864	1.50923	1.62575	0.0522326	1.57352	11.1038	11.9611	0.384289	8.18603	3.23388e-07	1.53875e-07	0.708273	6.16777e-06	8.35093e-05	0.000359835	0.928511	0.00564634	4	A230069A22Rik	Transmembrane protein 88B [Source:UniProtKB/Swiss-Prot;Acc:Q3TYP4]	GO:0016021; GO:0016020	NA
mMC007452	Ndfip2	10.0362	1.50637	0.359324	-0.367034	0.726358	6.25449	1.49192	-1.52393	2.13253	6.95081e-05	0.164533	0.156449	0.0569514	0.00207495	0.49023	0.583589	0.449588	14	Ndfip2	NEDD4 family-interacting protein 2 Fragment (NEDD4 WW domain-binding protein 5A) [Source:UniProtKB/Swiss-Prot;Acc:Q91ZP6]	GO:0016021; GO:0016020; GO:0042309; GO:0050825; GO:0050826; GO:0010008; GO:0000139; GO:0003674; GO:0008150; GO:0032585; GO:0005794; GO:0005768	NM_029561.3
mMR030906	Nudt19	10.5929	1.50167	0.0128698	-0.112013	0.124882	4.47111	0.0383187	-0.333508	0.262921	0.00100541	0.970137	0.745179	0.797593	0.00955313	0.992267	0.939656	0.962256	7	Nudt19	Nucleoside diphosphate-linked moiety X motif 19, mitochondrial Precursor (Nudix motif 19)(EC 3.6.1.-)(Testosterone-regulated RP2 protein)(Androgen-regulated protein RP2)(RP2p) [Source:UniProtKB/Swiss-Prot;Acc:P11930]	GO:0005777; GO:0046872; GO:0005739; GO:0016787; GO:0000287; GO:0030145	NM_033080.2
mMC005223	AL807801.3	8.63845	1.50041	-0.16648	-0.0862818	-0.0801981	7.2597	-0.805507	-0.417472	-0.274383	1.86424e-05	0.438019	0.684567	0.789003	0.000955153	0.767187	0.920535	0.9606	2	AL807801.3	Putative uncharacterized protein [Source:UniProtKB/TrEMBL;Acc:Q9D3A4]	GO:0006508; GO:0016486	NM_008792.4
mMC002788	Fcrls	8.79637	1.4981	0.635512	0.106533	0.528979	7.26852	3.08339	0.516878	1.8148	1.84386e-05	0.0107	0.615731	0.0975864	0.000948746	0.117018	0.895375	0.545149	3	Fcrls	Fc receptor-like S, scavenger receptor [Source:RefSeq peptide;Acc:NP_109632]	GO:0005021; GO:0005044; GO:0004872; GO:0006468; GO:0005524; GO:0016020	NM_030707.3
mMC003574	2810428I15Rik	9.67804	1.49665	-0.486988	-0.173895	-0.313093	7.78338	-2.5326	-0.904346	-1.15135	9.85911e-06	0.0283234	0.385672	0.274606	0.000648546	0.193943	0.785248	0.749801	8	2810428I15Rik	Uncharacterized protein C19orf60 homolog [Source:UniProtKB/Swiss-Prot;Acc:Q9CYZ6]	NA	NM_025577.2
mMC020319	Habp4	8.08471	1.49657	0.17467	0.0145453	0.160125	26.6773	3.11362	0.25928	2.01832	3.7e-11	0.0101447	0.800328	0.0692666	2.137e-07	0.113893	0.953948	0.483375	13	Habp4	Intracellular hyaluronan-binding protein 4 (IHABP4) [Source:UniProtKB/Swiss-Prot;Acc:Q9JKS5]	GO:0006355; GO:0005634; GO:0030212; GO:0005540; GO:0005737; GO:0006350	NM_019986.3
mMC000964	Cyb5	8.68766	1.48775	-0.260524	0.00407036	-0.264595	11.4742	-2.00928	0.0313925	-1.44297	2.33246e-07	0.0703417	0.975533	0.177587	6.70863e-05	0.316502	0.996628	0.659143	18	Cyb5	Cytochrome b5 [Source:UniProtKB/Swiss-Prot;Acc:P56395]	GO:0046872; GO:0020037; GO:0005792; GO:0004768; GO:0006631; GO:0022900; GO:0005506; GO:0016020; GO:0016021; GO:0005739; GO:0005783; GO:0005789; GO:0006810	NM_025797.3
mMC012206	L3mbtl2	9.0044	1.47769	-0.146061	-0.250066	0.104005	9.99544	-0.987993	-1.69151	0.497459	9.11484e-07	0.344918	0.119548	0.628904	0.000161019	0.69037	0.53411	0.920574	15	L3mbtl2	Lethal(3)malignant brain tumor-like 2 protein (L(3)mbt-like 2 protein)(H-l(3)mbt-like protein) [Source:UniProtKB/Swiss-Prot;Acc:P59178]	GO:0016568; GO:0045449; GO:0003746; GO:0006414; GO:0008270; GO:0046872; GO:0006350; GO:0005634; GO:0006355; GO:0005853	NM_145993.4
mMR028742	Iars2	11.1343	1.47178	0.145826	0.626202	-0.480377	5.4132	0.536346	2.30317	-1.24933	0.000231816	0.602665	0.0423612	0.238118	0.00409106	0.864761	0.359809	0.719824	1	Iars2	Isoleucyl-tRNA synthetase, mitochondrial Precursor (EC 6.1.1.5)(Isoleucine--tRNA ligase)(IleRS) [Source:UniProtKB/Swiss-Prot;Acc:Q8BIJ6]	GO:0006418; GO:0006431; GO:0004825; GO:0004822; GO:0006428; GO:0000166; GO:0005524; GO:0006412; GO:0005739; GO:0004812; GO:0016874; GO:0005759; GO:0003824; GO:0008270; GO:0005737	NM_198653.2
mMC018757	Cmas	9.6199	1.46853	0.108673	-0.611006	0.719679	8.45958	0.62602	-3.51974	2.93149	4.5285e-06	0.544392	0.00498406	0.0139926	0.000411139	0.833387	0.15172	0.262333	6	Cmas	N-acylneuraminate cytidylyltransferase (EC 2.7.7.43)(CMP-N-acetylneuraminic acid synthetase)(CMP-NeuNAc synthetase) [Source:UniProtKB/Swiss-Prot;Acc:Q99KK2]	GO:0005634; GO:0016779; GO:0009103; GO:0016740; GO:0008781; GO:0006055	NM_009908.2
mMC014901	S100a1	10.3909	1.46041	-0.265909	-0.178346	-0.087563	7.58683	-1.3814	-0.926509	-0.321656	1.24761e-05	0.195252	0.374557	0.753894	0.000749776	0.535364	0.777981	0.953343	3	S100a1	Protein S100-A1 (S100 calcium-binding protein A1)(S-100 protein subunit alpha)(S-100 protein alpha chain) [Source:UniProtKB/Swiss-Prot;Acc:P56565]	GO:0005509; GO:0042802; GO:0005737; GO:0008270; GO:0046872; GO:0016529	NM_011309.3
mMR027065	Atp8a1	7.61144	1.46021	0.46602	-0.19342	0.65944	8.08239	2.57947	-1.0706	2.58099	6.94765e-06	0.0260762	0.307847	0.0260064	0.000533975	0.186513	0.729078	0.333949	5	Atp8a1	Probable phospholipid-transporting ATPase IA (EC 3.6.3.1)(Chromaffin granule ATPase II)(ATPase class I type 8A member 1) [Source:UniProtKB/Swiss-Prot;Acc:P70704]	GO:0030141; GO:0015914; GO:0016820; GO:0006754; GO:0015662; GO:0004012; GO:0031410; GO:0046872; GO:0016020; GO:0016021; GO:0005524; GO:0000166; GO:0008152; GO:0000287; GO:0003824; GO:0016787; GO:0042584	NM_009727.2,NM_001038999.1
mMR028876	Bcas1	12.7262	1.45935	1.28358	-0.169542	1.45312	8.59962	7.56382	-0.999072	6.05488	3.87736e-06	1.28284e-05	0.339764	9.16891e-05	0.000381066	0.00397886	0.754519	0.029625	2	Bcas1	Breast carcinoma-amplified sequence 1 homolog (Novel amplified in breast cancer 1 homolog) [Source:UniProtKB/Swiss-Prot;Acc:Q80YN3]	GO:0016021; GO:0008150; GO:0005829; GO:0006813; GO:0005249; GO:0042803; GO:0005737	NM_029815.1
mMC012572	Tmem106b	11.2348	1.45706	-0.174644	-0.12163	-0.0530139	4.65312	-0.557727	-0.388427	-0.119713	0.000749925	0.58848	0.705298	0.906923	0.00809263	0.856931	0.927929	0.984058	6	Tmem106b	Transmembrane protein 106B [Source:UniProtKB/Swiss-Prot;Acc:Q80X71]	GO:0005575; GO:0016021; GO:0016020; GO:0003674; GO:0008150	NM_027992.3
mMC016993	Fam107a	8.04316	1.44999	-0.236164	0.282276	-0.51844	10.5895	-1.72474	2.0615	-2.67727	5.17177e-07	0.113228	0.064342	0.0219389	0.000112504	0.403034	0.421953	0.315926	14	Fam107a	downregulated in renal cell carcinoma [Source:RefSeq peptide;Acc:NP_899010]	NA	NM_183187.3
mMR030372	AC158366.5-1	7.40458	1.44531	-0.243582	-0.105914	-0.137669	15.3105	-2.58032	-1.12197	-1.03121	1.2481e-08	0.0260374	0.286364	0.325133	1.01561e-05	0.186462	0.71157	0.783094	12	AC158366.5-1	pseudogene	NA	NA
mMC004664	Eltd1	8.03007	1.44511	-0.433678	0.00822175	-0.4419	14.4708	-4.3427	0.0823296	-3.12897	2.2274e-08	0.00123981	0.935901	0.00987396	1.63129e-05	0.0398828	0.988124	0.230543	3	Eltd1	EGF, latrophilin seven transmembrane domain-containing protein 1 Precursor [Source:UniProtKB/Swiss-Prot;Acc:Q923X1]	GO:0007218; GO:0005509; GO:0016021; GO:0016020; GO:0004871; GO:0004888; GO:0007166; GO:0005886; GO:0004930; GO:0007186; GO:0004872; GO:0007165	NM_133222.3
mMC025145	Zbtb22	8.42682	1.44301	-0.321451	0.0297051	-0.351156	8.90602	-1.98394	0.183335	-1.5325	2.7793e-06	0.0734387	0.857954	0.154346	0.000316394	0.323092	0.970117	0.629014	17	Zbtb22	Zinc finger and BTB domain-containing protein 22 (Zinc finger protein 297)(Protein BING1) [Source:UniProtKB/Swiss-Prot;Acc:Q9Z0G7]	GO:0005634; GO:0006355; GO:0046966; GO:0005201; GO:0042809; GO:0042974; GO:0030375; GO:0004886; GO:0046982; GO:0003677; GO:0005578; GO:0005622; GO:0005515; GO:0006350; GO:0046872; GO:0008270; GO:0003676	NM_020625.3
mMC012771	2210021J22Rik	7.52453	1.43677	0.0469319	-0.115548	0.16248	11.2016	0.3659	-0.900859	0.895734	2.96399e-07	0.721553	0.387442	0.390053	7.81671e-05	0.915949	0.7863	0.821441	15	2210021J22Rik	UPF0595 protein C22orf40 homolog [Source:UniProtKB/Swiss-Prot;Acc:Q8R3A2]	NA	NM_197998.1
mMC013734	Jarid1b	8.49551	1.42766	0.112323	0.146373	-0.0340493	11.8634	0.933367	1.2163	-0.200067	1.6707e-07	0.371164	0.249956	0.84517	5.94599e-05	0.7134	0.683568	0.972656	1	Jarid1b	Histone demethylase JARID1B (EC 1.14.11.-)(Jumonji/ARID domain-containing protein 1B)(PLU-1) [Source:UniProtKB/Swiss-Prot;Acc:Q80Y84]	GO:0003677; GO:0006355; GO:0005634; GO:0016568; GO:0005506; GO:0005515; GO:0046872; GO:0008270; GO:0005622; GO:0055114; GO:0016491; GO:0006350; GO:0016702	NM_152895.2
mMC012423	Ypel3	11.8954	1.42735	-0.08346	0.117588	-0.201049	10.1888	-0.595763	0.839382	-1.0148	7.55644e-07	0.563693	0.419569	0.332544	0.000146042	0.843657	0.806854	0.787001	7	Ypel3	Protein yippee-like 3 (Small ubiquitinated apoptotic protein) [Source:UniProtKB/Swiss-Prot;Acc:P61237]	GO:0006915; GO:0005634; GO:0005730	NM_025347.2,NM_026875.2
mMC023623	Aldh1a1	11.2652	1.41984	1.30943	-1.31354	2.62297	6.55538	6.04564	-6.06459	8.56322	4.62474e-05	9.28841e-05	9.04512e-05	4.03623e-06	0.00167333	0.0112749	0.0358715	0.00521648	19	Aldh1a1	Retinal dehydrogenase 1 (RALDH 1)(RalDH1)(EC 1.2.1.36)(Aldehyde dehydrogenase family 1 member A1)(Aldehyde dehydrogenase, cytosolic)(ALHDII)(ALDH-E1) [Source:UniProtKB/Swiss-Prot;Acc:P24549]	GO:0055114; GO:0005737; GO:0016491; GO:0042904; GO:0002072; GO:0004028; GO:0043065; GO:0042572; GO:0001758; GO:0048048; GO:0042493; GO:0042573; GO:0008152	NM_013467.3
mMC009794	Gpd1	8.80887	1.41363	0.743372	0.192577	0.550795	8.99079	4.72789	1.2248	2.47706	2.5387e-06	0.00066571	0.246867	0.0312335	0.000295121	0.0298496	0.679793	0.365039	15	Gpd1	Glycerol-3-phosphate dehydrogenase [NAD+], cytoplasmic (GPDH-C)(GPD-C)(EC 1.1.1.8) [Source:UniProtKB/Swiss-Prot;Acc:P13707]	GO:0005625; GO:0016491; GO:0055114; GO:0005737; GO:0005488; GO:0006813; GO:0005829; GO:0050662; GO:0051287; GO:0016616; GO:0016614; GO:0008324; GO:0006094; GO:0009331; GO:0046168; GO:0004368; GO:0004367; GO:0006072; GO:0005975; GO:0003824; GO:0008152; GO:0042803	NM_010271.2
mMR030324	Cldn10a	11.5788	1.40182	0.135749	-0.430348	0.566097	9.09212	0.880462	-2.79121	2.59627	2.28028e-06	0.397907	0.0179341	0.0253145	0.000281461	0.737102	0.262109	0.331455	14	Cldn10a	Claudin-10A [Source:UniProtKB/Swiss-Prot;Acc:Q9Z0S6]	GO:0016021; GO:0016020; GO:0005886; GO:0005198; GO:0006816; GO:0030054; GO:0042802; GO:0016338; GO:0005923	NA
mMC004822	Fh1	8.56976	1.39732	0.0397955	-0.319722	0.359518	9.4264	0.268462	-2.15686	1.71496	1.61083e-06	0.793436	0.0546108	0.115055	0.000222588	0.944463	0.398093	0.577858	1	Fh1	Fumarate hydratase, mitochondrial Precursor (Fumarase)(EC 4.2.1.2)(EF-3) [Source:UniProtKB/Swiss-Prot;Acc:P97807]	GO:0005739; GO:0016829; GO:0048873; GO:0003824; GO:0006099; GO:0005737; GO:0004333; GO:0006106; GO:0045239	NM_010209.2
mMC016865	Sparcl1	12.4887	1.39064	0.449204	-0.365715	0.814919	4.60043	1.48603	-1.20984	1.90626	0.000815965	0.16606	0.252329	0.0837441	0.00846776	0.492827	0.68558	0.518238	5	Sparcl1	SPARC-like protein 1 Precursor (Matrix glycoprotein Sc1)(Extracellular matrix protein 2) [Source:UniProtKB/Swiss-Prot;Acc:P70663]	GO:0045202; GO:0005615; GO:0005578; GO:0005576; GO:0005509; GO:0007165	NM_010097.4
mMC022605	Bfsp2	8.08438	1.38912	1.04192	0.240796	0.801125	16.2172	12.1639	2.81116	6.61336	6.894e-09	1.29961e-07	0.0173123	4.28138e-05	7.28383e-06	0.000359835	0.259637	0.0185253	9	Bfsp2	Phakinin (Beaded filament structural protein 2)(Lens fiber cell beaded filament protein CP 49)(CP49)(49 kDa cytoskeletal protein) [Source:UniProtKB/Swiss-Prot;Acc:Q6NVD9]	GO:0050896; GO:0007601; GO:0016020; GO:0005856; GO:0007010; GO:0005198; GO:0005882; GO:0005212; GO:0005737	NM_001002896.2
mMC021662	Pex19	12.2204	1.38343	-0.2028	-0.0510963	-0.151704	10.365	-1.51942	-0.382825	-0.803696	6.38662e-07	0.157567	0.709326	0.43902	0.000131141	0.479016	0.928511	0.845813	1	Pex19	Peroxisomal biogenesis factor 19 (Peroxin-19)(Peroxisomal farnesylated protein)(PxF) [Source:UniProtKB/Swiss-Prot;Acc:Q8VCI5]	GO:0016020; GO:0005777; GO:0005737; GO:0005515; GO:0005778; GO:0007031; GO:0003674	NA
mMR030826	Pacsin1	9.41345	1.37976	0.681812	-0.0887815	0.770594	9.83174	4.85839	-0.63263	3.88273	1.07076e-06	0.000541769	0.540226	0.00267249	0.000174264	0.0269303	0.866057	0.131874	17	Pacsin1	Protein kinase C and casein kinase substrate in neurons protein 1 [Source:UniProtKB/Swiss-Prot;Acc:Q61644]	GO:0005515; GO:0005737; GO:0007165; GO:0006897; GO:0030137; GO:0016301; GO:0045806; GO:0008092	NM_011861.2
mMC009493	Man2b1	11.0802	1.37307	0.468783	0.191977	0.276805	11.9679	4.08598	1.6733	1.70602	1.53003e-07	0.00189724	0.123144	0.11675	5.79592e-05	0.049156	0.537784	0.580733	8	Man2b1	Lysosomal alpha-mannosidase Precursor (Laman)(EC 3.2.1.24)(Lysosomal acid alpha-mannosidase)(Mannosidase alpha class 2B member 1)(Mannosidase, alpha B) [Source:UniProtKB/Swiss-Prot;Acc:O09159]	GO:0007611; GO:0016798; GO:0004559; GO:0006013; GO:0008270; GO:0046872; GO:0015923; GO:0005764; GO:0004553; GO:0003824; GO:0016787; GO:0005975; GO:0030246; GO:0008152	NM_010764.2
mMC002571	Ntsr2	12.1073	1.36614	0.998737	0.130774	0.867963	10.9779	8.02551	1.05085	4.93182	3.62165e-07	7.4205e-06	0.316424	0.000482973	8.9406e-05	0.00301918	0.737393	0.0631631	12	Ntsr2	Neurotensin receptor type 2 (NT-R-2)(Low-affinity levocabastine-sensitive neurotensin receptor)(NTRL) [Source:UniProtKB/Swiss-Prot;Acc:P70310]	GO:0007165; GO:0004966; GO:0009055; GO:0005507; GO:0016020; GO:0016021; GO:0005886; GO:0004872; GO:0004930; GO:0007186; GO:0016492; GO:0042391; GO:0004871; GO:0007200	NM_008747.2
mMC011602	Phtf1	10.5407	1.3654	0.132863	-0.648041	0.780904	7.03726	0.684773	-3.33999	2.84594	2.46742e-05	0.508013	0.00681679	0.016279	0.0011318	0.812399	0.175172	0.279208	3	Phtf1	Putative homeodomain transcription factor 1 [Source:UniProtKB/Swiss-Prot;Acc:Q9QZ09]	GO:0003677; GO:0005634; GO:0006355; GO:0006350	NM_013629.1
mMC004174	Tmem159	8.40083	1.36148	-0.0793903	-0.598757	0.519367	10.5189	-0.613378	-4.62606	2.83739	5.52403e-07	0.552411	0.000783105	0.0165269	0.000114925	0.83744	0.0803788	0.280743	7	Tmem159	Promethin (Transmembrane protein 159) [Source:UniProtKB/Swiss-Prot;Acc:Q922Z1]	GO:0016021; GO:0016020	NM_145586.1
mMC014781	Krt12	7.18873	1.36142	0.375011	-0.0464068	0.421417	8.33154	2.29498	-0.283998	1.82361	5.22809e-06	0.0429708	0.781818	0.0961666	0.000457635	0.24177	0.949512	0.542206	11	Krt12	Keratin, type I cytoskeletal 12 (Cytokeratin-12)(CK-12)(Keratin-12)(K12) [Source:UniProtKB/Swiss-Prot;Acc:Q64291]	GO:0045095; GO:0005198; GO:0005882	NM_010661.2
mMC013869	Gpr158	9.20937	1.35606	0.0771832	-0.0353744	0.112558	8.1625	0.464587	-0.212928	0.479075	6.33614e-06	0.651515	0.835376	0.641502	0.000506662	0.887827	0.963048	0.924408	2	Gpr158	Probable G-protein coupled receptor 158 Precursor [Source:UniProtKB/Swiss-Prot;Acc:Q8C419]	GO:0005509; GO:0007165; GO:0016021; GO:0016020; GO:0003677; GO:0004872; GO:0004930; GO:0007186; GO:0005886; GO:0003887; GO:0004871; GO:0006260	NM_001004761.1
mMR031056	Serinc5	11.3773	1.3559	0.1247	-0.538718	0.663418	4.75494	0.437305	-1.88921	1.64509	0.000637752	0.670564	0.0861797	0.128905	0.00739422	0.895625	0.471833	0.596121	13	Serinc5	Serine incorporator 5 (Axotomy-induced glycoprotein 3)(AIGP-3) [Source:UniProtKB/Swiss-Prot;Acc:Q8BHJ6]	GO:0005783; GO:0005789; GO:0051347; GO:0006658; GO:0008654; GO:0016020; GO:0016021; GO:0005794; GO:0043209; GO:0006629; GO:0042552; GO:0009055	NM_172588.2
mMC014997	Gpn2	8.80383	1.35574	-0.22016	-0.0612623	-0.158898	17.0025	-2.76107	-0.768302	-1.4091	4.224e-09	0.0189167	0.458888	0.18713	5.80063e-06	0.155214	0.828927	0.668851	4	Gpn2	GPN-loop GTPase 2 (ATP-binding domain 1 family member B) [Source:UniProtKB/Swiss-Prot;Acc:Q8VEJ1]	GO:0005575; GO:0005525; GO:0008150; GO:0003674; GO:0000166	NM_133884.2
mMC004990	1700025G04Rik	9.28989	1.35547	0.0561712	-0.0812198	0.137391	9.99028	0.414001	-0.598616	0.716028	9.16085e-07	0.687031	0.561856	0.489268	0.000161019	0.902364	0.87462	0.868243	1	1700025G04Rik	Uncharacterized protein C1orf21 homolog [Source:UniProtKB/Swiss-Prot;Acc:Q8K207]	NA	NM_197990.3
mMC003523	Vps52	9.05497	1.35049	0.061182	-0.0235639	0.084746	14.199	0.643268	-0.247751	0.630046	2.7045e-08	0.53356	0.809005	0.541853	1.74769e-05	0.827466	0.955604	0.891563	17	Vps52	Vacuolar protein sorting-associated protein 52 homolog [Source:UniProtKB/Swiss-Prot;Acc:Q8C754]	GO:0005768; GO:0015031; GO:0005794; GO:0010008; GO:0004886; GO:0030375; GO:0042809; GO:0042974; GO:0046966; GO:0046982; GO:0006810; GO:0016020	NA
mMR027638	Emcn	7.99396	1.35028	0.0520936	-0.489365	0.541459	6.52601	0.251772	-2.36514	1.85044	4.80989e-05	0.805975	0.0380127	0.0919602	0.00171277	0.947565	0.345829	0.535039	3	Emcn	Endomucin Precursor (Endomucin-1/2)(Mucin-14)(MUC-14) [Source:UniProtKB/Swiss-Prot;Acc:Q9R0H2]	GO:0016337; GO:0007217; GO:0030246; GO:0001525; GO:0016021; GO:0016020; GO:0003674; GO:0008150; GO:0005886; GO:0030155	NM_016885.1
mMC019897	2510049I19Rik	7.89546	1.3491	0.362487	0.598464	-0.235977	4.99523	1.34216	2.2159	-0.617828	0.000437639	0.20726	0.0493063	0.549581	0.00593175	0.551231	0.381715	0.894111	8	2510049I19Rik	hypothetical protein LOC67922 [Source:RefSeq peptide;Acc:NP_080731]	NA	NM_026455.4
mMC010012	Cyb561	9.25819	1.34529	-0.0621408	-0.487883	0.425743	8.6812	-0.400995	-3.14832	1.94265	3.5453e-06	0.696295	0.00954312	0.0787601	0.000363989	0.906127	0.206792	0.508052	11	Cyb561	Cytochrome b561 (Cytochrome b-561) [Source:UniProtKB/Swiss-Prot;Acc:Q60720]	GO:0031410; GO:0030667; GO:0016020; GO:0016021; GO:0005215; GO:0046872; GO:0005488; GO:0006810; GO:0022900; GO:0005506; GO:0000293	NM_007805.4
mMC018957	Zc3h13	8.66719	1.33523	0.267093	0.692649	-0.425556	6.90195	1.38063	3.58038	-1.55546	2.93478e-05	0.19548	0.00448715	0.148828	0.0012668	0.535626	0.145624	0.621555	14	Zc3h13	RIKEN cDNA 3110050K21 [Source:RefSeq peptide;Acc:NP_080359]	GO:0008270; GO:0003676	NM_026083.2
mMC004546	Fcer1g	10.8376	1.32958	0.43473	0.387204	0.0475258	7.58526	2.48014	2.20901	0.191722	1.24998e-05	0.0310645	0.0498994	0.851541	0.000749776	0.203879	0.382934	0.973804	1	Fcer1g	High affinity immunoglobulin epsilon receptor subunit gamma Precursor (IgE Fc receptor subunit gamma)(FceRI gamma)(Fc-epsilon RI-gamma) [Source:UniProtKB/Swiss-Prot;Acc:P20491]	GO:0032760; GO:0032733; GO:0032755; GO:0042742; GO:0009897; GO:0005887; GO:0005886; GO:0004872; GO:0032998; GO:0033026; GO:0043306; GO:0032765; GO:0002431; GO:0019767; GO:0019864; GO:0001805; GO:0045576; GO:0007165; GO:0005515; GO:0016021; GO:0016020; GO:0004888; GO:0045121; GO:0001798; GO:0030593; GO:0016064; GO:0050766; GO:0019886; GO:0050776; GO:0007166; GO:0006911; GO:0042590; GO:0001812; GO:…	NM_010185.4
mMC021397	Abcf1	9.4817	1.32804	0.0226394	-0.204941	0.22758	8.03588	0.136989	-1.24008	0.973736	7.33174e-06	0.893577	0.241387	0.351634	0.000553559	0.974825	0.675139	0.799879	17	Abcf1	ATP-binding cassette sub-family F member 1 [Source:UniProtKB/Swiss-Prot;Acc:Q6P542]	GO:0016887; GO:0017111; GO:0000166; GO:0005524; GO:0004176; GO:0016600; GO:0006508; GO:0004252; GO:0005901	NM_013854.1
mMC015035	Dctn1	10.2471	1.32661	0.0305451	0.230759	-0.200213	8.57472	0.197433	1.49154	-0.915073	3.98529e-06	0.84718	0.164631	0.380264	0.000384032	0.960852	0.591965	0.816135	6	Dctn1	Dynactin subunit 1 (150 kDa dynein-associated polypeptide)(DAP-150)(DP-150)(p150-glued) [Source:UniProtKB/Swiss-Prot;Acc:O08788]	GO:0005874; GO:0003774; GO:0030286; GO:0005856; GO:0005737; GO:0005515; GO:0031252	NM_007835.2
mMC016906	Ctsc	9.17299	1.32397	-0.0433926	0.00465544	-0.048048	7.96383	-0.261011	0.0280031	-0.204364	7.97275e-06	0.799027	0.978174	0.841895	0.000576214	0.945469	0.996979	0.972112	7	Ctsc	Dipeptidyl-peptidase 1 Precursor (EC 3.4.14.1)(Dipeptidyl-peptidase I)(DPP-I)(DPPI)(Cathepsin C)(Cathepsin J)(Dipeptidyl transferase) [Contains Dipeptidyl-peptidase 1 exclusion domain chain(Dipeptidyl-peptidase I exclusion domain chain);Dipeptidyl-peptidase 1 heavy chain(Dipeptidyl-peptidase I heavy chain);Dipeptidyl-peptidase 1 light chain(Dipeptidyl-peptidase I light chain)] [Source:UniProtKB/S…	GO:0031404; GO:0004197; GO:0005764; GO:0008234; GO:0016787; GO:0006508; GO:0008233	NM_009982.4
mMC004488	Bckdhb	10.217	1.32175	0.43149	-0.226821	0.658311	11.6754	3.81146	-2.00357	4.11184	1.96061e-07	0.00301711	0.0710291	0.00181694	6.37379e-05	0.0614926	0.43764	0.114057	9	Bckdhb	2-oxoisovalerate dehydrogenase subunit beta, mitochondrial Precursor (EC 1.2.4.4)(Branched-chain alpha-keto acid dehydrogenase E1 component beta chain)(BCKDH E1-beta) [Source:UniProtKB/Swiss-Prot;Acc:Q6P3A8]	GO:0005739; GO:0005947; GO:0003863; GO:0003826; GO:0009063; GO:0003824; GO:0005743; GO:0008152; GO:0005759; GO:0016491; GO:0055114; GO:0009083	NM_199195.1
mMC019467	Ccrk	8.68859	1.31933	-0.279624	0.111442	-0.391065	13.7137	-2.90652	1.15837	-2.87431	3.8576e-08	0.0146246	0.271853	0.015482	2.19595e-05	0.137422	0.702183	0.272343	13	Ccrk	Cell cycle-related kinase (EC 2.7.11.22)(Cyclin-kinase-activating kinase p42)(CDK-activating kinase p42)(CAK-kinase p42)(CDK-related protein kinase PNQLARE)(Cyclin-dependent protein kinase H) [Source:UniProtKB/Swiss-Prot;Acc:Q9JHU3]	GO:0016740; GO:0007049; GO:0051301; GO:0016301; GO:0005634; GO:0006468; GO:0005524; GO:0004674; GO:0000166; GO:0004713; GO:0004693; GO:0004672	NM_053180.2
mMC004500	Ust	8.39355	1.31608	0.261164	-0.0948325	0.355996	7.2575	1.44018	-0.522952	1.38815	1.86935e-05	0.178357	0.611639	0.193246	0.000955153	0.511747	0.894091	0.675575	10	Ust	Uronyl 2-sulfotransferase (EC 2.8.2.-) [Source:UniProtKB/Swiss-Prot;Acc:Q8BUB6]	GO:0005794; GO:0016740; GO:0016021; GO:0016020; GO:0000139	NM_177387.3
mMC021786	9530068E07Rik	10.3909	1.31579	0.0209976	-0.300815	0.321813	9.49048	0.151451	-2.16971	1.64131	1.50871e-06	0.882431	0.0534117	0.129695	0.000216653	0.970899	0.393398	0.597888	11	9530068E07Rik	Keratinocyte-associated transmembrane protein 2 Precursor [Source:UniProtKB/Swiss-Prot;Acc:Q8K201]	GO:0016020; GO:0016021	NM_153117.2
mMC012287	9030425E11Rik	10.3582	1.31573	-0.608234	-0.0212859	-0.586948	6.22034	-2.87554	-0.100633	-1.96215	7.28533e-05	0.0154484	0.921698	0.0762035	0.00211448	0.141542	0.984139	0.501285	9	9030425E11Rik	Adipocyte adhesion molecule Precursor (Adipocyte-specific protein 5)(Coxsackie- and adenovirus receptor-like membrane protein)(CAR-like membrane protein) [Source:UniProtKB/Swiss-Prot;Acc:Q8R373]	GO:0016020; GO:0016021; GO:0005923; GO:0006334; GO:0000786; GO:0030054; GO:0005886; GO:0003677	NA
mMC024093	Cd3eap	9.35974	1.30583	0.0660202	-0.425429	0.491449	8.79064	0.444436	-2.86392	2.33936	3.1472e-06	0.66556	0.0157693	0.0397666	0.000345736	0.893173	0.249998	0.400969	7	Cd3eap	DNA-directed RNA polymerase I subunit RPA34 (RNA polymerase I-associated factor PAF49)(Anti-sense to ERCC-1 protein)(ASE-1)(CD3-epsilon-associated protein)(CD3E-associated protein)(A34.5) [Source:UniProtKB/Swiss-Prot;Acc:Q76KJ5]	GO:0005515; GO:0005736; GO:0005730; GO:0009303; GO:0005634	NA
mMC019019	Gnaq	11.1652	1.30421	-0.517136	0.317342	-0.834478	7.53432	-2.98746	1.83327	-3.40877	1.32958e-05	0.0126745	0.0946328	0.00604519	0.000776919	0.127919	0.488988	0.188396	19	Gnaq	Guanine nucleotide-binding protein G(q) subunit alpha (Guanine nucleotide-binding protein alpha-q) [Source:UniProtKB/Swiss-Prot;Acc:P21279]	GO:0000166; GO:0005525; GO:0003924; GO:0005886; GO:0007186; GO:0007610; GO:0007215; GO:0060158; GO:0045634; GO:0005515; GO:0007165; GO:0048066; GO:0001501; GO:0009791; GO:0006471; GO:0004871; GO:0042733; GO:0007507; GO:0005624; GO:0021884; GO:0007189; GO:0001508; GO:0016322; GO:0005834; GO:0019001	NM_008139.5
mMC021955	Serpinh1	10.05	1.29889	0.182975	-0.0887684	0.271744	10.0223	1.41185	-0.684941	1.48265	8.87886e-07	0.18634	0.507911	0.166939	0.000159786	0.523338	0.851428	0.64635	7	Serpinh1	Serpin H1 Precursor (Collagen-binding protein)(Colligin)(47 kDa heat shock protein)(Serine protease inhibitor J6) [Source:UniProtKB/Swiss-Prot;Acc:P19324]	GO:0030199; GO:0005515; GO:0005737; GO:0005215; GO:0005788; GO:0004867; GO:0006950; GO:0051082; GO:0032964; GO:0051604; GO:0006810; GO:0005783; GO:0005576	NA
mMC022370	Kcnj9	8.36226	1.29477	0.203509	0.203149	0.000359903	10.576	1.66231	1.65937	0.00207873	5.23706e-07	0.125361	0.12596	0.99838	0.000112807	0.425534	0.541982	0.99962	1	Kcnj9	G protein-activated inward rectifier potassium channel 3 (GIRK3)(Potassium channel, inwardly rectifying subfamily J member 9)(Inwardly rectifier K(+) channel Kir3.3) [Source:UniProtKB/Swiss-Prot;Acc:P48543]	GO:0016021; GO:0016020; GO:0006811; GO:0005216; GO:0030955; GO:0005242; GO:0006813; GO:0006810; GO:0015467; GO:0005244	NA
mMC017414	Ube2a	8.65704	1.29194	-0.766598	-0.399856	-0.366743	9.46202	-5.61449	-2.9285	-1.89928	1.55318e-06	0.000172222	0.0140669	0.0847338	0.000218749	0.0150872	0.238659	0.520949	X	Ube2a	Ubiquitin-conjugating enzyme E2 A (EC 6.3.2.19)(Ubiquitin-protein ligase A)(Ubiquitin carrier protein A)(HR6A)(mHR6A) [Source:UniProtKB/Swiss-Prot;Acc:Q9Z255]	GO:0019941; GO:0006974; GO:0016874; GO:0006281; GO:0004842; GO:0051246; GO:0043687; GO:0000785; GO:0005524; GO:0000166; GO:0019787; GO:0005515	NM_019668.3
mMC003553	Ablim2	9.30001	1.28876	0.207143	-0.0923746	0.299518	8.73992	1.40477	-0.626452	1.43629	3.32533e-06	0.188379	0.544119	0.179435	0.000351743	0.525637	0.8675	0.660917	5	Ablim2	Actin-binding LIM protein 2 (Actin-binding LIM protein family member 2)(abLIM-2) [Source:UniProtKB/Swiss-Prot;Acc:Q8BL65]	GO:0005737; GO:0046872; GO:0008270; GO:0007010; GO:0003779; GO:0045944; GO:0030016; GO:0003674; GO:0015629	NM_177678.6
mMC009843	Gltp	11.3508	1.28268	1.18513	-0.221425	1.40656	16.2017	14.9696	-2.79685	12.5628	6.962e-09	1.5733e-08	0.0177563	9.3881e-08	7.28383e-06	7.88999e-05	0.261824	0.000687553	5	Gltp	Glycolipid transfer protein (GLTP) [Source:UniProtKB/Swiss-Prot;Acc:Q9JL62]	GO:0006869; GO:0051861; GO:0017089; GO:0046836; GO:0005737; GO:0006810	NM_019821.2
mMC001560	Pdgfb	9.11366	1.27677	-0.364709	-0.0771571	-0.287552	6.40387	-1.82926	-0.386996	-1.01984	5.66942e-05	0.0952656	0.706327	0.330256	0.00186751	0.372169	0.928511	0.786478	15	Pdgfb	Platelet-derived growth factor subunit B Precursor (PDGF subunit B)(Platelet-derived growth factor B chain)(Platelet-derived growth factor beta polypeptide)(PDGF-2)(c-sis) [Source:UniProtKB/Swiss-Prot;Acc:P31240]	GO:0016020; GO:0005576; GO:0030031; GO:0005161; GO:0005518; GO:0042127; GO:0016049; GO:0001666; GO:0007179; GO:0005737; GO:0006260; GO:0006929; GO:0050730; GO:0030336; GO:0001938; GO:0008083; GO:0030036; GO:0008283	NM_011057.3
mMC009877	Bcar3	8.49062	1.27155	-0.0970782	-0.169055	0.071977	7.23529	-0.552388	-0.961946	0.289602	1.92192e-05	0.592006	0.35726	0.777642	0.00096628	0.858546	0.765268	0.958334	3	Bcar3	Breast cancer anti-estrogen resistance protein 3 (p130Cas-binding protein AND-34) [Source:UniProtKB/Swiss-Prot;Acc:Q9QZK2]	GO:0007264; GO:0005085; GO:0005622; GO:0005515	NM_013867.2
mMC011222	Enpp5	8.34558	1.27099	0.0272133	-0.46547	0.492683	5.85436	0.125348	-2.14402	1.60468	0.000121766	0.902566	0.0558346	0.137574	0.00291428	0.977483	0.400373	0.608456	17	Enpp5	Ectonucleotide pyrophosphatase/phosphodiesterase family member 5 Precursor (E-NPP5)(NPP-5)(EC 3.1.-.-) [Source:UniProtKB/Swiss-Prot;Acc:Q9EQG7]	GO:0016021; GO:0016020; GO:0003824; GO:0016787; GO:0008152; GO:0005887; GO:0009166; GO:0004551; GO:0007154; GO:0005886; GO:0005576	NM_032003.1
mMC021845	Mtif2	9.29521	1.26847	0.0868386	-0.219311	0.30615	6.17911	0.423018	-1.06833	1.05455	7.71229e-05	0.680638	0.308822	0.314807	0.00218359	0.899175	0.730134	0.776421	11	Mtif2	Translation initiation factor IF-2, mitochondrial Precursor (IF-2Mt)(IF2(mt))(IF-2(Mt)) [Source:UniProtKB/Swiss-Prot;Acc:Q91YJ5]	GO:0000166; GO:0005622; GO:0003743; GO:0007264; GO:0006412; GO:0006413; GO:0005739; GO:0005525; GO:0003924; GO:0043024; GO:0006446	NM_133767.2
mMC022062	Itm2b	13.4428	1.26147	0.00142376	-0.496782	0.498206	9.83208	0.011097	-3.872	2.74576	1.0704e-06	0.99135	0.00272166	0.019436	0.000174264	0.998002	0.117481	0.299248	14	Itm2b	Integral membrane protein 2B (E25B protein) [Source:UniProtKB/Swiss-Prot;Acc:O89051]	GO:0005515; GO:0005794; GO:0005624; GO:0006917; GO:0016020; GO:0016021; GO:0005524; GO:0000139; GO:0006915	NM_008410.2
mMC006455	Mobp	6.83929	1.26061	1.10831	-0.139523	1.24784	12.1524	10.6842	-1.34502	8.50598	1.31197e-07	4.73636e-07	0.206366	4.30055e-06	5.33803e-05	0.000604277	0.639412	0.0052493	9	Mobp	Myelin-associated oligodendrocyte basic protein [Source:UniProtKB/Swiss-Prot;Acc:Q9D2P8]	GO:0000786; GO:0006334; GO:0003677; GO:0005739; GO:0019911; GO:0048471; GO:0005737	NA
mMC022637	Fbxl5	7.9944	1.25262	-0.162513	-0.0994141	-0.0630989	6.67149	-0.865548	-0.529482	-0.237635	3.96441e-05	0.40568	0.607255	0.816642	0.00152011	0.743495	0.892561	0.967248	5	Fbxl5	F-box/LRR-repeat protein 5 (F-box and leucine-rich repeat protein 5) [Source:UniProtKB/Swiss-Prot;Acc:Q8C2S5]	GO:0019941; GO:0005515; GO:0005575; GO:0008150; GO:0003674	NA
mMC005722	Mag	12.4973	1.24971	2.16761	-0.158524	2.32613	8.42254	14.6088	-1.06839	11.0854	4.71984e-06	2.021e-08	0.308799	3.28755e-07	0.00042203	7.88999e-05	0.730134	0.00120385	7	Mag	Myelin-associated glycoprotein Precursor (Siglec-4a) [Source:UniProtKB/Swiss-Prot;Acc:P20917]	GO:0005529; GO:0016021; GO:0016020; GO:0043209; GO:0007155; GO:0005515	NM_010758.2
mMC006400	Ptp4a1	11.0377	1.24689	-0.184934	0.760004	-0.944939	8.68459	-1.28807	5.29344	-4.65383	3.53216e-06	0.224813	0.000277404	0.000749067	0.000363989	0.572525	0.0549085	0.0787452	1	Ptp4a1	Protein tyrosine phosphatase type IVA 1 (EC 3.1.3.48)(Protein-tyrosine phosphatase 4a1)(Protein-tyrosine phosphatase of regenerating liver 1)(PRL-1) [Source:UniProtKB/Swiss-Prot;Acc:Q63739]	GO:0008138; GO:0006470; GO:0004721; GO:0016791; GO:0005769; GO:0030335; GO:0005768; GO:0005737; GO:0004727; GO:0016020; GO:0005634; GO:0007049; GO:0004725; GO:0005819; GO:0016311; GO:0016787; GO:0007275; GO:0005783; GO:0005886	NM_011200.2
mMC006642	Selplg	8.93725	1.24682	0.842327	0.134345	0.707982	7.95887	5.37685	0.857569	3.19562	8.01899e-06	0.000244745	0.409882	0.00878108	0.000577656	0.0178648	0.799607	0.220218	5	Selplg	P-selectin glycoprotein ligand 1 Precursor (PSGL-1)(Selectin P ligand)(CD162 antigen) [Source:UniProtKB/Swiss-Prot;Acc:Q62170]	GO:0016020; GO:0016021; GO:0050901; GO:0007155; GO:0005886; GO:0005529; GO:0005515	NM_009151.3
mMC025363	Ank3	9.78922	1.23917	-0.30967	-0.0741504	-0.235519	5.21262	-1.30263	-0.311916	-0.700543	0.000313498	0.219972	0.761083	0.498502	0.00486178	0.566805	0.944999	0.872759	10	Ank3	ankyrin 3, epithelial isoform b [Source:RefSeq peptide;Acc:NP_666117]	GO:0005624; GO:0050808; GO:0045202; GO:0007165; GO:0005515; GO:0030424; GO:0007411	NM_170729.2,NM_170690.2,NM_170687.3,NM_170730.2,NM_146005.3,NM_009670.4,NM_170688.2,NM_170689.2,NM_170728.2
mMC024031	Nrsn1	8.96464	1.22861	0.240902	-0.330601	0.571503	8.559	1.67822	-2.3031	2.81522	4.05514e-06	0.122163	0.0423661	0.0171884	0.000384032	0.420236	0.359809	0.285662	13	Nrsn1	Neurensin-1 (Vesicular membrane protein of 24 kDa)(Vesicular membrane protein p24)(Neuro-p24) [Source:UniProtKB/Swiss-Prot;Acc:P97799]	GO:0016021; GO:0016020; GO:0006813; GO:0043005; GO:0007399; GO:0016023; GO:0043025; GO:0005267; GO:0030426	NM_009513.2
mMC024196	Itpa	7.93801	1.22714	-0.105032	-0.361303	0.256271	6.88695	-0.589463	-2.02771	1.01699	2.99219e-05	0.567758	0.0681668	0.331547	0.00127902	0.846376	0.429977	0.786918	2	Itpa	Inosine triphosphate pyrophosphatase (ITPase)(Inosine triphosphatase)(EC 3.6.1.19) [Source:UniProtKB/Swiss-Prot;Acc:Q9D892]	GO:0005737; GO:0046872; GO:0047429; GO:0000287; GO:0016787; GO:0009117	NM_025922.2
mMR027955	Gnaq	10.9547	1.22693	-0.29427	0.228576	-0.522846	6.69914	-1.60674	1.24805	-2.01864	3.82258e-05	0.137121	0.238569	0.0692289	0.00148911	0.44444	0.672086	0.483326	19	Gnaq	Guanine nucleotide-binding protein G(q) subunit alpha (Guanine nucleotide-binding protein alpha-q) [Source:UniProtKB/Swiss-Prot;Acc:P21279]	GO:0000166; GO:0005525; GO:0003924; GO:0005886; GO:0007186; GO:0007610; GO:0007215; GO:0060158; GO:0045634; GO:0005515; GO:0007165; GO:0048066; GO:0001501; GO:0009791; GO:0006471; GO:0004871; GO:0042733; GO:0007507; GO:0005624; GO:0021884; GO:0007189; GO:0001508; GO:0016322; GO:0005834; GO:0019001	NM_008139.5
mMC014961	Mid1ip1	9.62418	1.22689	-0.252806	-0.111787	-0.141019	7.28673	-1.50147	-0.663925	-0.592231	1.80252e-05	0.162086	0.520753	0.56597	0.000936247	0.486315	0.856662	0.899387	X	Mid1ip1	Mid1-interacting protein 1 (Gastrulation-specific G12-like protein)(Mid1-interacting G12-like protein)(Protein STRAIT11499 homolog) [Source:UniProtKB/Swiss-Prot;Acc:Q9CQ20]	GO:0015630; GO:0008022; GO:0007026; GO:0005737; GO:0005515; GO:0005634; GO:0005874	NM_026524.3
mMC011143	Xrn2	9.17528	1.22509	-0.371138	-0.460163	0.0890259	6.33536	-1.91928	-2.37967	0.325541	6.22255e-05	0.0819283	0.037058	0.751033	0.00195639	0.342875	0.342245	0.953343	2	Xrn2	5'-3' exoribonuclease 2 (EC 3.1.13.-)(Protein Dhm1) [Source:UniProtKB/Swiss-Prot;Acc:Q9DBR1]	GO:0003676; GO:0005730; GO:0016787; GO:0006281; GO:0007283; GO:0006310; GO:0004527; GO:0005634; GO:0006355; GO:0006397; GO:0004534; GO:0006353; GO:0000738; GO:0007017; GO:0016049; GO:0016070; GO:0006139; GO:0004518; GO:0008270; GO:0046872; GO:0005622; GO:0006350	NM_011917.2
mMC025178	Kirrel3	10.8327	1.22322	0.0714505	0.144085	-0.0726343	7.30414	0.426649	0.860367	-0.306685	1.76395e-05	0.678071	0.408405	0.764954	0.000924624	0.898276	0.798955	0.954959	9	Kirrel3	Kin of IRRE-like protein 3 Precursor (Kin of irregular chiasm-like protein 3) [Contains Processed kin of IRRE-like protein 3] [Source:UniProtKB/Swiss-Prot;Acc:Q8BR86]	GO:0030165; GO:0005886; GO:0003674; GO:0008150; GO:0005576; GO:0030097; GO:0005515; GO:0016020; GO:0016021	NM_026324.2
mMR028990	Bace1	10.6188	1.22156	0.312342	0.196216	0.116126	7.96409	2.03635	1.27925	0.535348	7.97025e-06	0.0671688	0.227788	0.603331	0.000576214	0.308946	0.661126	0.912083	9	Bace1	Beta-secretase 1 Precursor (EC 3.4.23.46)(Beta-site amyloid precursor protein cleaving enzyme 1)(Beta-site APP cleaving enzyme 1)(Membrane-associated aspartic protease 2)(Memapsin-2)(Aspartyl protease 2)(Asp 2)(ASP2) [Source:UniProtKB/Swiss-Prot;Acc:P56818]	GO:0005794; GO:0005768; GO:0008233; GO:0006508; GO:0005624; GO:0016787; GO:0016021; GO:0016020; GO:0030424; GO:0031410; GO:0004190; GO:0004175; GO:0050435	NA
mMR028072	Sorbs1	8.90392	1.22155	0.321669	-0.0354728	0.357142	8.59162	2.26242	-0.249493	1.77619	3.9117e-06	0.0454784	0.807693	0.104034	0.000381973	0.250616	0.955604	0.557905	19	Sorbs1	Sorbin and SH3 domain-containing protein 1 (Ponsin)(c-Cbl-associated protein)(CAP)(SH3 domain protein 5)(SH3P12) [Source:UniProtKB/Swiss-Prot;Acc:Q62417]	GO:0005737; GO:0030054; GO:0005515; GO:0019901; GO:0008286; GO:0005829; GO:0005886; GO:0006810; GO:0005924; GO:0046889; GO:0016020; GO:0005634; GO:0005158; GO:0045121; GO:0005070; GO:0001725; GO:0005913; GO:0048041; GO:0046326; GO:0045725; GO:0043149; GO:0015758; GO:0016600; GO:0005856	NM_001034962.1,NM_001034963.1,NM_178362.1,NM_001034964.1,NM_009166.3
mMC016526	Itih3	7.55366	1.22034	0.169655	0.102266	0.0673892	8.17486	1.13649	0.68506	0.319208	6.24707e-06	0.280505	0.507839	0.755699	0.000506473	0.630612	0.851428	0.953343	14	Itih3	Inter-alpha-trypsin inhibitor heavy chain H3 Precursor (Inter-alpha-inhibitor heavy chain 3)(ITI heavy chain H3)(ITI-HC3) [Source:UniProtKB/Swiss-Prot;Acc:Q61704]	GO:0004867; GO:0005576; GO:0004866; GO:0030212	NM_008407.2
mMC012800	Map4k2	8.77865	1.22018	-0.174192	-0.263112	0.0889197	5.64136	-0.805359	-1.21647	0.290699	0.000165594	0.438101	0.249896	0.776825	0.00346006	0.767187	0.683531	0.958334	19	Map4k2	Mitogen-activated protein kinase kinase kinase kinase 2 (EC 2.7.11.1)(MAPK/ERK kinase kinase kinase 2)(MEK kinase kinase 2)(MEKKK 2)(Germinal center kinase)(GCK)(Rab8-interacting protein) [Source:UniProtKB/Swiss-Prot;Acc:Q61161]	GO:0016740; GO:0005794; GO:0005737; GO:0007243; GO:0006903; GO:0004713; GO:0005083; GO:0000139; GO:0005886; GO:0016020; GO:0000166; GO:0004674; GO:0006468; GO:0005524; GO:0016323; GO:0004672; GO:0016301	NA
mMC022355	Serpinf1	9.73241	1.2161	0.407348	-0.0091352	0.416483	8.01807	2.68575	-0.0602308	1.9417	7.48485e-06	0.0216125	0.953079	0.0788865	0.000559679	0.16673	0.992721	0.508131	11	Serpinf1	Pigment epithelium-derived factor Precursor (PEDF)(Serpin-F1)(Stromal cell-derived factor 3)(SDF-3)(Caspin) [Source:UniProtKB/Swiss-Prot;Acc:P97298]	GO:0042470; GO:0016525; GO:0050769; GO:0005576; GO:0005615; GO:0004867	NM_011340.3
mMC007371	Ahsa1	10.8085	1.21091	0.273326	-0.431581	0.704906	11.5255	2.60154	-4.10783	4.74424	2.2308e-07	0.0250799	0.00182916	0.000648658	6.62336e-05	0.18246	0.102726	0.07385	12	Ahsa1	Activator of 90 kDa heat shock protein ATPase homolog 1 (AHA1) [Source:UniProtKB/Swiss-Prot;Acc:Q8BK64]	GO:0005737; GO:0001671; GO:0005575; GO:0006457; GO:0006950; GO:0051087; GO:0008150; GO:0005783; GO:0005829	NM_146036.1
mMC021270	Rasa1	10.4418	1.20979	-0.220236	-0.25367	0.0334336	9.6906	-1.76412	-2.03193	0.189368	1.23244e-06	0.106128	0.0676776	0.85334	0.000189356	0.391296	0.428985	0.97469	13	Rasa1	RAS p21 protein activator 1 [Source:RefSeq peptide;Acc:NP_663427]	GO:0001570; GO:0045768; GO:0001953; GO:0005515; GO:0001726; GO:0051056; GO:0043524; GO:0007162; GO:0030833; GO:0007165; GO:0005622; GO:0005096; GO:0005886; GO:0009790	NM_145452.3
mMR026655	Fam171b	9.91806	1.20752	0.214663	1.38283	-1.16817	8.18453	1.45498	9.3728	-5.59874	6.17834e-06	0.174306	1.70201e-06	0.000176235	0.000503387	0.505701	0.00655489	0.0411921	2	Fam171b	Protein FAM171B Precursor [Source:UniProtKB/Swiss-Prot;Acc:Q14CH0]	GO:0016021; GO:0016020	NM_175514.2
mMC017098	Anp32e	9.38871	1.20739	-0.369083	0.109142	-0.478224	7.44934	-2.27716	0.673383	-2.08635	1.4748e-05	0.0443255	0.51495	0.0616583	0.000832976	0.246863	0.853369	0.465401	3	Anp32e	Acidic leucine-rich nuclear phosphoprotein 32 family member E (LANP-like protein)(LANP-L)(Cerebellar postnatal development protein 1) [Source:UniProtKB/Swiss-Prot;Acc:P97822]	GO:0016023; GO:0005634; GO:0005737; GO:0005515; GO:0019212; GO:0008150	NM_023210.3
mMC007028	Fars2	8.92452	1.20724	0.022293	0.154945	-0.132652	7.08401	0.130814	0.909211	-0.550409	2.32509e-05	0.898343	0.383213	0.593315	0.00108001	0.9758	0.78323	0.9093	13	Fars2	Phenylalanyl-tRNA synthetase, mitochondrial Precursor (EC 6.1.1.20)(Phenylalanine--tRNA ligase)(PheRS) [Source:UniProtKB/Swiss-Prot;Acc:Q99M01]	GO:0006418; GO:0000049; GO:0005759; GO:0000287; GO:0016874; GO:0004826; GO:0006432; GO:0004812; GO:0006810; GO:0005488; GO:0005739; GO:0005625; GO:0008033; GO:0006412; GO:0005215; GO:0005737; GO:0000166; GO:0005524	NM_001039189.1,NM_024274.2
mMC007544	Aatk	9.84732	1.20708	0.647297	0.0433224	0.603974	7.6281	4.09057	0.273775	2.69888	1.18701e-05	0.00188271	0.789458	0.0211163	0.000736716	0.0488948	0.951247	0.310125	11	Aatk	Serine/threonine-protein kinase LMTK1 (EC 2.7.11.1)(Lemur tyrosine kinase 1)(Apoptosis-associated tyrosine kinase)(AATYK)(Brain apoptosis-associated tyrosine kinase) [Source:UniProtKB/Swiss-Prot;Acc:Q80YE4]	GO:0004672; GO:0016020; GO:0004674; GO:0005524; GO:0000166; GO:0006468; GO:0016021; GO:0016740; GO:0004713; GO:0016301; GO:0006915; GO:0048471; GO:0005737	NM_007377.3
mMC009967	1700025G04Rik	7.71259	1.20563	0.075081	0.101624	-0.0265431	9.09229	0.566225	0.7664	-0.141545	2.27989e-06	0.582893	0.459972	0.890063	0.000281461	0.854162	0.829673	0.980695	1	1700025G04Rik	Uncharacterized protein C1orf21 homolog [Source:UniProtKB/Swiss-Prot;Acc:Q8K207]	NA	NM_197990.3
mMC010219	Hk1	10.035	1.20092	-0.221879	0.124716	-0.346594	4.43413	-0.819238	0.460485	-0.904901	0.00106772	0.430476	0.654363	0.385391	0.00991502	0.761881	0.909044	0.81995	10	Hk1	Hexokinase-1 (EC 2.7.1.1)(Hexokinase type I)(HK I)(Hexokinase, tumor isozyme) [Source:UniProtKB/Swiss-Prot;Acc:P17710]	GO:0005739; GO:0005829; GO:0016740; GO:0005524; GO:0016020; GO:0000166; GO:0005975; GO:0003824; GO:0016301; GO:0005741; GO:0004396; GO:0006096	NA
mMR027345	Nckap1	10.4885	1.19821	0.061439	-0.163731	0.22517	8.73423	0.447854	-1.1935	1.16061	3.34597e-06	0.663168	0.258401	0.270977	0.000351743	0.892361	0.68933	0.746949	2	Nckap1	Nck-associated protein 1 (NAP 1)(p125Nap1)(Membrane-associated protein HEM-2)(Brain protein H19)(MH19) [Source:UniProtKB/Swiss-Prot;Acc:P28660]	GO:0001701; GO:0016021; GO:0016020; GO:0005886; GO:0007354; GO:0030903; GO:0030950; GO:0010172; GO:0008078; GO:0045175; GO:0048570; GO:0048340; GO:0001843; GO:0048617; GO:0032880; GO:0007492; GO:0050821; GO:0035050; GO:0045176; GO:0030032; GO:0030027; GO:0031258; GO:0042074; GO:0048339; GO:0001756; GO:0042995; GO:0005737	NM_016965.2
mMC011884	Myo5b	8.14836	1.198	-0.0446589	0.0366083	-0.0812672	4.84117	-0.180468	0.147935	-0.232216	0.000556619	0.860149	0.885138	0.820741	0.0068283	0.965132	0.975763	0.967925	18	Myo5b	Myosin-Vb [Source:UniProtKB/Swiss-Prot;Acc:P21271]	GO:0051015; GO:0000166; GO:0005524; GO:0005515; GO:0016459; GO:0005516; GO:0003779; GO:0003774	NM_201600.2
mMR028964	Gpr83	10.5424	1.19714	0.445399	0.343032	0.102367	5.9706	2.22138	1.71084	0.361012	0.000103231	0.0488395	0.115834	0.7251	0.00264336	0.260703	0.527349	0.944182	9	Gpr83	Probable G-protein coupled receptor 83 Precursor (Glucocorticoid-induced receptor) [Source:UniProtKB/Swiss-Prot;Acc:P30731]	GO:0004983; GO:0051384; GO:0004871; GO:0045028; GO:0005886; GO:0007186; GO:0004930; GO:0004872; GO:0007165; GO:0008188; GO:0004966; GO:0016020; GO:0016021	NM_010287.2
mMC020563	Acly	8.7262	1.18946	-0.437304	-0.0935811	-0.343723	6.77947	-2.49247	-0.533379	-1.38529	3.44052e-05	0.0303975	0.604647	0.194093	0.00136941	0.201202	0.891351	0.676447	11	Acly	ATP-citrate synthase (EC 2.3.3.8)(ATP-citrate (pro-S-)-lyase)(Citrate cleavage enzyme) [Source:UniProtKB/Swiss-Prot;Acc:Q91V92]	GO:0003878; GO:0004775; GO:0044262; GO:0006085; GO:0008610; GO:0000166; GO:0005524; GO:0016740; GO:0005515; GO:0046872; GO:0005737; GO:0005622; GO:0003824; GO:0008152; GO:0000287; GO:0046912; GO:0006629; GO:0005488; GO:0016829	NM_134037.2
mMC021291	Pnmal1	8.64008	1.18808	0.0935911	-0.3901	0.483691	5.43284	0.427972	-1.78384	1.56399	0.000225136	0.677137	0.102726	0.146821	0.00403107	0.89778	0.505033	0.619485	7	Pnmal1	PNMA-like protein 1 [Source:UniProtKB/Swiss-Prot;Acc:Q80VM8]	NA	NM_001007569.1
mMC018565	Slc5a5	8.60531	1.18363	0.740745	0.456508	0.284237	9.05958	5.66972	3.49415	1.53836	2.36002e-06	0.000158894	0.00521039	0.15292	0.000287775	0.0146069	0.154282	0.626871	8	Slc5a5	Sodium/iodide cotransporter (Na(+)/I(-) cotransporter)(Sodium-iodide symporter)(Na(+)/I(-)-symporter)(Solute carrier family 5 member 5) [Source:UniProtKB/Swiss-Prot;Acc:Q99PN0]	GO:0006811; GO:0005215; GO:0005886; GO:0015705; GO:0006810; GO:0031402; GO:0015293; GO:0006814; GO:0008507; GO:0016021; GO:0016020	NM_053248.2
mMC001115	Sult4a1	12.0829	1.18326	-0.155488	-0.215586	0.0600977	5.71434	-0.750902	-1.04113	0.205224	0.000148932	0.468865	0.320712	0.841239	0.00326575	0.78721	0.741946	0.972112	15	Sult4a1	Sulfotransferase 4A1 (EC 2.8.2.-)(Brain sulfotransferase-like protein)(mBR-STL)(Nervous system sulfotransferase)(NST) [Source:UniProtKB/Swiss-Prot;Acc:P63046]	GO:0008202; GO:0008146; GO:0006629; GO:0006790; GO:0005737; GO:0016740	NM_013873.3
mMR029351	Zfp385b	8.72981	1.18174	0.174252	0.118486	0.0557668	8.68311	1.28036	0.870601	0.289744	3.53788e-06	0.227412	0.403035	0.777536	0.000363989	0.57518	0.796164	0.958334	2	Zfp385b	Zinc finger protein 385B (Zinc finger protein 533) [Source:UniProtKB/Swiss-Prot;Acc:Q8BXJ8]	GO:0008270; GO:0046872; GO:0005622; GO:0005634; GO:0005575; GO:0003676; GO:0008150; GO:0003674	NA
mMC020508	Armcx2	8.91036	1.1816	-0.205932	-0.142466	-0.0634656	6.9586	-1.21276	-0.839	-0.264286	2.72848e-05	0.251255	0.419774	0.796568	0.00122093	0.601605	0.806957	0.962103	X	Armcx2	Armadillo repeat-containing X-linked protein 2 [Source:UniProtKB/Swiss-Prot;Acc:Q6A058]	GO:0016020; GO:0016021; GO:0005488; GO:0005199	NM_026139.3
mMC013032	Mpeg1	8.30201	1.1809	0.233571	-0.231608	0.465179	8.23626	1.62906	-1.61537	2.29416	5.8242e-06	0.132284	0.135234	0.0430319	0.000490282	0.437055	0.553744	0.411635	19	Mpeg1	Macrophage-expressed gene 1 protein Precursor (Macrophage gene 1 protein)(Mpg-1)(Protein MPS1) [Source:UniProtKB/Swiss-Prot;Acc:A1L314]	GO:0016021; GO:0016020	NM_010821.1
mMR027781	Txnl4a	9.40283	1.17977	0.0340376	0.22903	-0.194992	5.23741	0.151105	1.01674	-0.612098	0.000301922	0.882697	0.331661	0.553226	0.00474841	0.970917	0.748893	0.895258	18	Txnl4a	Thioredoxin-like protein 4A (Thioredoxin-like U5 snRNP protein U5-15kD)(Spliceosomal U5 snRNP-specific 15 kDa protein)(DIM1 protein homolog) [Source:UniProtKB/Swiss-Prot;Acc:P83877]	GO:0005681; GO:0005682; GO:0006397; GO:0003674; GO:0008150; GO:0005737; GO:0005634; GO:0051301; GO:0007067; GO:0007049; GO:0008380	NM_025299.3
mMR028895	Rbm28	9.55325	1.17961	-0.0198978	0.157937	-0.177835	9.32897	-0.157362	1.24905	-0.994485	1.78073e-06	0.877882	0.238216	0.341891	0.000237118	0.969639	0.671873	0.795165	6	Rbm28	RNA-binding protein 28 (RNA-binding motif protein 28) [Source:UniProtKB/Swiss-Prot;Acc:Q8CGC6]	GO:0005681; GO:0005634; GO:0000166; GO:0005730; GO:0003723; GO:0008380; GO:0003676; GO:0006397	NM_133925.2
mMC004724	Lonp2	9.0866	1.17949	-0.000761612	-0.266248	0.265486	6.51739	-0.00420835	-1.47117	1.0373	4.86569e-05	0.996719	0.169962	0.322413	0.00172426	0.999586	0.597543	0.782017	8	Lonp2	Peroxisomal Lon protease homolog 2 (EC 3.4.21.-)(Lon protease-like protein 2)(Lon protease 2) [Source:UniProtKB/Swiss-Prot;Acc:Q9DBN5]	GO:0004252; GO:0008233; GO:0006508; GO:0005737; GO:0005515; GO:0006510; GO:0017111; GO:0016787; GO:0016887; GO:0006952; GO:0005524; GO:0000166; GO:0005634; GO:0004176; GO:0008236; GO:0007031; GO:0005782; GO:0005777	NM_025827.2
mMC006509	Prkcbp1	10.5197	1.17864	0.0137747	0.304576	-0.290801	7.78679	0.0910035	2.0122	-1.35849	9.81928e-06	0.929167	0.0699925	0.202189	0.000648546	0.982562	0.434436	0.685375	2	Prkcbp1	zinc finger, MYND-type containing 8 [Source:RefSeq peptide;Acc:NP_081506]	GO:0007242; GO:0016301; GO:0008270; GO:0005515; GO:0046872	NM_027230.3
mMC005384	Sepp1	10.5936	1.17772	0.191688	-0.56372	0.755409	6.57299	1.06983	-3.14618	2.98117	4.51743e-05	0.308178	0.00957919	0.0128163	0.00165842	0.658656	0.206792	0.253678	15	Sepp1	Selenoprotein P Precursor (SeP)(Plasma selenoprotein P) [Source:UniProtKB/Swiss-Prot;Acc:P70274]	GO:0007626; GO:0009791; GO:0005576; GO:0005615; GO:0008430; GO:0019953; GO:0040007; GO:0001887; GO:0007420	NM_001042614.1,NM_009155.3,NM_001042613.1
mMC008103	Col9a3	8.09522	1.17558	0.671891	-0.372247	1.04414	4.82511	2.75773	-1.52786	3.03037	0.000570863	0.0190288	0.15548	0.0117494	0.00687634	0.155768	0.582183	0.247502	2	Col9a3	procollagen, type IX, alpha 3 [Source:RefSeq peptide;Acc:NP_034066]	GO:0005201; GO:0005578	NM_009936.2
mMC001541	Tmem100	10.0611	1.17481	-0.0763319	-0.0992807	0.0229488	13.4289	-0.872529	-1.13485	0.185489	4.7765e-08	0.402029	0.281161	0.856306	2.38508e-05	0.740835	0.707997	0.975399	11	Tmem100	Transmembrane protein 100 [Source:UniProtKB/Swiss-Prot;Acc:Q9CQG9]	GO:0003674; GO:0008150; GO:0016021; GO:0016020; GO:0005575	NM_026433.2
mMC007527	Fastkd3	9.06615	1.17404	0.0725276	0.123243	-0.050715	8.60281	0.531447	0.903061	-0.262771	3.86375e-06	0.605939	0.386324	0.797705	0.000381066	0.865888	0.785537	0.962256	13	Fastkd3	FAST kinase domain-containing protein 3 [Source:UniProtKB/Swiss-Prot;Acc:Q8BSN9]	GO:0006915; GO:0005524; GO:0004672	NM_027123.4
mMR027988	Srpr	9.43738	1.17398	0.145636	-0.41061	0.556245	7.52177	0.933101	-2.63081	2.52007	1.35003e-05	0.371295	0.0238163	0.0289558	0.000784693	0.7134	0.293538	0.348596	9	Srpr	Signal recognition particle receptor subunit alpha (SR-alpha)(Docking protein alpha)(DP-alpha) [Source:UniProtKB/Swiss-Prot;Acc:Q9DBG7]	GO:0005515; GO:0005047; GO:0005785; GO:0006614; GO:0005786; GO:0008312; GO:0005525; GO:0003924; GO:0005789; GO:0005783; GO:0006886; GO:0004872; GO:0048500; GO:0030529; GO:0017111; GO:0000166; GO:0016020	NM_026130.1
mMC025621	Prnp	12.095	1.17347	0.0984128	0.00546466	0.0929482	7.83175	0.65681	0.0364713	0.438646	9.31029e-06	0.525144	0.971576	0.669622	0.000625555	0.822855	0.996111	0.931973	2	Prnp	Major prion protein Precursor (PrP)(PrP27-30)(PrP33-35C)(CD230 antigen) [Source:UniProtKB/Swiss-Prot;Acc:P04925]	GO:0006979; GO:0043066; GO:0006916; GO:0031225; GO:0005507; GO:0005886; GO:0005783; GO:0005737; GO:0046688; GO:0046686; GO:0016020; GO:0005794; GO:0005515; GO:0051260; GO:0006139; GO:0006878; GO:0045121	NM_011170.2
mMC024061	Cryga	7.53553	1.17332	0.0865368	-0.496562	0.583099	8.15793	0.60168	-3.45254	2.86677	6.36938e-06	0.559889	0.00560135	0.01569	0.000506662	0.841576	0.159828	0.273591	1	Cryga	Gamma-crystallin A (Gamma-A-crystallin)(Gamma-crystallin 4) [Source:UniProtKB/Swiss-Prot;Acc:P04345]	GO:0005212; GO:0002088; GO:0001654	NM_007774.3
mMC011520	Kcnab2	8.19499	1.17049	0.537417	0.285163	0.252253	8.76134	4.02267	2.1345	1.33514	3.24883e-06	0.00210978	0.0567581	0.209474	0.000350981	0.0522593	0.403544	0.690469	4	Kcnab2	Voltage-gated potassium channel subunit beta-2 (K(+) channel subunit beta-2)(Kv-beta-2)(Neuroimmune protein F5) [Source:UniProtKB/Swiss-Prot;Acc:P62482]	GO:0005244; GO:0005249; GO:0006813; GO:0006810; GO:0030955; GO:0005216; GO:0005737; GO:0006811; GO:0016491; GO:0055114; GO:0016021	NM_010598.2
mMC016973	D430041D05Rik	7.32754	1.17017	0.399661	0.122999	0.276662	8.49953	2.90292	0.893398	1.42095	4.33145e-06	0.0147178	0.391247	0.183743	0.000399294	0.13799	0.788484	0.666395	2	D430041D05Rik	hypothetical protein LOC241589 [Source:RefSeq peptide;Acc:NP_001028519]	NA	NM_001033347.2
mMC008816	Bccip	8.56994	1.16983	-0.135862	-0.159331	0.0234686	6.78033	-0.78746	-0.923484	0.0961838	3.43664e-05	0.448063	0.376061	0.925148	0.00136941	0.773183	0.778377	0.986644	7	Bccip	BRCA2 and CDKN1A-interacting protein [Source:UniProtKB/Swiss-Prot;Acc:Q9CWI3]	GO:0005634; GO:0019207; GO:0019908; GO:0006281; GO:0006974; GO:0007049; GO:0000079	NM_025392.2
mMC013609	Ttbk1	8.24907	1.1697	-0.0680696	0.579215	-0.647285	9.85311	-0.573392	4.87908	-3.85548	1.04836e-06	0.578202	0.000524468	0.00279915	0.000174264	0.85218	0.0694162	0.136062	17	Ttbk1	Putative uncharacterized protein [Source:UniProtKB/TrEMBL;Acc:Q8C7W1]	NA	NM_001162864.1
mMR027206	Spp1	8.48107	1.16878	0.181688	-0.932069	1.11376	5.72758	0.890356	-4.56757	3.85934	0.000146104	0.392806	0.000860236	0.00278087	0.00322774	0.733075	0.0827886	0.135936	5	Spp1	Osteopontin Precursor (Bone sialoprotein 1)(Secreted phosphoprotein 1)(SPP-1)(Minopontin)(Early T-lymphocyte activation 1 protein)(2AR)(Calcium oxalate crystal growth inhibitor protein) [Source:UniProtKB/Swiss-Prot;Acc:P10923]	GO:0007155; GO:0005737; GO:0005515; GO:0005576; GO:0005615; GO:0001503; GO:0045177; GO:0050840; GO:0010811; GO:0005125; GO:0006916	NM_009263.2
mMC024794	Cx3cl1	13.1767	1.16821	0.365143	0.386827	-0.0216841	5.44279	1.70124	1.80226	-0.0714378	0.000221829	0.117666	0.0996384	0.944364	0.00400119	0.412018	0.499921	0.989958	8	Cx3cl1	Fractalkine Precursor (C-X3-C motif chemokine 1)(Neurotactin)(CX3C membrane-anchored chemokine)(Small-inducible cytokine D1) [Contains Processed fractalkine] [Source:UniProtKB/Swiss-Prot;Acc:O35188]	GO:0005125; GO:0005576; GO:0005886; GO:0005615; GO:0016020; GO:0016021; GO:0006935; GO:0006955; GO:0008009; GO:0007155; GO:0005515	NM_009142.3
mMC019837	Chst1	12.3244	1.16781	0.102919	0.0514602	0.051459	13.8877	1.22392	0.611969	0.432717	3.3921e-08	0.247184	0.553308	0.673792	2.01426e-05	0.596997	0.871783	0.932425	2	Chst1	Carbohydrate sulfotransferase 1 (EC 2.8.2.21)(Keratan sulfate Gal-6 sulfotransferase)(KSST)(KSGal6ST)(KS6ST)(Galactose/N-acetylglucosamine/N-acetylglucosamine 6-O-sulfotransferase 1)(GST-1) [Source:UniProtKB/Swiss-Prot;Acc:Q9EQC0]	GO:0005794; GO:0016740; GO:0005975; GO:0006954; GO:0016020; GO:0016021; GO:0045130; GO:0008146; GO:0000139	NM_023850.2
mMC017541	Cyth3	7.93899	1.16672	-0.025643	0.103811	-0.129454	4.85548	-0.106717	0.432024	-0.380948	0.000544246	0.916983	0.67428	0.710678	0.00671777	0.980433	0.915974	0.941075	5	Cyth3	Cytohesin-3 (PH, SEC7 and coiled-coil domain-containing protein 3)(CLM3)(SEC7 homolog C)(mSec7-3)(ARF nucleotide-binding site opener 3)(Protein ARNO3)(General receptor of phosphoinositides 1)(Grp1) [Source:UniProtKB/Swiss-Prot;Acc:O08967]	GO:0005085; GO:0005086; GO:0032012; GO:0005886; GO:0005515; GO:0005622; GO:0005737; GO:0001726; GO:0005547; GO:0045785	NM_011182.3
mMC018332	Pdlim2	8.05447	1.16633	1.13901	-0.446668	1.58568	6.46668	6.31522	-2.47654	6.21671	5.20848e-05	6.39595e-05	0.0312622	7.32191e-05	0.00177695	0.00946919	0.323521	0.0259467	14	Pdlim2	PDZ and LIM domain protein 2 (PDZ-LIM protein mystique) [Source:UniProtKB/Swiss-Prot;Acc:Q8R1G6]	GO:0005856; GO:0005515; GO:0046872; GO:0005737; GO:0008270	NM_145978.1
mMC023318	Tox4	10.0498	1.16475	-0.164343	0.00135873	-0.165702	9.97094	-1.40688	0.0116315	-1.00304	9.33588e-07	0.187771	0.990933	0.337933	0.000162793	0.524943	0.99873	0.791548	14	Tox4	TOX high mobility group box family member 4 (Epidermal Langerhans cell protein LCP1) [Source:UniProtKB/Swiss-Prot;Acc:Q8BU11]	GO:0003677; GO:0003774; GO:0005198; GO:0009288; GO:0001539; GO:0006355; GO:0005634; GO:0004879	NM_023434.3
mMC025591	Rab3a	12.561	1.16339	0.353012	0.76433	-0.411318	4.51118	1.36885	2.96378	-1.12779	0.000942199	0.199028	0.0132162	0.284003	0.00913954	0.540125	0.233047	0.757168	8	Rab3a	Ras-related protein Rab-3A [Source:UniProtKB/Swiss-Prot;Acc:P63011]	GO:0016020; GO:0000166; GO:0007264; GO:0030324; GO:0009791; GO:0007409; GO:0006913; GO:0016079; GO:0005515; GO:0015031; GO:0006887; GO:0005622; GO:0007165; GO:0017157; GO:0008021; GO:0007005; GO:0007274; GO:0003016; GO:0016188; GO:0051602; GO:0050975; GO:0031630; GO:0048790; GO:0005525; GO:0003924; GO:0005886; GO:0006810; GO:0006886	NA
mMC023937	Tmem188	7.54598	1.16167	-0.112119	-0.000131475	-0.111987	10.0465	-0.969639	-0.00113704	-0.684834	8.67175e-07	0.353582	0.999114	0.507976	0.00015746	0.698457	0.999889	0.878176	8	Tmem188	Transmembrane protein 188 [Source:UniProtKB/Swiss-Prot;Acc:Q3UJ81]	GO:0016020; GO:0016021	NM_029074.3
mMC012102	Trpc4	9.94689	1.1608	0.0478672	0.360046	-0.312178	5.37248	0.221542	1.66638	-1.02166	0.00024635	0.828832	0.124535	0.329432	0.00422196	0.955145	0.540635	0.785709	3	Trpc4	Short transient receptor potential channel 4 (TrpC4)(Receptor-activated cation channel TRP4)(Capacitative calcium entry channel Trp4) [Source:UniProtKB/Swiss-Prot;Acc:Q9QUQ5]	GO:0005509; GO:0006816; GO:0043234; GO:0005886; GO:0006810; GO:0004872; GO:0006811; GO:0005737; GO:0005887; GO:0051924; GO:0015279; GO:0006412; GO:0005840; GO:0003735; GO:0005262; GO:0014051; GO:0005216; GO:0016021; GO:0016020; GO:0045121; GO:0005901; GO:0005622; GO:0005515	NM_016984.2
mMC024363	Ccdc75	9.11613	1.15873	-0.549028	-0.2072	-0.341828	10.1842	-4.82547	-1.82111	-2.12441	7.59031e-07	0.000570537	0.0965679	0.0577541	0.000146042	0.02755	0.493787	0.452215	17	Ccdc75	Coiled-coil domain-containing protein 75 [Source:UniProtKB/Swiss-Prot;Acc:Q3UFS4]	GO:0016021; GO:0005622; GO:0003676; GO:0006816; GO:0005245	NM_181649.6
mMC011420	Nap1l5	11.5997	1.14665	0.00841443	-0.567959	0.576373	7.27388	0.0533779	-3.60292	2.58539	1.83158e-05	0.958412	0.00431576	0.0258052	0.000946863	0.988883	0.144915	0.333206	6	Nap1l5	Nucleosome assembly protein 1-like 5 [Source:UniProtKB/Swiss-Prot;Acc:Q9JJF0]	GO:0005634; GO:0006334	NM_021432.2
mMC010663	Bag5	8.1857	1.14436	-0.0986205	-0.0188073	-0.0798132	8.77379	-0.756125	-0.144196	-0.432699	3.20521e-06	0.465855	0.888019	0.673804	0.000348622	0.785935	0.976217	0.932425	12	Bag5	BAG family molecular chaperone regulator 5 (BAG-5)(Bcl-2-associated athanogene 5) [Source:UniProtKB/Swiss-Prot;Acc:Q8CI32]	GO:0005575; GO:0006915; GO:0005515	NA
mMC019861	Snx11	9.26452	1.14308	-0.151671	-0.228092	0.0764213	7.90191	-1.04848	-1.57677	0.373557	8.57199e-06	0.317468	0.143861	0.716012	0.000592249	0.666644	0.564525	0.942119	11	Snx11	Sorting nexin-11 [Source:UniProtKB/Swiss-Prot;Acc:Q91WL6]	GO:0005515; GO:0015031; GO:0007154; GO:0035091; GO:0006810	NM_028965.3
mMR030068	Cyfip2	9.69739	1.14272	0.582171	0.215933	0.366237	5.21263	2.65564	0.985005	1.18132	0.00031349	0.0227941	0.346318	0.263006	0.00486178	0.172336	0.759482	0.741574	11	Cyfip2	Cytoplasmic FMR1-interacting protein 2 (p53-inducible protein 121) [Source:UniProtKB/Swiss-Prot;Acc:Q5SQX6]	GO:0007155; GO:0005737; GO:0005515; GO:0048471; GO:0030054; GO:0019717; GO:0016337; GO:0008150; GO:0003674; GO:0006915; GO:0045202	NM_133769.2
mMC024546	Pls3	8.00858	1.13993	0.197356	-0.134956	0.332312	11.6034	2.00888	-1.37371	2.39186	2.08573e-07	0.0703897	0.197557	0.0362748	6.45431e-05	0.316588	0.628954	0.386431	X	Pls3	Plastin-3 (T-plastin) [Source:UniProtKB/Swiss-Prot;Acc:Q99K51]	GO:0005509; GO:0003779; GO:0003674; GO:0008150; GO:0005737; GO:0007015	NM_145629.1
mMC003731	Bub3	8.57792	1.13858	0.157136	0.181344	-0.0242082	10.1604	1.40224	1.61827	-0.152755	7.7666e-07	0.189114	0.134604	0.881427	0.000146042	0.526686	0.553538	0.978808	7	Bub3	Mitotic checkpoint protein BUB3 (WD repeat type I transmembrane protein A72.5) [Source:UniProtKB/Swiss-Prot;Acc:Q9WVA3]	GO:0000070; GO:0005634; GO:0007059	NM_009774.3
mMR030233	Sypl	9.19899	1.13429	0.09283	-0.0616341	0.154464	6.3684	0.521188	-0.346041	0.613223	5.94892e-05	0.612826	0.736004	0.552509	0.00191087	0.869231	0.93652	0.894883	12	Sypl	Synaptophysin-like protein 1 (Pantophysin) [Source:UniProtKB/Swiss-Prot;Acc:O09117]	GO:0031410; GO:0030141; GO:0030659; GO:0042470; GO:0016021; GO:0016020; GO:0005215; GO:0008021; GO:0006810	NM_013635.3,NM_198710.3
mMC002531	2010012O05Rik	7.11489	1.1339	-0.0593562	-0.0270408	-0.0323154	15.9348	-0.834138	-0.380007	-0.321119	8.266e-09	0.42239	0.711356	0.75429	7.56704e-06	0.756033	0.928762	0.953343	19	2010012O05Rik	UPF0693 protein C10orf32 homolog [Source:UniProtKB/Swiss-Prot;Acc:Q9CRC6]	NA	NM_025563.3
mMC022024	Ankrd46	8.14841	1.13356	0.0602199	-0.287416	0.347636	7.04754	0.374397	-1.78691	1.52828	2.43533e-05	0.715404	0.102205	0.155379	0.00112409	0.912729	0.504619	0.62947	15	Ankrd46	Ankyrin repeat domain-containing protein 46 (Ankyrin repeat small protein)(ANK-S) [Source:UniProtKB/Swiss-Prot;Acc:Q8BTZ5]	GO:0016021; GO:0016020	NM_175134.3
mMC001640	Phax	9.58744	1.13168	-0.498545	-0.384111	-0.114435	7.25803	-3.19741	-2.46349	-0.518963	1.86812e-05	0.00875342	0.031988	0.614325	0.000955153	0.105613	0.324327	0.915788	18	Phax	Phosphorylated adapter RNA export protein (RNA U small nuclear RNA export adapter protein) [Source:UniProtKB/Swiss-Prot;Acc:Q9JJT9]	GO:0006810; GO:0003723; GO:0005515; GO:0005737; GO:0015031; GO:0006408; GO:0015030; GO:0005654; GO:0005634	NA
mMC005006	Rcan2	10.4161	1.1302	0.261042	-0.351537	0.612578	5.39188	1.24536	-1.67709	2.06648	0.00023931	0.239516	0.122388	0.0637949	0.00414332	0.587848	0.537689	0.469875	17	Rcan2	Calcipressin-2 (Regulator of calcineurin 2)(Down syndrome candidate region 1-like protein 1)(Myocyte-enriched calcineurin-interacting protein 2)(MCIP2)(Calcineurin inhibitory protein ZAKI-4) [Source:UniProtKB/Swiss-Prot;Acc:Q9JHG2]	GO:0019722; GO:0003676	NM_207649.1,NM_030598.2
mMC011501	Cytsb	10.39	1.12992	0.752118	0.0389891	0.713128	9.77598	6.50728	0.337332	4.36281	1.13171e-06	4.93206e-05	0.742375	0.0011996	0.000180179	0.00816462	0.938693	0.0968988	11	Cytsb	Sperm antigen with calponin homology and coiled-coil domains 1 [Source:UniProtKB/Swiss-Prot;Acc:Q5SXY1]	GO:0005634; GO:0003674; GO:0008150	NM_001029936.2
mMC025256	Osbpl2	8.26148	1.12797	-0.350766	-0.114081	-0.236685	7.75665	-2.41209	-0.784493	-1.15088	1.01773e-05	0.0350103	0.449728	0.274789	0.000661646	0.2172	0.825272	0.749801	2	Osbpl2	Oxysterol-binding protein-related protein 2 (OSBP-related protein 2)(ORP-2) [Source:UniProtKB/Swiss-Prot;Acc:Q8BX94]	GO:0006810; GO:0008202; GO:0006869	NM_144500.3
mMC008097	Ubl3	11.1288	1.12753	0.449336	-0.218137	0.667473	8.49703	3.3862	-1.64388	3.5568	4.34351e-06	0.00628802	0.129158	0.004674	0.000399294	0.0893186	0.545823	0.170586	5	Ubl3	Ubiquitin-like protein 3 Precursor (Membrane-anchored ubiquitin-fold protein)(MUB)(MmMUB)(Protein HCG-1) [Source:UniProtKB/Swiss-Prot;Acc:Q9Z2M6]	GO:0016020; GO:0003674; GO:0008150; GO:0005886; GO:0006464; GO:0005575	NM_011908.2
mMR030778	Psmd8	10.5927	1.12465	-0.390908	-0.382517	-0.00839065	4.73287	-1.64505	-1.60974	-0.0249681	0.00066047	0.128913	0.136462	0.980539	0.00757032	0.430971	0.555418	0.995326	7	Psmd8	26S proteasome non-ATPase regulatory subunit 8 (26S proteasome regulatory subunit S14) [Source:UniProtKB/Swiss-Prot;Acc:Q9CX56]	GO:0006508; GO:0005829; GO:0005838; GO:0043234	NM_026545.3
mMC005294	Tagln3	12.5419	1.12415	0.234139	0.0107648	0.223374	9.11377	1.89822	0.0872724	1.28053	2.22886e-06	0.084885	0.932063	0.227354	0.00027983	0.349325	0.987315	0.707367	16	Tagln3	Transgelin-3 (Neuronal protein NP25) [Source:UniProtKB/Swiss-Prot;Acc:Q9R1Q8]	GO:0031032; GO:0007517; GO:0003779	NM_019754.3
mMC015457	Ptpdc1	8.76171	1.12353	-0.0775457	-0.164878	0.0873319	5.03144	-0.34727	-0.738365	0.276546	0.000413787	0.735106	0.476137	0.787385	0.00575036	0.922864	0.836451	0.960396	13	Ptpdc1	Protein tyrosine phosphatase domain-containing protein 1 (EC 3.1.3.-) [Source:UniProtKB/Swiss-Prot;Acc:Q6NZK8]	GO:0005622; GO:0007165; GO:0006470; GO:0008138; GO:0004721; GO:0016787; GO:0016311; GO:0004725; GO:0016791	NM_207232.1
mMC017748	Pxk	7.98459	1.12183	-0.0873342	-0.354883	0.267549	7.60882	-0.592346	-2.407	1.28316	1.21491e-05	0.565896	0.0353239	0.226467	0.000739414	0.84497	0.336134	0.706174	14	Pxk	PX domain-containing protein kinase-like protein (Modulator of Na,K-ATPase)(MONaKA) [Source:UniProtKB/Swiss-Prot;Acc:Q8BX57]	GO:0006355; GO:0004674; GO:0005634; GO:0016020; GO:0006468; GO:0005524; GO:0003779; GO:0004672; GO:0050804; GO:0035091; GO:0004713; GO:0007154; GO:0005737; GO:0005515; GO:0004879; GO:0003677; GO:0005886	NM_145458.2
mMR027628	Rims2	10.0563	1.12157	0.440614	-0.00453136	0.445146	8.25613	3.24347	-0.0333565	2.31707	5.69408e-06	0.00807295	0.974003	0.0413458	0.000484902	0.101763	0.996576	0.406154	15	Rims2	Regulating synaptic membrane exocytosis protein 2 (Rab3-interacting molecule 2)(RIM 2)(Rab3-interacting protein 2) [Source:UniProtKB/Swiss-Prot;Acc:Q9EQZ7]	GO:0006886; GO:0006810; GO:0045202; GO:0019717; GO:0019933; GO:0017156; GO:0005515; GO:0046872; GO:0008270; GO:0006887; GO:0030054; GO:0030073; GO:0006836; GO:0017137	NM_053271.1
mMC019160	Thap4	9.16635	1.12046	-0.424748	-0.157944	-0.266804	4.64637	-1.76137	-0.654969	-0.782341	0.000758056	0.106611	0.526283	0.450939	0.00815205	0.392138	0.858981	0.85344	1	Thap4	THAP domain-containing protein 4 [Source:UniProtKB/Swiss-Prot;Acc:Q6P3Z3]	GO:0003677; GO:0008270; GO:0046872; GO:0003676	NM_025920.3
mMC014370	Nudt19	7.96583	1.11634	-0.401196	-0.131528	-0.269669	6.24165	-2.24315	-0.735392	-1.06615	7.07465e-05	0.0470279	0.477872	0.309766	0.00209202	0.255249	0.837534	0.772477	7	Nudt19	Nucleoside diphosphate-linked moiety X motif 19, mitochondrial Precursor (Nudix motif 19)(EC 3.6.1.-)(Testosterone-regulated RP2 protein)(Androgen-regulated protein RP2)(RP2p) [Source:UniProtKB/Swiss-Prot;Acc:P11930]	GO:0005777; GO:0046872; GO:0005739; GO:0016787; GO:0000287; GO:0030145	NM_033080.2
mMC023878	1810041L15Rik	10.6577	1.11545	0.221798	-0.138687	0.360485	6.28224	1.24917	-0.781086	1.4356	6.69111e-05	0.238176	0.451646	0.179627	0.00202868	0.586864	0.826002	0.660956	15	1810041L15Rik	Uncharacterized protein KIAA1644 Precursor [Source:UniProtKB/Swiss-Prot;Acc:Q0VBP7]	GO:0016020; GO:0016021	NM_001163145.1
mMC008948	Wasl	10.7649	1.11399	0.0276341	0.113276	-0.0856414	6.4023	0.158818	0.651014	-0.348035	5.68148e-05	0.876763	0.528736	0.734547	0.00186868	0.969318	0.860805	0.947295	6	Wasl	Neural Wiskott-Aldrich syndrome protein (N-WASP) [Source:UniProtKB/Swiss-Prot;Acc:Q91YD9]	GO:0015629; GO:0005179; GO:0045010; GO:0009617; GO:0006461; GO:0008154; GO:0030027; GO:0005083; GO:0005198; GO:0003779; GO:0005856; GO:0007155; GO:0005199; GO:0005634; GO:0006355; GO:0016021; GO:0005515; GO:0006350; GO:0005737; GO:0005576; GO:0007186	NM_028459.1
mMC015127	Cpe	12.8826	1.11374	-0.478232	-0.502426	0.0241936	7.47977	-3.21176	-3.37425	0.114892	1.42092e-05	0.00853532	0.00642061	0.910653	0.00081512	0.10459	0.17034	0.984783	8	Cpe	Carboxypeptidase E Precursor (CPE)(EC 3.4.17.10)(Carboxypeptidase H)(CPH)(Enkephalin convertase)(Prohormone-processing carboxypeptidase) [Source:UniProtKB/Swiss-Prot;Acc:Q00493]	GO:0030070; GO:0008270; GO:0046872; GO:0016787; GO:0004181; GO:0008237; GO:0006508; GO:0008233; GO:0005576; GO:0004180	NM_013494.3
mMC015700	Tmem184b	9.7943	1.1137	0.256471	0.17306	0.0834112	5.068	1.16709	0.787523	0.268396	0.000391104	0.268462	0.448028	0.793486	0.00556539	0.619123	0.824148	0.961592	15	Tmem184b	Transmembrane protein 184B [Source:UniProtKB/Swiss-Prot;Acc:Q8BG09]	GO:0016021; GO:0016020	NM_172608.1
mMC024201	Atf7ip	10.0516	1.11288	0.280233	0.337941	-0.0577076	10.1528	2.55656	3.08303	-0.372267	7.82377e-07	0.0271517	0.0107068	0.716944	0.000146042	0.190348	0.215618	0.942242	6	Atf7ip	Activating transcription factor 7-interacting protein 1 (ATFa-associated modulator)(mAM)(MBD1-containing chromatin-associated factor 1) [Source:UniProtKB/Swiss-Prot;Acc:Q7TT18]	GO:0005667; GO:0003714; GO:0006306; GO:0045898; GO:0006355; GO:0005634; GO:0006350; GO:0005515; GO:0045893; GO:0000122; GO:0016887	NM_019426.2
mMC006702	Gtpbp4	9.91741	1.11118	-0.0992366	-0.022208	-0.0770286	5.03884	-0.450006	-0.100706	-0.246992	0.00040909	0.661664	0.921641	0.809578	0.00571399	0.891867	0.984139	0.965357	13	Gtpbp4	Nucleolar GTP-binding protein 1 (Chronic renal failure gene protein)(GTP-binding protein NGB) [Source:UniProtKB/Swiss-Prot;Acc:Q99ME9]	GO:0042254; GO:0031397; GO:0000079; GO:0050821; GO:0022408; GO:0033342; GO:0030336; GO:0000166; GO:0005634; GO:0005730; GO:0048471; GO:0005622; GO:0015031; GO:0005737; GO:0007264; GO:0008285; GO:0008156; GO:0005525; GO:0003924	NM_027000.4
mMC023436	Nedd4l	9.03783	1.11039	-0.101566	0.277403	-0.378969	4.62418	-0.422968	1.15524	-1.11596	0.000785464	0.680674	0.273079	0.288815	0.00830872	0.899175	0.702993	0.760156	18	Nedd4l	E3 ubiquitin-protein ligase NEDD4-like (EC 6.3.2.-)(Nedd4-2)(NEDD4.2) [Source:UniProtKB/Swiss-Prot;Acc:Q8CFI0]	GO:0016881; GO:0006464; GO:0019871; GO:0010766; GO:0016874; GO:0019941; GO:0005737; GO:0005622; GO:0005515	NA
mMC025790	Myadm	8.94712	1.10725	0.113917	0.0796761	0.0342405	11.6682	1.20045	0.839628	0.255143	1.97268e-07	0.255802	0.419437	0.803438	6.37379e-05	0.605601	0.806816	0.963874	7	Myadm	Myeloid-associated differentiation marker (Myeloid up-regulated protein) [Source:UniProtKB/Swiss-Prot;Acc:O35682]	GO:0016020; GO:0016021	NA
mMC017623	Map2k4	8.7384	1.10628	0.160127	-0.207554	0.367681	8.86655	1.28337	-1.66349	2.08375	2.89963e-06	0.226393	0.125121	0.0619345	0.00032839	0.573903	0.541436	0.465537	11	Map2k4	Dual specificity mitogen-activated protein kinase kinase 4 (MAP kinase kinase 4)(MAPKK 4)(EC 2.7.12.2)(MAPK/ERK kinase 4)(JNK-activating kinase 1)(C-JUN N-terminal kinase kinase 1)(JNK kinase 1)(JNKK 1)(SAPK/ERK kinase 1)(SEK1) [Source:UniProtKB/Swiss-Prot;Acc:P47809]	GO:0016740; GO:0005515; GO:0004672; GO:0000166; GO:0004674; GO:0005524; GO:0006468; GO:0004713; GO:0000165; GO:0016301	NM_009157.4
mMC017101	Fam126b	9.66744	1.10582	0.28574	-0.0875686	0.373308	10.0147	2.58776	-0.793052	2.3906	8.9453e-07	0.0256974	0.444935	0.0363549	0.000159786	0.185357	0.822728	0.386431	1	Fam126b	Protein FAM126B [Source:UniProtKB/Swiss-Prot;Acc:Q8C729]	NA	NM_172513.3
mMC018401	Ppp2r2d	9.30724	1.10539	-0.777792	-0.47414	-0.303652	4.57902	-3.22197	-1.9641	-0.889446	0.000844529	0.00838362	0.0759521	0.393273	0.00862051	0.10389	0.451393	0.822584	7	Ppp2r2d	Serine/threonine-protein phosphatase 2A 55 kDa regulatory subunit B delta isoform (PP2A, subunit B, B-delta isoform)(PP2A, subunit B, B55-delta isoform)(PP2A, subunit B, PR55-delta isoform)(PP2A, subunit B, R2-delta isoform) [Source:UniProtKB/Swiss-Prot;Acc:Q925E7]	GO:0008601; GO:0000159; GO:0005737; GO:0007165	NM_026391.2
mMC011014	Mtch2	8.7907	1.10336	-0.178033	-0.171869	-0.00616372	4.87214	-0.786145	-0.758927	-0.0192455	0.000530203	0.448801	0.464246	0.984999	0.0066188	0.773598	0.831683	0.996353	2	Mtch2	Mitochondrial carrier homolog 2 [Source:UniProtKB/Swiss-Prot;Acc:Q791V5]	GO:0005743; GO:0005739; GO:0005488; GO:0006810; GO:0016021; GO:0016020	NM_019758.2
mMC005396	Usp30	9.28028	1.10293	0.0286313	-0.272761	0.301393	7.10857	0.184534	-1.758	1.37358	2.25388e-05	0.857037	0.107204	0.197597	0.00106494	0.963859	0.513	0.680306	5	Usp30	ubiquitin specific peptidase 30 [Source:RefSeq peptide;Acc:NP_001028374]	GO:0008233; GO:0008234; GO:0006511; GO:0004221	NA
mMC021844	Herc3	9.95849	1.09413	0.0220314	-0.230644	0.252676	4.82154	0.0970862	-1.01639	0.787344	0.00057408	0.924448	0.331822	0.448128	0.00689996	0.982115	0.748893	0.851715	6	Herc3	hect domain and RLD 3 [Source:RefSeq peptide;Acc:NP_082981]	GO:0016881; GO:0006464; GO:0005622; GO:0019941	NM_028705.3
mMC016585	Rnf187	8.6998	1.09233	0.287948	-0.0592378	0.347185	8.59782	2.26646	-0.466267	1.93233	3.88506e-06	0.0451592	0.65035	0.0801447	0.000381066	0.249608	0.907745	0.510838	11	Rnf187	Protein RNF187 [Source:UniProtKB/Swiss-Prot;Acc:Q8BFX1]	GO:0008270; GO:0005515	NA
mMR027379	Abcg1	8.2775	1.09179	0.262709	0.0847158	0.177993	8.19258	1.97131	0.635688	0.944425	6.12175e-06	0.0750304	0.538305	0.365739	0.000503387	0.326952	0.865313	0.808471	17	Abcg1	ATP-binding cassette sub-family G member 1 (ATP-binding cassette transporter 8)(White protein homolog) [Source:UniProtKB/Swiss-Prot;Acc:Q64343]	GO:0045449; GO:0004252; GO:0006810; GO:0006508; GO:0043691; GO:0030301; GO:0016887; GO:0006869; GO:0017111; GO:0005768; GO:0016021; GO:0000166; GO:0016020; GO:0005524; GO:0004176; GO:0045542	NM_009593.2
mMC016715	A030009H04Rik	8.86966	1.09044	-0.510517	-0.674283	0.163766	6.91727	-3.23851	-4.27737	0.734586	2.87741e-05	0.00814366	0.00138046	0.478343	0.00125436	0.102321	0.0944864	0.865368	11	A030009H04Rik	Putative uncharacterized protein FLJ38447 homolog [Source:UniProtKB/Swiss-Prot;Acc:Q9DCB3]	NA	NA
mMC002412	Arl5a	8.85261	1.08997	-0.331457	-0.406165	0.0747081	8.20151	-2.49407	-3.05621	0.397497	6.05959e-06	0.0303125	0.0112255	0.698797	0.000503387	0.200843	0.217852	0.937596	2	Arl5a	ADP-ribosylation factor-like protein 5A [Source:UniProtKB/Swiss-Prot;Acc:Q80ZU0]	GO:0007264; GO:0005622; GO:0015031; GO:0000166; GO:0006886; GO:0005525; GO:0003924	NM_182994.2
mMC015077	Klhl26	8.62108	1.08944	0.0816662	-0.0722412	0.153907	5.68793	0.426377	-0.37717	0.568194	0.000154746	0.678263	0.713403	0.581602	0.003319	0.898333	0.929212	0.906011	8	Klhl26	Kelch-like protein 26 [Source:UniProtKB/Swiss-Prot;Acc:Q8BGY4]	GO:0005515	NA
mMC004477	Htra1	8.12011	1.08874	0.319933	-0.022664	0.342597	9.11972	2.6799	-0.189844	2.02921	2.21494e-06	0.0218373	0.852976	0.0679919	0.000279681	0.167582	0.968855	0.48251	7	Htra1	Serine protease HTRA1 Precursor (EC 3.4.21.-)(Serine protease 11) [Source:UniProtKB/Swiss-Prot;Acc:Q9R118]	GO:0016787; GO:0003824; GO:0019838; GO:0005576; GO:0006508; GO:0008233; GO:0004252; GO:0005515; GO:0005520; GO:0001558; GO:0008236; GO:0030514; GO:0030512	NM_019564.3
mMC006947	Tmem74	7.61573	1.08816	0.38252	0.376087	0.00643294	5.47477	1.92455	1.89218	0.022886	0.000211545	0.0812042	0.0857501	0.982161	0.00390826	0.341331	0.471415	0.995987	15	Tmem74	Transmembrane protein 74 [Source:UniProtKB/Swiss-Prot;Acc:Q8BQU7]	GO:0016021; GO:0016020	NM_175502.3
mMC010699	Hist1h1c	8.92209	1.08793	-0.145757	-0.217988	0.0722305	5.56575	-0.745684	-1.11521	0.261295	0.000184972	0.471883	0.289121	0.798814	0.00363184	0.789081	0.714221	0.96257	13	Hist1h1c	Histone H1.2 (H1 VAR.1)(H1c) [Source:UniProtKB/Swiss-Prot;Acc:P15864]	GO:0005694; GO:0003677; GO:0005634; GO:0006355; GO:0016584; GO:0005515; GO:0000785; GO:0000786; GO:0006334	NM_015786.1
mMC009866	Parp8	8.13653	1.08539	-0.450616	-0.195166	-0.25545	7.89904	-3.27941	-1.42034	-1.31456	8.60095e-06	0.00757964	0.183915	0.21607	0.000592387	0.0991855	0.614859	0.696498	13	Parp8	Poly [ADP-ribose] polymerase 8 (PARP-8)(EC 2.4.2.30) [Source:UniProtKB/Swiss-Prot;Acc:Q3UD82]	GO:0016757; GO:0003950; GO:0016740; GO:0005634	NM_001081009.1
mMC023885	Pfkl	8.59902	1.0851	-0.0844587	-0.39829	0.313831	7.91776	-0.616276	-2.90623	1.61924	8.41405e-06	0.550566	0.0146319	0.134393	0.000589308	0.836496	0.241605	0.603069	10	Pfkl	6-phosphofructokinase, liver type (EC 2.7.1.11)(Phosphofructokinase 1)(Phosphohexokinase)(Phosphofructo-1-kinase isozyme B)(PFK-B) [Source:UniProtKB/Swiss-Prot;Acc:P12382]	GO:0016740; GO:0005737; GO:0046872; GO:0009749; GO:0046676; GO:0005625; GO:0006096; GO:0005524; GO:0000166; GO:0005829; GO:0005945; GO:0003872; GO:0005975; GO:0006002; GO:0016301; GO:0003824; GO:0000287	NM_008826.4
mMR027688	Brunol4	10.9591	1.08479	-0.113777	-0.225227	0.111451	5.0873	-0.533571	-1.05624	0.369579	0.000379663	0.604518	0.314069	0.718888	0.00546272	0.86555	0.735024	0.942275	18	Brunol4	CUG-BP- and ETR-3-like factor 4 (CELF-4)(Bruno-like protein 4)(RNA-binding protein BRUNOL-4) [Source:UniProtKB/Swiss-Prot;Acc:Q7TSY6]	GO:0003723; GO:0003676; GO:0006376; GO:0042835; GO:0005634; GO:0000166; GO:0005737; GO:0003729; GO:0006397	NA
mMC002677	Ddah1	9.5423	1.08398	-0.4073	-0.692646	0.285347	4.643	-1.74457	-2.96679	0.864238	0.000762158	0.1096	0.0131462	0.406368	0.00817247	0.396774	0.233047	0.829553	3	Ddah1	N(G),N(G)-dimethylarginine dimethylaminohydrolase 1 (Dimethylarginine dimethylaminohydrolase 1)(DDAH-1)(EC 3.5.3.18)(DDAHI)(Dimethylargininase-1) [Source:UniProtKB/Swiss-Prot;Acc:Q9CWS0]	GO:0016787; GO:0017014; GO:0016813; GO:0006809; GO:0016403; GO:0005737; GO:0046872; GO:0008270	NM_026993.3
mMC010203	Actr2	12.4738	1.08334	0.0878459	-0.284257	0.372103	5.12823	0.415839	-1.3456	1.24552	0.000356554	0.685725	0.206184	0.239459	0.00525408	0.90188	0.639397	0.721325	11	Actr2	Actin-related protein 2 (Actin-like protein 2) [Source:UniProtKB/Swiss-Prot;Acc:P61161]	GO:0005524; GO:0000166; GO:0003779; GO:0005856; GO:0005737; GO:0005515; GO:0042995	NM_146243.1
mMC005927	Tspan2	8.58734	1.08269	0.518135	-0.0581109	0.576246	7.56243	3.61908	-0.405894	2.84609	1.28501e-05	0.00419701	0.692799	0.0162747	0.00075895	0.0724371	0.923494	0.279208	3	Tspan2	Tetraspanin-2 (Tspan-2) [Source:UniProtKB/Swiss-Prot;Acc:Q922J6]	GO:0016020; GO:0016021	NM_027533.2
mMC003658	Nudt6	7.37099	1.08147	-0.341592	-0.0393236	-0.302268	11.5047	-3.63383	-0.418322	-2.27371	2.27154e-07	0.00409155	0.683964	0.044593	6.6544e-05	0.071616	0.920179	0.416809	3	Nudt6	Nucleoside diphosphate-linked moiety X motif 6 (Nudix motif 6)(Antisense basic fibroblast growth factor B) [Source:UniProtKB/Swiss-Prot;Acc:Q8CH40]	GO:0016787	NM_153561.2
mMC023123	Peli1	8.22286	1.08061	-0.242918	-0.135541	-0.107376	9.52039	-2.14016	-1.19415	-0.66893	1.46347e-06	0.0562074	0.258157	0.517678	0.000211712	0.281434	0.68906	0.88153	11	Peli1	Protein pellino homolog 1 (Pellino-1) [Source:UniProtKB/Swiss-Prot;Acc:Q8C669]	NA	NM_023324.2
mMC018392	Cnksr3	8.9762	1.07775	1.09242	-0.54062	1.63304	5.07102	5.14003	-2.54371	5.43323	0.000389291	0.000350175	0.027774	0.000225006	0.00555397	0.0211365	0.30771	0.0489465	10	Cnksr3	Connector enhancer of kinase suppressor of ras 3 (CNKSR family member 3)(Membrane-associated guanylate kinase-interacting protein-like 1)(Maguin-like protein) [Source:UniProtKB/Swiss-Prot;Acc:Q8BMA3]	GO:0016020; GO:0009966; GO:0005515; GO:0005737	NM_172546.2
mMC022366	B230208H17Rik	8.33152	1.07698	0.521255	0.100718	0.420537	5.70826	2.76279	0.533833	1.57611	0.000150248	0.0188593	0.604343	0.144012	0.00326854	0.154978	0.891189	0.616541	2	B230208H17Rik	Putative GTP-binding protein Parf [Source:UniProtKB/Swiss-Prot;Acc:Q5U3K5]	GO:0005622; GO:0005737; GO:0015031; GO:0007264; GO:0000166; GO:0005634; GO:0005525	NM_001024616.1
mMC025898	Kndc1	10.695	1.07405	0.344282	-0.464733	0.809015	5.13447	1.64583	-2.22164	2.73471	0.000353165	0.128752	0.0488182	0.0198198	0.00523928	0.430696	0.380754	0.301357	7	Kndc1	Protein very KIND (Kinase non-catalytic C-lobe domain-containing protein 1)(KIND domain-containing protein 1)(Ras-GEF domain-containing family member 2) [Source:UniProtKB/Swiss-Prot;Acc:Q0KK55]	GO:0051056; GO:0048814; GO:0016301; GO:0043025; GO:0005085; GO:0007264; GO:0030425; GO:0004674; GO:0032045; GO:0005088; GO:0021707; GO:0050773; GO:0005622; GO:0005515	NM_177261.4
mMC003755	Slc46a3	7.92888	1.07332	-0.175761	-0.405413	0.229651	6.78585	-1.11121	-2.56313	1.02666	3.412e-05	0.290764	0.026839	0.327175	0.00136941	0.640704	0.303333	0.784456	5	Slc46a3	Solute carrier family 46 member 3 Precursor [Source:UniProtKB/Swiss-Prot;Acc:Q9DC26]	GO:0016020; GO:0016021	NM_027872.3
mMC022585	BC062109	8.0901	1.07267	-0.205138	-0.13233	-0.0728081	5.42423	-1.03733	-0.669158	-0.260336	0.000228038	0.322401	0.517537	0.799534	0.00406344	0.670783	0.855581	0.962893	5	BC062109	hypothetical protein LOC231503 [Source:RefSeq peptide;Acc:NP_878261]	NA	NM_182841.1
mMC006541	Adssl1	9.36185	1.07191	0.728965	-0.546827	1.27579	5.58059	3.79516	-2.84691	4.69665	0.000180988	0.00310221	0.0162511	0.000699613	0.00360516	0.0621592	0.253769	0.0757065	12	Adssl1	Adenylosuccinate synthetase isozyme 1 (AMPSase 1)(AdSS 1)(EC 6.3.4.4)(Adenylosuccinate synthetase, muscle isozyme)(IMP--aspartate ligase 1) [Source:UniProtKB/Swiss-Prot;Acc:P28650]	GO:0000166; GO:0016020; GO:0005525; GO:0004019; GO:0006163; GO:0046872; GO:0005515; GO:0005737; GO:0016874; GO:0000287; GO:0006164	NM_007421.2
mMC009511	Arpc1a	9.85434	1.07067	-0.145895	0.0215814	-0.167477	13.1011	-1.78523	0.264078	-1.44908	6.1397e-08	0.102491	0.796725	0.175912	2.93252e-05	0.38413	0.952811	0.656946	5	Arpc1a	Actin-related protein 2/3 complex subunit 1A (SOP2-like protein)(Sid 329) [Source:UniProtKB/Swiss-Prot;Acc:Q9R0Q6]	GO:0030833; GO:0005885; GO:0005856; GO:0003779; GO:0005737	NM_019767.2
mMC002149	Hmgcs2	8.70825	1.06976	-0.834822	0.203113	-1.03794	4.79802	-3.74428	0.910986	-3.29177	0.000595766	0.00338423	0.382318	0.00741728	0.00707927	0.0649955	0.782625	0.205246	3	Hmgcs2	Hydroxymethylglutaryl-CoA synthase, mitochondrial Precursor (HMG-CoA synthase)(EC 2.3.3.10)(3-hydroxy-3-methylglutaryl coenzyme A synthase) [Source:UniProtKB/Swiss-Prot;Acc:P54869]	GO:0005739; GO:0042493; GO:0008610; GO:0006695; GO:0008299; GO:0016126; GO:0006694; GO:0043434; GO:0004421; GO:0007584; GO:0016740; GO:0008152; GO:0005743; GO:0003824	NM_008256.4
mMR029726	Ppm1b	10.5801	1.06926	-0.240467	0.117693	-0.358161	5.6241	-1.26481	0.619045	-1.33209	0.000169819	0.232726	0.548808	0.210441	0.00349036	0.581181	0.869818	0.691141	17	Ppm1b	Protein phosphatase 1B (EC 3.1.3.16)(Protein phosphatase 2C isoform beta)(PP2C-beta) [Source:UniProtKB/Swiss-Prot;Acc:P36993]	GO:0016787; GO:0000287; GO:0003824; GO:0030145; GO:0004722; GO:0008287; GO:0006470; GO:0004721; GO:0046872	NM_011151.2
mMC013354	Sidt2	8.91816	1.06775	-0.040575	0.126582	-0.167157	5.9316	-0.225404	0.703197	-0.65662	0.000109088	0.825901	0.496912	0.525261	0.00273405	0.954134	0.846855	0.884238	9	Sidt2	SID1 transmembrane family member 2 Precursor [Source:UniProtKB/Swiss-Prot;Acc:Q8CIF6]	GO:0016020; GO:0016021	NM_172257.3
mMC008499	3110050N22Rik	7.8633	1.06737	-0.3983	-0.292131	-0.106169	6.7435	-2.5164	-1.84564	-0.474297	3.60624e-05	0.0291435	0.0926996	0.644796	0.00142762	0.196898	0.484243	0.925745	3	3110050N22Rik	UPF0418 protein FAM164A [Source:UniProtKB/Swiss-Prot;Acc:Q8BJH1]	GO:0003677; GO:0006281	NM_173181.3
mMC013390	Ikbkb	8.23183	1.06696	-0.265679	0.152076	-0.417755	8.16556	-2.03328	1.16385	-2.26071	6.31393e-06	0.0675221	0.269717	0.0456135	0.000506662	0.309972	0.699307	0.42032	8	Ikbkb	Inhibitor of nuclear factor kappa-B kinase subunit beta (I-kappa-B-kinase beta)(IkBKB)(IKK-beta)(IKK-B)(EC 2.7.11.10)(I-kappa-B kinase 2)(IKK2)(Nuclear factor NF-kappa-B inhibitor kinase beta)(NFKBIKB) [Source:UniProtKB/Swiss-Prot;Acc:O88351]	GO:0001782; GO:0007252; GO:0016740; GO:0042802; GO:0005737; GO:0005515; GO:0005524; GO:0006468; GO:0004674; GO:0000166; GO:0004702; GO:0008384; GO:0051092; GO:0004672; GO:0004713; GO:0016301	NA
mMC011820	Idh2	8.22067	1.06465	-0.191935	0.0403495	-0.232285	6.33557	-1.14217	0.240113	-0.977424	6.2208e-05	0.278236	0.81477	0.349888	0.00195639	0.628276	0.957165	0.79863	7	Idh2	Isocitrate dehydrogenase [NADP], mitochondrial Precursor (IDH)(EC 1.1.1.42)(Oxalosuccinate decarboxylase)(NADP(+)-specific ICDH)(IDP)(ICD-M) [Source:UniProtKB/Swiss-Prot;Acc:P54071]	GO:0000287; GO:0008152; GO:0005743; GO:0006950; GO:0030145; GO:0006099; GO:0005739; GO:0016491; GO:0055114; GO:0046872; GO:0006102; GO:0004450; GO:0006097; GO:0016616; GO:0051287	NM_173011.2
mMR030503	Iah1	8.1549	1.06422	-0.414886	-0.356558	-0.0583282	7.14623	-2.78596	-2.39429	-0.276955	2.14921e-05	0.0181016	0.0361204	0.787079	0.00103553	0.152321	0.337993	0.960342	12	Iah1	Isoamyl acetate-hydrolyzing esterase 1 homolog (EC 3.1.-.-) [Source:UniProtKB/Swiss-Prot;Acc:Q9DB29]	GO:0016042; GO:0006629; GO:0016787; GO:0016788; GO:0016298	NM_026347.3
mMC009452	Zfyve27	8.30283	1.0641	0.333549	0.114503	0.219046	5.70926	1.78961	0.614349	0.831033	0.000150031	0.101751	0.551792	0.424067	0.00326854	0.38359	0.871309	0.838709	19	Zfyve27	Zinc finger FYVE domain-containing protein 27 [Source:UniProtKB/Swiss-Prot;Acc:Q3TXX3]	GO:0008270; GO:0046872; GO:0016020; GO:0016021	NM_177319.2
mMC024063	Dnajc16	8.65215	1.06166	-0.15757	-0.2946	0.13703	7.91845	-1.17525	-2.1973	0.722697	8.40724e-06	0.265321	0.050922	0.485325	0.000589308	0.615355	0.38698	0.867781	4	Dnajc16	DnaJ homolog subfamily C member 16 Precursor [Source:UniProtKB/Swiss-Prot;Acc:Q80TN4]	GO:0045454; GO:0031072; GO:0051082; GO:0006457; GO:0016020; GO:0016021	NA
mMR027200	Lingo1	10.3484	1.06116	0.489709	0.33716	0.152549	6.66475	3.07569	2.11759	0.677484	3.99983e-05	0.0108462	0.0584362	0.512446	0.00152779	0.118206	0.408495	0.879199	9	Lingo1	Leucine-rich repeat and immunoglobulin-like domain-containing nogo receptor-interacting protein 1 Precursor (Leucine-rich repeat neuronal protein 6A)(Leucine-rich repeat neuronal protein 1) [Source:UniProtKB/Swiss-Prot;Acc:Q9D1T0]	GO:0016020; GO:0016021; GO:0006952; GO:0005886; GO:0031175; GO:0021954; GO:0005154; GO:0043491; GO:0048715; GO:0005515	NM_181074.4
mMC013267	2300005B03Rik	11.5067	1.06084	0.961384	-0.00788016	0.969264	8.31915	7.5392	-0.0617964	5.37472	5.30169e-06	1.32172e-05	0.951861	0.000245528	0.000462236	0.00397886	0.992586	0.0513761	15	2300005B03Rik	Secreted Ly-6/uPAR-related protein 2 Precursor (SLURP-2) [Source:UniProtKB/Swiss-Prot;Acc:Q08EF7]	GO:0005576	NM_011838.4
mMR026199	2810408P10Rik	8.23203	1.06016	-0.346296	-0.130835	-0.21546	6.42986	-2.10028	-0.793515	-0.924022	5.47362e-05	0.0602013	0.444676	0.375793	0.00183885	0.291532	0.822728	0.81313	4	2810408P10Rik	hypothetical protein LOC242747 [Source:RefSeq peptide;Acc:NP_941021]	GO:0005634; GO:0006355; GO:0003677; GO:0005622; GO:0046872; GO:0008270; GO:0006350; GO:0003676	NM_198619.2
mMC020179	Imp3	10.8117	1.06015	-0.222721	-0.101114	-0.121607	7.79773	-1.63819	-0.743725	-0.632481	9.69278e-06	0.130351	0.473019	0.54032	0.000645334	0.433663	0.835346	0.890258	9	Imp3	U3 small nucleolar ribonucleoprotein protein IMP3 (U3 snoRNP protein IMP3) [Source:UniProtKB/Swiss-Prot;Acc:Q921Y2]	GO:0005634; GO:0003723; GO:0005730; GO:0030529; GO:0030519; GO:0042254; GO:0019843; GO:0006364; GO:0005622	NM_133976.2
mMC019118	Pbxip1	9.51139	1.05992	0.318924	0.184115	0.134809	8.56324	2.57663	1.48749	0.77014	4.03616e-06	0.0262071	0.165679	0.457843	0.000384032	0.186765	0.592497	0.856519	3	Pbxip1	Pre-B-cell leukemia transcription factor-interacting protein 1 (Hematopoietic PBX-interacting protein) [Source:UniProtKB/Swiss-Prot;Acc:Q3TVI8]	GO:0005737; GO:0005874; GO:0005856; GO:0005634	NA
mMC007110	Ubr3	8.29531	1.059	0.310999	0.17398	0.137019	10.9642	3.21991	1.80129	1.00311	3.66654e-07	0.00841407	0.0997995	0.337897	8.95084e-05	0.104091	0.500159	0.791548	2	Ubr3	E3 ubiquitin-protein ligase UBR3 (EC 6.3.2.-)(N-recognin-3)(Ubiquitin-protein ligase E3-alpha-3)(Ubiquitin-protein ligase E3-alpha-III)(Zinc finger protein 650) [Source:UniProtKB/Swiss-Prot;Acc:Q5U430]	GO:0006511; GO:0004842; GO:0042048; GO:0016021; GO:0016020; GO:0005515; GO:0008270; GO:0046872; GO:0009790; GO:0007608; GO:0001967; GO:0001701; GO:0016874; GO:0019941	NA
mMC013142	Ahcy	9.13117	1.05859	0.161703	0.26543	-0.103727	5.76493	0.880607	1.44549	-0.39943	0.000138437	0.397831	0.176896	0.697414	0.00313917	0.737056	0.607475	0.937524	2	Ahcy	Adenosylhomocysteinase (AdoHcyase)(EC 3.3.1.1)(S-adenosyl-L-homocysteine hydrolase)(Liver copper-binding protein)(CUBP) [Source:UniProtKB/Swiss-Prot;Acc:P50247]	GO:0005737; GO:0003824; GO:0016787; GO:0008152; GO:0005507; GO:0019510; GO:0004013; GO:0043621; GO:0042802; GO:0042745; GO:0002439; GO:0005829; GO:0007584; GO:0030554; GO:0019717; GO:0001666; GO:0051287; GO:0005634; GO:0006730; GO:0042470; GO:0005488	NM_016661.2
mMC007639	Tnfrsf4	8.31803	1.05011	0.029617	-0.0753713	0.104988	5.28941	0.149181	-0.379646	0.373938	0.000279094	0.884178	0.711616	0.715736	0.00453884	0.971257	0.928881	0.942119	4	Tnfrsf4	Tumor necrosis factor receptor superfamily member 4 Precursor (OX40L receptor)(OX40 antigen)(CD134 antigen) [Source:UniProtKB/Swiss-Prot;Acc:P47741]	GO:0006968; GO:0050710; GO:0051024; GO:0043433; GO:0016021; GO:0016020; GO:0006954; GO:0004872; GO:0005886; GO:0005515; GO:0030890; GO:0042981; GO:0045859; GO:0009897; GO:0005031; GO:0032582	NM_011341.4
mMR027585	Cdc37l1	9.54426	1.04876	0.051939	-0.495727	0.547666	6.22879	0.308477	-2.94422	2.30001	7.20103e-05	0.763628	0.0136812	0.0425955	0.00210391	0.931625	0.236171	0.411279	19	Cdc37l1	Hsp90 co-chaperone Cdc37-like 1 [Source:UniProtKB/Swiss-Prot;Acc:Q9CZP7]	GO:0005515; GO:0005737	NM_025950.2
mMC006736	Mrpl13	9.1374	1.04852	-0.189158	-0.333427	0.14427	5.47072	-0.98694	-1.73968	0.532264	0.000212819	0.345411	0.110486	0.605392	0.00390958	0.690763	0.517549	0.912367	15	Mrpl13	39S ribosomal protein L13, mitochondrial (L13mt)(MRP-L13) [Source:UniProtKB/Swiss-Prot;Acc:Q9D1P0]	GO:0006412; GO:0003735; GO:0005840; GO:0030529; GO:0005739; GO:0005622; GO:0005762	NM_026759.3
mMC011853	Map3k4	7.23157	1.04773	0.112182	-0.190358	0.302539	9.92549	1.06273	-1.80332	2.0266	9.7616e-07	0.311244	0.0994641	0.0682953	0.000166257	0.661511	0.499772	0.482853	17	Map3k4	Mitogen-activated protein kinase kinase kinase 4 (EC 2.7.11.25)(MAPK/ERK kinase kinase 4)(MEK kinase 4)(MEKK 4) [Source:UniProtKB/Swiss-Prot;Acc:O08648]	GO:0004672; GO:0000287; GO:0016301; GO:0004713; GO:0004709; GO:0046872; GO:0048471; GO:0016740; GO:0005737; GO:0006468; GO:0005524; GO:0000166; GO:0004674	NM_011948.2
mMR030170	Slc6a9	8.10125	1.04772	0.0393138	-0.15805	0.197363	7.29301	0.273658	-1.10016	0.971436	1.78851e-05	0.789545	0.295339	0.352727	0.000933381	0.942828	0.717835	0.800185	4	Slc6a9	Sodium- and chloride-dependent glycine transporter 1 (GlyT1)(GlyT-1)(Solute carrier family 6 member 9) [Source:UniProtKB/Swiss-Prot;Acc:P28571]	GO:0005887; GO:0015293; GO:0006810; GO:0005283; GO:0016021; GO:0016020; GO:0006836; GO:0015187; GO:0015816; GO:0005328; GO:0006865	NM_008135.4
mMR027414	Tprkb	9.2309	1.04677	-0.0890889	-0.395345	0.306256	5.34612	-0.455	-2.01913	1.10601	0.000256277	0.65818	0.0691714	0.292912	0.00428981	0.890591	0.432612	0.761379	6	Tprkb	TP53RK-binding protein [Source:UniProtKB/Swiss-Prot;Acc:Q8QZZ7]	GO:0019901; GO:0005575; GO:0008150; GO:0005634; GO:0005737	NM_176842.2
mMR027332	Zfp612	9.66724	1.04619	0.552894	-0.285031	0.837925	7.46179	3.94343	-2.03294	4.22593	1.45249e-05	0.00241135	0.0675612	0.00150294	0.00082424	0.0552448	0.428985	0.104497	8	Zfp612	zinc finger protein 612 [Source:RefSeq peptide;Acc:NP_780689]	GO:0005634; GO:0006355; GO:0045449; GO:0005622; GO:0006350; GO:0008270; GO:0046872; GO:0003676; GO:0030528	NM_175480.3
mMC025962	Gltscr2	9.15018	1.04613	0.129407	-0.0983895	0.227797	11.1923	1.3845	-1.05265	1.72332	2.9885e-07	0.194329	0.315639	0.113491	7.81671e-05	0.534167	0.736645	0.57602	7	Gltscr2	glioma tumor suppressor candidate region gene 2 [Source:RefSeq peptide;Acc:NP_598592]	NA	NM_133831.3
mMC017005	Exosc9	7.29525	1.04371	0.0761931	0.164655	-0.0884618	9.46644	0.691072	1.49342	-0.567347	1.54618e-06	0.504201	0.164146	0.582157	0.000218749	0.809543	0.591509	0.906109	3	Exosc9	Exosome complex exonuclease RRP45 (EC 3.1.13.-)(Exosome component 9)(Polymyositis/scleroderma autoantigen 1)(Autoantigen PM/Scl 1)(Polymyositis/scleroderma autoantigen 75 kDa)(PM/Scl-75)(P75 polymyositis-scleroderma overlap syndrome-associated autoantigen) [Source:UniProtKB/Swiss-Prot;Acc:Q9JHI7]	GO:0000175; GO:0003723; GO:0005730; GO:0006396; GO:0016787; GO:0005737; GO:0004527; GO:0005634; GO:0004518; GO:0008150; GO:0003674; GO:0000178; GO:0006364	NM_019393.2
mMR028250	Eif3e	8.74456	1.04369	-0.33004	-0.208073	-0.121966	4.58834	-1.45095	-0.914748	-0.379149	0.000831963	0.175402	0.380427	0.711975	0.00856162	0.507141	0.781082	0.941177	15	Eif3e	Eukaryotic translation initiation factor 3 subunit E (eIF3e)(Eukaryotic translation initiation factor 3 subunit 6)(eIF-3 p48)(Mammary tumor-associated protein INT-6)(Viral integration site protein INT-6)(MMTV integration site 6) [Source:UniProtKB/Swiss-Prot;Acc:P60229]	GO:0005737; GO:0000184; GO:0006412; GO:0003743; GO:0005634	NM_008388.2
mMC023514	2400003C14Rik	10.0208	1.0424	-0.0580134	0.362455	-0.420469	5.49383	-0.305752	1.91028	-1.56697	0.000205658	0.765645	0.0831806	0.146126	0.00384963	0.932453	0.467671	0.61893	8	2400003C14Rik	IST1 homolog [Source:UniProtKB/Swiss-Prot;Acc:Q9CX00]	GO:0051301; GO:0007049; GO:0031410	NM_028018.1
mMC017034	Cd2bp2	8.71542	1.04179	-0.134428	0.00675771	-0.141185	6.35327	-0.819797	0.0412114	-0.608825	6.07261e-05	0.430171	0.967884	0.555314	0.00192936	0.761525	0.995101	0.89604	7	Cd2bp2	CD2 antigen cytoplasmic tail-binding protein 2 (CD2 cytoplasmic domain-binding protein)(CD2 tail-binding protein)(CD2 antigen) [Source:UniProtKB/Swiss-Prot;Acc:Q9CWK3]	GO:0005575; GO:0008150; GO:0003674; GO:0005737	NM_027353.3
mMC007733	Slc25a4	13.6812	1.03872	0.352369	-0.444458	0.796827	4.8603	1.64878	-2.07968	2.63642	0.000540148	0.128137	0.0623683	0.0235814	0.00668973	0.429884	0.417966	0.324629	8	Slc25a4	ADP/ATP translocase 1 (Adenine nucleotide translocator 1)(ANT 1)(ADP,ATP carrier protein 1)(Solute carrier family 25 member 4)(ADP,ATP carrier protein, heart/skeletal muscle isoform T1)(mANC1) [Source:UniProtKB/Swiss-Prot;Acc:P48962]	GO:0005743; GO:0005741; GO:0016020; GO:0016021; GO:0006839; GO:0051935; GO:0015867; GO:0005471; GO:0015866; GO:0005215; GO:0006810; GO:0005488; GO:0005739	NA
mMC013612	Mrpl36	9.79708	1.03842	-0.283761	-0.191481	-0.0922798	6.56225	-1.79321	-1.21005	-0.412354	4.58258e-05	0.101145	0.252248	0.688201	0.00167025	0.382423	0.68558	0.935499	13	Mrpl36	39S ribosomal protein L36, mitochondrial Precursor (L36mt)(MRP-L36) [Source:UniProtKB/Swiss-Prot;Acc:Q99N90]	GO:0005739; GO:0003674; GO:0006412; GO:0005840; GO:0003735; GO:0005622; GO:0030529; GO:0005762	NM_053163.1
mMC016144	Slc25a18	11.3283	1.03809	-0.199029	-0.590292	0.391262	5.00454	-0.959507	-2.84576	1.33378	0.00043137	0.358432	0.0162842	0.209904	0.00588307	0.702705	0.253866	0.69101	6	Slc25a18	Mitochondrial glutamate carrier 2 (GC-2)(Glutamate/H(+) symporter 2)(Solute carrier family 25 member 18) [Source:UniProtKB/Swiss-Prot;Acc:Q9DB41]	GO:0015293; GO:0006810; GO:0005739; GO:0005488; GO:0005215; GO:0016021; GO:0016020; GO:0005743	NA
mMC013769	1110018G07Rik	9.59803	1.03762	-0.0226433	-0.254808	0.232165	6.34207	-0.138399	-1.55743	1.0034	6.16586e-05	0.892489	0.148363	0.337764	0.00194828	0.974611	0.573111	0.791368	12	1110018G07Rik	Protein KIAA0317 [Source:UniProtKB/Swiss-Prot;Acc:Q8CHG5]	GO:0005622; GO:0019941; GO:0016881; GO:0005575; GO:0006464; GO:0016021; GO:0016020; GO:0008150; GO:0003674	NM_178065.4
mMC021905	Hspa9	10.1398	1.03758	-0.134339	-0.544369	0.41003	5.91312	-0.765592	-3.10233	1.65232	0.000111987	0.460433	0.0103485	0.127406	0.00276767	0.781776	0.212803	0.594511	18	Hspa9	Stress-70 protein, mitochondrial Precursor (75 kDa glucose-regulated protein)(GRP 75)(Heat shock 70 kDa protein 9)(Peptide-binding protein 74)(PBP74)(P66 MOT)(Mortalin) [Source:UniProtKB/Swiss-Prot;Acc:P38647]	GO:0006457; GO:0051082; GO:0006950; GO:0005737; GO:0005515; GO:0005524; GO:0000166; GO:0006611; GO:0005739	NM_010481.2
mMC003911	Vps36	8.46053	1.03531	0.173696	-0.595846	0.769541	5.77077	0.968172	-3.32122	3.03306	0.000137277	0.354281	0.0070444	0.0116938	0.00312962	0.699175	0.17878	0.247288	8	Vps36	Vacuolar protein-sorting-associated protein 36 (ESCRT-II complex subunit VPS36) [Source:UniProtKB/Swiss-Prot;Acc:Q91XD6]	GO:0008289; GO:0005764; GO:0006350; GO:0005768; GO:0015031; GO:0005737; GO:0006810; GO:0005634; GO:0006355; GO:0043130; GO:0005770; GO:0016197	NM_027338.1
mMC007947	D10Jhu81e	12.1494	1.03435	0.674564	-0.45318	1.12774	4.52715	2.95243	-1.98348	3.49021	0.000918189	0.0134841	0.0734967	0.00524616	0.00902619	0.132101	0.443747	0.17842	10	D10Jhu81e	ES1 protein homolog, mitochondrial Precursor [Source:UniProtKB/Swiss-Prot;Acc:Q9D172]	GO:0008150; GO:0003674; GO:0005739; GO:0005814	NM_138601.2
mMR028010	Ddc	8.50458	1.03263	0.468775	-0.79998	1.26875	5.86711	2.66344	-4.54526	5.09732	0.000119569	0.0224818	0.000891732	0.000373861	0.00288053	0.171034	0.0827886	0.0587964	11	Ddc	Aromatic-L-amino-acid decarboxylase (AADC)(EC 4.1.1.28)(DOPA decarboxylase)(DDC) [Source:UniProtKB/Swiss-Prot;Acc:O88533]	GO:0016829; GO:0004058; GO:0019752; GO:0006519; GO:0030170; GO:0009636; GO:0042423; GO:0016831; GO:0003824; GO:0007623	NM_016672.3
mMR030241	Sf3b5	8.97077	1.03123	-0.367594	-0.482897	0.115303	4.57979	-1.63252	-2.1446	0.362091	0.000843488	0.131549	0.0557791	0.724316	0.00862051	0.435642	0.400105	0.94408	10	Sf3b5	Splicing factor 3B subunit 5 (SF3b5)(Pre-mRNA-splicing factor SF3b 10 kDa subunit) [Source:UniProtKB/Swiss-Prot;Acc:Q923D4]	GO:0006397; GO:0005634; GO:0005681; GO:0008380	NM_175102.4
mMC009584	Gas7	7.67952	1.03102	0.0276425	-0.0520001	0.0796426	14.8413	0.397907	-0.748527	0.810651	1.7187e-08	0.698503	0.470237	0.435183	1.34864e-05	0.906969	0.833824	0.844796	11	Gas7	Growth arrest-specific protein 7 (GAS-7) [Source:UniProtKB/Swiss-Prot;Acc:Q60780]	GO:0007399; GO:0030041; GO:0030154; GO:0007275; GO:0005515; GO:0005737; GO:0051015; GO:0005884; GO:0048812; GO:0051017; GO:0008360; GO:0001726; GO:0030182	NA
mMC011760	Atp6v0e2	14.4891	1.02903	-0.0225437	-0.171645	0.149101	13.6027	-0.298003	-2.26895	1.39367	4.1907e-08	0.771394	0.0449639	0.191617	2.23191e-05	0.935129	0.369724	0.674783	6	Atp6v0e2	V-type proton ATPase subunit e 2 (V-ATPase subunit e 2)(Vacuolar proton pump subunit e 2) [Source:UniProtKB/Swiss-Prot;Acc:Q91XE7]	GO:0016021; GO:0016020; GO:0016787; GO:0006810; GO:0006811; GO:0015991; GO:0015986; GO:0033179; GO:0015992; GO:0015078	NM_133764.3
mMC014395	Zfp367	7.24405	1.0287	0.0615811	-0.0461881	0.107769	13.6657	0.818074	-0.613585	1.01234	3.9979e-08	0.431113	0.552279	0.333668	2.19595e-05	0.762125	0.871437	0.788027	13	Zfp367	Zinc finger protein 367 (C2H2 zinc finger protein ZFF29) [Source:UniProtKB/Swiss-Prot;Acc:Q0VDT2]	GO:0005622; GO:0008270; GO:0006350; GO:0046872; GO:0003700; GO:0006355; GO:0005634; GO:0003677; GO:0003676; GO:0006357	NM_175494.4
mMC016567	Hey1	8.94517	1.02812	0.0460667	-0.13516	0.181227	5.43294	0.243432	-0.714231	0.67717	0.000225101	0.812264	0.490335	0.512638	0.00403107	0.949699	0.843119	0.879199	3	Hey1	Hairy/enhancer-of-split related with YRPW motif protein 1 (Hairy and enhancer of split-related protein 1)(HESR-1)(Hairy-related transcription factor 1)(mHRT1) [Source:UniProtKB/Swiss-Prot;Acc:Q9WV93]	GO:0007275; GO:0030528; GO:0003677; GO:0005634; GO:0006355; GO:0003700; GO:0007219; GO:0045449; GO:0001570; GO:0005515; GO:0006350	NM_010423.2
mMC025332	Rnd2	10.5112	1.02748	0.200933	-0.57792	0.778854	4.85234	0.948921	-2.72927	2.60087	0.000546937	0.36355	0.0200114	0.0251095	0.00674341	0.707371	0.27357	0.331188	11	Rnd2	Rho-related GTP-binding protein RhoN Precursor (Rho family GTPase 2)(Rnd2)(Rho7) [Source:UniProtKB/Swiss-Prot;Acc:Q9QYM5]	GO:0016020; GO:0000166; GO:0006886; GO:0005886; GO:0005525; GO:0003924; GO:0005515; GO:0015031; GO:0005622; GO:0007165; GO:0007264; GO:0006913	NM_009708.1
mMC003694	Rerg	8.53867	1.02449	-0.175525	-0.322827	0.147301	7.70425	-1.31996	-2.42768	0.783274	1.08336e-05	0.214322	0.0340651	0.450414	0.000695978	0.560322	0.333978	0.853035	6	Rerg	Ras-related and estrogen-regulated growth inhibitor [Source:UniProtKB/Swiss-Prot;Acc:Q8R367]	GO:0015031; GO:0005515; GO:0005737; GO:0007165; GO:0005622; GO:0006886; GO:0003924; GO:0005525; GO:0007264; GO:0006913; GO:0000166	NM_181988.1
mMC024056	Prdx6	10.8444	1.02391	0.659486	0.180862	0.478624	4.48547	2.88903	0.792308	1.4826	0.000982255	0.0150841	0.44535	0.166952	0.00941163	0.139949	0.822943	0.64635	1	Prdx6	Peroxiredoxin-6 (EC 1.11.1.15)(Antioxidant protein 2)(1-Cys peroxiredoxin)(1-Cys PRX)(Acidic calcium-independent phospholipase A2)(aiPLA2)(EC 3.1.1.-)(Non-selenium glutathione peroxidase)(NSGPx)(EC 1.11.1.7) [Source:UniProtKB/Swiss-Prot;Acc:O08709]	GO:0032060; GO:0016209; GO:0004601; GO:0051920; GO:0000302; GO:0005829; GO:0045454; GO:0005764; GO:0016042; GO:0003824; GO:0016787; GO:0055114; GO:0016491; GO:0005737	NM_007453.3
mMR030292	Ppp1r10	9.67203	1.02281	0.144797	0.665091	-0.520295	5.50374	0.779154	3.57887	-1.9797	0.000202669	0.452736	0.00449889	0.07397	0.0038261	0.775902	0.145643	0.496849	17	Ppp1r10	Serine/threonine-protein phosphatase 1 regulatory subunit 10 (MHC class I region proline-rich protein CAT53) [Source:UniProtKB/Swiss-Prot;Acc:Q80W00]	GO:0005634; GO:0003677; GO:0005515; GO:0046872; GO:0006350; GO:0008270; GO:0003676; GO:0030528; GO:0003723; GO:0004864	NM_175934.2
mMR030701	Gnai2	11.6556	1.02261	0.0642154	0.289316	-0.225101	7.33143	0.460381	2.0742	-1.14115	1.70526e-05	0.654435	0.0629564	0.278646	0.000909546	0.889159	0.419614	0.753492	9	Gnai2	Guanine nucleotide-binding protein G(i), alpha-2 subunit (Adenylate cyclase-inhibiting G alpha protein) [Source:UniProtKB/Swiss-Prot;Acc:P08752]	GO:0005634; GO:0000166; GO:0005624; GO:0019001; GO:0007243; GO:0007213; GO:0000186; GO:0045121; GO:0007165; GO:0005622; GO:0005515; GO:0004871; GO:0008283; GO:0007264; GO:0008284; GO:0007214; GO:0005525; GO:0005829; GO:0003924; GO:0007186; GO:0005886; GO:0007193; GO:0051927; GO:0050805; GO:0001973	NM_008138.4
mMC002871	Ndufaf1	9.92858	1.02224	0.0937198	-0.110763	0.204483	4.90424	0.449625	-0.531391	0.693683	0.000504223	0.66193	0.605976	0.502626	0.00642964	0.891977	0.892061	0.875057	2	Ndufaf1	Complex I intermediate-associated protein 30, mitochondrial Precursor (NADH dehydrogenase [ubiquinone] 1 alpha subcomplex assembly factor 1) [Source:UniProtKB/Swiss-Prot;Acc:Q9CWX2]	GO:0005739; GO:0008137	NM_027175.3
mMC024725	Gsn	7.85786	1.02135	1.187	-0.167411	1.35441	8.56608	9.95539	-1.40408	8.03236	4.02351e-06	9.47923e-07	0.18858	7.36176e-06	0.000384032	0.000985631	0.619392	0.00631056	2	Gsn	Gelsolin Precursor (Actin-depolymerizing factor)(ADF)(Brevin) [Source:UniProtKB/Swiss-Prot;Acc:P13020]	GO:0005509; GO:0016192; GO:0051016; GO:0003779; GO:0005856; GO:0030041; GO:0005829; GO:0005576; GO:0030027; GO:0051014; GO:0005737	NM_146120.3
mMR026887	Bcl2l2	9.72895	1.02059	0.046863	-0.199191	0.246054	5.06921	0.232766	-0.98937	0.86418	0.000390375	0.820325	0.344275	0.406399	0.00556539	0.953045	0.758242	0.829553	14	Bcl2l2	Bcl-2-like protein 2 (Bcl2-L-2)(Apoptosis regulator Bcl-W)(c98) [Source:UniProtKB/Swiss-Prot;Acc:P70345]	GO:0042981; GO:0005515; GO:0060011; GO:0016020; GO:0006915; GO:0005829; GO:0005739; GO:0031966	NM_007537.1
mMR029779	Il6st	8.60436	1.01777	0.0306524	0.0745149	-0.0438625	8.01294	0.241327	0.586658	-0.244186	7.52962e-06	0.813852	0.569574	0.811695	0.00056079	0.950031	0.877382	0.966075	13	Il6st	Interleukin-6 receptor subunit beta Precursor (IL-6R-beta)(Interleukin-6 signal transducer)(Membrane glycoprotein 130)(gp130)(Oncostatin-M receptor subunit alpha)(CD130 antigen) [Source:UniProtKB/Swiss-Prot;Acc:Q00560]	GO:0005977; GO:0019221; GO:0004872; GO:0016020; GO:0016021; GO:0004921; GO:0008593; GO:0019970; GO:0005515; GO:0007165; GO:0009897; GO:0008284; GO:0004896	NM_010560.3
mMC022602	Chmp5	8.71889	1.01743	0.0763937	-0.0971812	0.173575	8.99148	0.675122	-0.85883	1.08467	2.53684e-06	0.513888	0.409216	0.301845	0.000295121	0.815616	0.799416	0.766169	4	Chmp5	Charged multivesicular body protein 5 (Chromatin-modifying protein 5)(SNF7 domain-containing protein 2) [Source:UniProtKB/Swiss-Prot;Acc:Q9D7S9]	GO:0001919; GO:0008333; GO:0007040; GO:0003674; GO:0006810; GO:0005829; GO:0010008; GO:0005634; GO:0016020; GO:0015031; GO:0005737; GO:0005768	NM_029814.1
mMC013629	AI854703	9.10086	1.01506	0.226483	0.00254537	0.223938	7.08674	1.58121	0.0177707	1.10552	2.31706e-05	0.142844	0.986148	0.293113	0.00107877	0.453528	0.998297	0.761379	6	AI854703	expressed sequence AI854703 (AI854703), non-coding RNA [Source:RefSeq DNA;Acc:NR_027236]	GO:0005622; GO:0008270; GO:0003676	NA
mMC012329	Scn2b	10.7888	1.01265	1.04908	-0.0479616	1.09704	6.17273	6.3948	-0.292357	4.72853	7.78072e-05	5.73955e-05	0.775591	0.000665029	0.00219448	0.0090235	0.948283	0.07385	9	Scn2b	Sodium channel subunit beta-2 Precursor [Source:UniProtKB/Swiss-Prot;Acc:Q56A07]	GO:0005216; GO:0016020; GO:0016021; GO:0005248; GO:0005244; GO:0006811; GO:0006810; GO:0006814; GO:0031402; GO:0005272	NM_001014761.2
mMC003437	Ccdc136	8.47719	1.01262	-0.306276	-0.139699	-0.166577	6.2337	-1.88543	-0.859988	-0.725099	7.15248e-05	0.0867272	0.408605	0.483909	0.00210181	0.352885	0.799062	0.867374	6	Ccdc136	Coiled-coil domain-containing protein 136 [Source:UniProtKB/Swiss-Prot;Acc:Q3TVA9]	GO:0016020; GO:0016021	NA
mMC004195	Mettl10	8.30337	1.01194	-0.41538	-0.509166	0.0937855	6.71628	-2.75688	-3.37934	0.440143	3.7374e-05	0.0190573	0.00636375	0.668571	0.00146775	0.155868	0.169814	0.931973	7	Mettl10	Methyltransferase-like protein 10 (EC 2.1.1.-) [Source:UniProtKB/Swiss-Prot;Acc:Q9D853]	GO:0008168; GO:0008152; GO:0006400; GO:0008176; GO:0016740	NM_028095.1
mMC023790	Ube2o	9.0226	1.01188	-0.0421457	0.0852258	-0.127372	7.67087	-0.319498	0.646079	-0.682766	1.12754e-05	0.755485	0.531807	0.509231	0.000713926	0.928676	0.861674	0.878508	11	Ube2o	Ubiquitin-conjugating enzyme E2 O (EC 6.3.2.19)(Ubiquitin-protein ligase O)(Ubiquitin carrier protein O)(Ubiquitin-conjugating enzyme E2 of 230 kDa)(E2-230K) [Source:UniProtKB/Swiss-Prot;Acc:Q6ZPJ3]	GO:0004842; GO:0043687; GO:0051246; GO:0000166; GO:0005524; GO:0019787; GO:0019941; GO:0016874	NM_173755.3
mMC022543	Cuedc2	9.61769	1.0109	-0.104677	0.32916	-0.433837	7.02674	-0.727608	2.28798	-2.13234	2.50073e-05	0.482433	0.0434983	0.0569701	0.00114228	0.795881	0.364978	0.449588	19	Cuedc2	CUE domain-containing protein 2 [Source:UniProtKB/Swiss-Prot;Acc:Q9CXX9]	GO:0005634; GO:0019941; GO:0005737	NM_024192.1
mMC019167	Zdhhc7	10.2597	1.00932	-0.117089	-0.148072	0.0309829	8.0864	-0.938089	-1.18632	0.175524	6.91562e-06	0.36884	0.261108	0.863938	0.000533975	0.711781	0.691773	0.975976	8	Zdhhc7	Palmitoyltransferase ZDHHC7 (EC 2.3.1.-)(Zinc finger DHHC domain-containing protein 7)(DHHC-7)(GABA-A receptor-associated membrane protein 2) [Source:UniProtKB/Swiss-Prot;Acc:Q91WU6]	GO:0018345; GO:0016409; GO:0016740; GO:0008270; GO:0046872; GO:0008415; GO:0016020; GO:0016021	NM_133967.3
mMC016474	Gabarapl1	13.0623	1.00911	0.265107	-0.218511	0.483618	6.48401	1.70345	-1.40404	2.19733	5.0885e-05	0.117241	0.188591	0.0509196	0.00175124	0.411066	0.619392	0.434213	6	Gabarapl1	Gamma-aminobutyric acid receptor-associated protein-like 1 (GABA(A) receptor-associated protein-like 1)(Glandular epithelial cell protein 1)(GEC-1) [Source:UniProtKB/Swiss-Prot;Acc:Q8R3R8]	GO:0016020; GO:0005783; GO:0005874; GO:0005737; GO:0005794; GO:0000045; GO:0008092; GO:0005776	NM_020590.4
mMC006268	BC003331	7.10392	1.00238	-0.056766	-0.137856	0.0810896	14.0037	-0.793044	-1.9259	0.801049	3.1159e-08	0.444939	0.0810196	0.440486	1.90168e-05	0.771611	0.46307	0.846553	1	BC003331	Protein odr-4 homolog (mODR-4) [Source:UniProtKB/Swiss-Prot;Acc:Q4PJX1]	GO:0008270; GO:0016491; GO:0016020; GO:0016021	NM_001077237.1,NM_145511.2
Upregulated gene probesets in CD1 NX compared to C57 NX (adjusted p-value <0.01, log fold-change < -1)
Probe ID	Symbol	A (mean log expr)	Coef.C57NXvsCD1NX	Coef.C57NXvsC57HX	Coef.CD1NXvsCD1HX	Coef.Diff	t.C57NXvsCD1NX	t.C57NXvsC57HX	t.CD1NXvsCD1HX	t.Diff	p.value.C57NXvsCD1NX	p.value.C57NXvsC57HX	p.value.CD1NXvsCD1HX	p.value.Diff	p.value.adj.C57NXvsCD1NX	p.value.adj.C57NXvsC57HX	p.value.adj.CD1NXvsCD1HX	p.value.adj.Diff	Chr	Symbol	Descr	GO	Refseq
mMC007086	Polr2e	8.40574	-5.35988	0.234821	4.81808	-4.58326	-9.83763	0.430994	8.84319	-5.94832	1.06453e-06	0.675006	2.97349e-06	0.000106535	0.000174264	0.897339	0.00933295	0.031209	10	Polr2e	DNA-directed RNA polymerases I, II, and III subunit RPABC1 (RNA polymerases I, II, and III subunit ABC1)(DNA-directed RNA polymerase II subunit E)(RPB5) [Source:UniProtKB/Swiss-Prot;Acc:Q80UW8]	GO:0003899; GO:0006350; GO:0003677; GO:0005634	NM_025554.2
mMR031064	Mtap1b	9.80845	-2.66527	-0.520905	-0.0280467	-0.492858	-10.2392	-2.00117	-0.107747	-1.33885	7.19978e-07	0.0713199	0.916185	0.208302	0.000143806	0.31836	0.983229	0.689142	13	Mtap1b	Microtubule-associated protein 1B (MAP-1B)(MAP1.2)(MAP1(X)) [Contains MAP1 light chain LC1] [Source:UniProtKB/Swiss-Prot;Acc:P14873]	GO:0007026; GO:0007017; GO:0016358; GO:0001578; GO:0005875; GO:0006457; GO:0051082; GO:0003779; GO:0005874; GO:0005829; GO:0005519	NM_008634.2
mMC023632	Lrp6	7.83425	-1.95454	0.0240875	-0.271994	0.296081	-11.9412	0.147162	-1.66174	1.27908	1.56469e-07	0.885734	0.125477	0.227844	5.82675e-05	0.971808	0.541592	0.707761	6	Lrp6	Low-density lipoprotein receptor-related protein 6 Precursor [Source:UniProtKB/Swiss-Prot;Acc:O88572]	GO:0005886; GO:0004872; GO:0007275; GO:0042733; GO:0005624; GO:0005509; GO:0016055; GO:0006897; GO:0016021; GO:0016020; GO:0005515; GO:0009952; GO:0035115; GO:0030178; GO:0042074; GO:0035116; GO:0001702; GO:0005041	NA
mMC004944	Ocel1	9.50948	-1.87291	0.0180281	-0.232131	0.250159	-9.7319	0.0936767	-1.20619	0.919142	1.18255e-06	0.927093	0.253676	0.378227	0.000184268	0.982365	0.686192	0.814563	8	Ocel1	Occludin/ELL domain-containing protein 1 [Source:UniProtKB/Swiss-Prot;Acc:Q8VCR9]	NA	NM_029865.1
mMC012204	Slc15a2	11.2303	-1.78274	-0.549168	0.271167	-0.820335	-14.759	-4.54646	2.24494	-4.80225	1.8197e-08	0.000890005	0.0468816	0.000591802	1.37867e-05	0.0352616	0.374647	0.0699058	16	Slc15a2	Solute carrier family 15 member 2 (Peptide transporter 2)(Oligopeptide transporter, kidney isoform)(Kidney H(+)/peptide cotransporter) [Source:UniProtKB/Swiss-Prot;Acc:Q9ES07]	GO:0015334; GO:0005215; GO:0015031; GO:0015293; GO:0006810; GO:0006857; GO:0015198; GO:0005624; GO:0005887; GO:0016021; GO:0016020	NM_021301.3
mMC021552	Cap1	8.20373	-1.52759	0.287783	0.156457	0.131326	-9.31311	1.7545	0.953854	0.566141	1.81018e-06	0.107824	0.361158	0.582948	0.000238152	0.394047	0.767855	0.906157	4	Cap1	Adenylyl cyclase-associated protein 1 (CAP 1) [Source:UniProtKB/Swiss-Prot;Acc:P40124]	GO:0005886; GO:0005488; GO:0016020; GO:0007010; GO:0003779; GO:0030036; GO:0030864; GO:0006898; GO:0005737; GO:0001667; GO:0000902	NM_007598.3
mMR029293	Shoc2	7.92627	-1.52005	-0.45757	0.426576	-0.884146	-9.31661	-2.80451	2.61454	-3.83185	1.80362e-06	0.017517	0.0245106	0.00291403	0.000238152	0.149929	0.296285	0.140097	19	Shoc2	Leucine-rich repeat protein SHOC-2 (Ras-binding protein Sur-8) [Source:UniProtKB/Swiss-Prot;Acc:O88520]	GO:0005515	NM_019658.5
mMR029863	4632415L05Rik	10.7932	-1.5108	0.209798	-0.218656	0.428455	-10.6315	1.47635	-1.53868	2.13195	4.9735e-07	0.168593	0.152842	0.0570082	0.000109273	0.496589	0.57878	0.449588	3	4632415L05Rik	RIKEN cDNA 4632415L05 gene [Source:UniProtKB/TrEMBL;Acc:Q78IR3]	NA	NA
mMC026081	Sox11	9.80025	-1.49717	-0.565843	0.500941	-1.06678	-10.6478	-4.02425	3.56267	-5.36477	4.89883e-07	0.00210418	0.00462673	0.000249212	0.000109273	0.0522383	0.147538	0.051655	12	Sox11	Transcription factor SOX-11 [Source:UniProtKB/Swiss-Prot;Acc:Q7M6Y2]	GO:0003677; GO:0030154; GO:0007275; GO:0045944; GO:0003705; GO:0006355; GO:0005634; GO:0006350; GO:0016563; GO:0007399	NM_009234.6
mMC004218	Ptpn15	10.3473	-1.46074	0.0579287	0.12326	-0.0653311	-10.839	0.429845	0.914617	-0.342786	4.10848e-07	0.675816	0.380493	0.738383	9.78828e-05	0.897432	0.781123	0.948841	6	Ptpn15	protein tyrosine phosphatase, receptor type, O [Source:RefSeq peptide;Acc:NP_035346]	GO:0016021; GO:0004872; GO:0007186; GO:0004725; GO:0016311; GO:0016787; GO:0006470; GO:0016791; GO:0005000	NM_011216.2
mMC008812	Adat2	9.07327	-1.43208	0.240053	1.30129	-1.06123	-4.42656	0.742002	4.02227	-2.3195	0.00108097	0.47402	0.00211121	0.0411706	0.00999999	0.790429	0.108124	0.405632	10	Adat2	tRNA-specific adenosine deaminase 2 (EC 3.5.4.-)(tRNA-specific adenosine-34 deaminase subunit ADAT2)(Deaminase domain-containing protein 1) [Source:UniProtKB/Swiss-Prot;Acc:Q6P6J0]	GO:0008150; GO:0003674; GO:0005575; GO:0008033; GO:0046872; GO:0008270; GO:0003824; GO:0016787	NM_025748.4
mMC002164	Frg1	12.3548	-1.35648	-0.616578	-0.338908	-0.27767	-5.97935	-2.71788	-1.4939	-0.865478	0.000101964	0.0204188	0.164022	0.405717	0.00262631	0.161782	0.591509	0.829212	8	Frg1	Protein FRG1 (FSHD region gene 1 protein) [Source:UniProtKB/Swiss-Prot;Acc:P97376]	GO:0008380; GO:0005634; GO:0042254; GO:0016607; GO:0006364; GO:0015030; GO:0006397; GO:0005488; GO:0006810; GO:0005681; GO:0005215	NM_013522.3
mMR028323	Ehmt1	9.33841	-1.33644	-0.476898	0.566362	-1.04326	-5.76565	-2.05742	2.44338	-3.18255	0.000138292	0.0647925	0.0331384	0.00898523	0.00313917	0.303817	0.328656	0.222302	2	Ehmt1	euchromatic histone methyltransferase 1 isoform 1 [Source:RefSeq peptide;Acc:NP_001012536]	GO:0018024; GO:0000122; GO:0008168; GO:0016740; GO:0008270; GO:0016568; GO:0005634	NA
mMC007691	Dcx	11.1799	-1.31502	-0.756165	0.915775	-1.67194	-6.32897	-3.63929	4.40746	-5.68991	6.277e-05	0.00405327	0.00111515	0.000154301	0.00196456	0.0713006	0.0893785	0.039302	X	Dcx	Neuronal migration protein doublecortin (Lissencephalin-X)(Lis-X)(Doublin) [Source:UniProtKB/Swiss-Prot;Acc:O88809]	GO:0007275; GO:0007420; GO:0030154; GO:0001764; GO:0007399; GO:0048675; GO:0021952; GO:0048813; GO:0005737; GO:0005622; GO:0005515; GO:0007242	NA
mMC021956	Lrrc27	9.5257	-1.28879	0.172924	-0.480511	0.653435	-14.0334	1.88293	-5.23217	5.03114	3.0492e-08	0.0870917	0.000304329	0.000413981	1.90168e-05	0.353035	0.0573941	0.0602356	7	Lrrc27	Leucine-rich repeat-containing protein 27 [Source:UniProtKB/Swiss-Prot;Acc:Q80YS5]	GO:0005515	NM_027164.1
mMR029085	Dcx	11.4822	-1.27764	-1.02243	0.850837	-1.87327	-7.08659	-5.67102	4.71926	-7.34704	2.3175e-05	0.000158594	0.000674895	1.67264e-05	0.00107877	0.0146069	0.0768296	0.0108087	X	Dcx	Neuronal migration protein doublecortin (Lissencephalin-X)(Lis-X)(Doublin) [Source:UniProtKB/Swiss-Prot;Acc:O88809]	GO:0007275; GO:0007420; GO:0030154; GO:0001764; GO:0007399; GO:0048675; GO:0021952; GO:0048813; GO:0005737; GO:0005622; GO:0005515; GO:0007242	NA
mMC002945	Tceal7	10.0151	-1.26933	-0.814648	0.109514	-0.924162	-8.99489	-5.77285	0.77605	-4.63077	2.52766e-06	0.000136865	0.45449	0.000777213	0.000295121	0.0136066	0.827549	0.0805478	X	Tceal7	hypothetical protein LOC100040972 [Source:RefSeq peptide;Acc:NP_001120641]	GO:0003746	NM_001127169.1
mMC008314	Fto	9.36423	-1.2595	0.396618	0.092589	0.304029	-6.38976	2.01214	0.469726	1.09065	5.77891e-05	0.07	0.647955	0.299319	0.00188512	0.315864	0.90717	0.76478	8	Fto	Protein fto (Fat mass and obesity-associated protein)(Protein fatso) [Source:UniProtKB/Swiss-Prot;Acc:Q8BGW1]	GO:0008150; GO:0003674; GO:0005575; GO:0030326; GO:0007368	NM_011936.2
mMC010136	Usp46	10.0856	-1.21789	-0.307275	0.480129	-0.787405	-7.91343	-1.99657	3.11972	-3.61776	8.45689e-06	0.0718799	0.0100362	0.00420658	0.000589308	0.319667	0.210179	0.163003	5	Usp46	Ubiquitin carboxyl-terminal hydrolase 46 (EC 3.1.2.15)(Ubiquitin thioesterase 46)(Ubiquitin-specific-processing protease 46)(Deubiquitinating enzyme 46) [Source:UniProtKB/Swiss-Prot;Acc:P62069]	GO:0004221; GO:0006511; GO:0008234; GO:0016787; GO:0019941; GO:0008233	NA
mMR028395	Foxp2	11.1548	-1.20942	-1.07764	-0.348168	-0.729471	-5.34878	-4.76596	-1.5398	-2.28123	0.000255253	0.000626724	0.152571	0.0440123	0.00428442	0.0288212	0.578535	0.414308	6	Foxp2	Forkhead box protein P2 [Source:UniProtKB/Swiss-Prot;Acc:P58463]	GO:0043010; GO:0048286; GO:0009791; GO:0030324; GO:0005575; GO:0042803; GO:0000122; GO:0016481; GO:0016564; GO:0016566; GO:0060013; GO:0002053; GO:0046982; GO:0048745; GO:0021549; GO:0007519; GO:0050679; GO:0009790; GO:0003677; GO:0042297; GO:0021758; GO:0021757; GO:0040007; GO:0003700; GO:0005634; GO:0043565; GO:0006355; GO:0006350; GO:0046872; GO:0008270; GO:0005515; GO:0005622	NM_053242.4,NM_212435.1
mMC007740	Pcdhb16	8.97287	-1.16383	0.246394	0.230119	0.0162748	-9.58197	2.0286	1.89461	0.0947476	1.37488e-06	0.068063	0.0854016	0.926262	0.000204104	0.311214	0.47135	0.986808	18	Pcdhb16	protocadherin beta 16 [Source:RefSeq peptide;Acc:NP_444371]	GO:0016021; GO:0016020; GO:0016339; GO:0007156; GO:0007416; GO:0005515; GO:0007268; GO:0007155; GO:0005509	NM_053141.3
mMC023404	Kcnj9	8.64511	-1.15914	0.200524	0.0447739	0.155751	-7.97719	1.38001	0.308133	0.757928	7.84942e-06	0.195668	0.763882	0.46482	0.000572955	0.535694	0.945758	0.85892	1	Kcnj9	G protein-activated inward rectifier potassium channel 3 (GIRK3)(Potassium channel, inwardly rectifying subfamily J member 9)(Inwardly rectifier K(+) channel Kir3.3) [Source:UniProtKB/Swiss-Prot;Acc:P48543]	GO:0016021; GO:0016020; GO:0006811; GO:0005216; GO:0030955; GO:0005242; GO:0006813; GO:0006810; GO:0015467; GO:0005244	NM_008429.2
mMC019552	Xpot	7.97168	-1.15593	-0.085521	-0.0373581	-0.0481629	-6.23067	-0.460972	-0.201366	-0.183569	7.18235e-05	0.654024	0.84418	0.857775	0.00210391	0.888832	0.966789	0.975429	10	Xpot	Exportin-T (tRNA exportin)(Exportin(tRNA)) [Source:UniProtKB/Swiss-Prot;Acc:Q9CRT8]	GO:0003723; GO:0000049; GO:0005737; GO:0006810; GO:0005488; GO:0005634	NM_001081056.1
mMC002661	Kcnd2	8.22041	-1.14954	-0.14616	-0.270478	0.124318	-6.49193	-0.825429	-1.52751	0.496444	5.03467e-05	0.427104	0.155569	0.629597	0.00175124	0.759683	0.582183	0.920574	6	Kcnd2	Potassium voltage-gated channel subfamily D member 2 (Voltage-gated potassium channel subunit Kv4.2) [Source:UniProtKB/Swiss-Prot;Acc:Q9Z0V2]	GO:0005515; GO:0005244; GO:0008270; GO:0046872; GO:0008076; GO:0006813; GO:0005249; GO:0006810; GO:0006811; GO:0005267; GO:0030955; GO:0005216; GO:0016021; GO:0016020	NM_019697.3
mMC009277	1810010M01Rik	8.70862	-1.1305	-0.0438439	0.171725	-0.215568	-5.15452	-0.199907	0.78298	-0.695005	0.000342505	0.845293	0.45058	0.501829	0.00512821	0.960435	0.825914	0.874591	7	1810010M01Rik	Zymogen granule membrane protein 16 Precursor (Zymogen granule protein 16)(Secretory lectin ZG16) [Source:UniProtKB/Swiss-Prot;Acc:Q8K0C5]	GO:0005576; GO:0005529	NM_026918.2
mMC004098	Eif2s1	7.72759	-1.12191	-0.535389	-0.156147	-0.379242	-5.99143	-2.85917	-0.833882	-1.4321	0.000100241	0.0159022	0.422528	0.180605	0.00260012	0.143722	0.808218	0.661787	12	Eif2s1	Eukaryotic translation initiation factor 2 subunit 1 (Eukaryotic translation initiation factor 2 subunit alpha)(eIF-2-alpha)(EIF-2alpha)(EIF-2A) [Source:UniProtKB/Swiss-Prot;Acc:Q6ZWX6]	GO:0046777; GO:0003743; GO:0006417; GO:0006412; GO:0003723; GO:0005851; GO:0005515; GO:0005737; GO:0005634; GO:0005850; GO:0043558	NM_026114.3
mMR031101	Snx30	11.0171	-1.10349	0.230644	0.208003	0.0226412	-7.86657	1.64421	1.48281	0.11413	8.93563e-06	0.129088	0.166898	0.911243	0.00060594	0.431294	0.593767	0.984783	4	Snx30	Sorting nexin-30 [Source:UniProtKB/Swiss-Prot;Acc:Q8CE50]	GO:0035091; GO:0007154; GO:0006810; GO:0015031; GO:0005737; GO:0005515	NM_172468.2
mMC025719	Tlr1	10.1378	-1.10299	0.420278	0.231765	0.188513	-5.94763	2.26626	1.24974	0.718783	0.000106639	0.0451755	0.237973	0.487637	0.00268689	0.249628	0.67144	0.868243	5	Tlr1	Toll-like receptor 1 Precursor (Toll/interleukin-1 receptor-like protein)(TIL)(CD281 antigen) [Source:UniProtKB/Swiss-Prot;Acc:Q9EPQ1]	GO:0045410; GO:0004888; GO:0031224; GO:0030670; GO:0042535; GO:0042495; GO:0042116; GO:0042497; GO:0007165; GO:0005515; GO:0006954; GO:0006952; GO:0006955; GO:0004872; GO:0005886; GO:0045335; GO:0031410; GO:0045087; GO:0007250; GO:0016021; GO:0016020	NM_030682.1
mMC010213	BC037703	10.7658	-1.09805	-0.282251	-0.205355	-0.0768961	-6.49732	-1.67012	-1.21511	-0.321737	4.99838e-05	0.123782	0.250392	0.753834	0.00174872	0.422891	0.683654	0.953343	3	BC037703	Uncharacterized protein C1orf161 homolog [Source:UniProtKB/Swiss-Prot;Acc:Q8CI17]	NA	NM_172295.3
mMC011545	Slc22a2	10.3304	-1.09307	-0.160194	-0.0586089	-0.101585	-5.61133	-0.822365	-0.300872	-0.368751	0.000173017	0.428771	0.769263	0.719488	0.00350679	0.760813	0.946916	0.942459	17	Slc22a2	Solute carrier family 22 member 2 (Organic cation transporter 2) [Source:UniProtKB/Swiss-Prot;Acc:O70577]	GO:0005215; GO:0006812; GO:0015220; GO:0015695; GO:0015101; GO:0005887; GO:0015075; GO:0016020; GO:0016021; GO:0006810; GO:0006811	NM_013667.2
mMC006081	Ndfip1	7.44041	-1.08971	0.146843	-0.068376	0.215219	-5.38838	0.726105	-0.338103	0.752509	0.000240564	0.483317	0.74181	0.467937	0.00415347	0.796604	0.938453	0.860876	18	Ndfip1	NEDD4 family-interacting protein 1 (NEDD4 WW domain-binding protein 5) [Source:UniProtKB/Swiss-Prot;Acc:Q8R0W6]	GO:0005515; GO:0005794; GO:0016020; GO:0016021; GO:0005938; GO:0000139; GO:0050699; GO:0042130; GO:0048302; GO:0030173; GO:0045619; GO:0002761; GO:0032713; GO:0002829; GO:0048294; GO:0045732; GO:0050728	NA
mMC021344	Cdkn1a	11.1143	-1.08888	-1.01896	-0.343999	-0.67496	-4.71775	-4.41479	-1.49043	-2.06784	0.000676523	0.0011019	0.164918	0.0636469	0.0076816	0.0381984	0.591965	0.469875	17	Cdkn1a	Cyclin-dependent kinase inhibitor 1 (p21)(CDK-interacting protein 1)(Melanoma differentiation-associated protein) [Source:UniProtKB/Swiss-Prot;Acc:P39689]	GO:0005829; GO:0030332; GO:0009411; GO:0004861; GO:0045736; GO:0007050; GO:0043066; GO:0008285; GO:0030890; GO:0004860; GO:0051726; GO:0005515; GO:0005737; GO:0008270; GO:0046872; GO:0007049; GO:0006974; GO:0016301; GO:0043068; GO:0000307; GO:0005634	NA
mMC009312	Creg2	7.53383	-1.08838	0.0329338	0.668264	-0.63533	-4.99028	0.151004	3.06404	-2.05983	0.000441012	0.882775	0.0110715	0.0645261	0.00594541	0.970917	0.216803	0.472553	1	Creg2	Protein CREG2 Precursor [Source:UniProtKB/Swiss-Prot;Acc:Q8BGC9]	GO:0005737; GO:0005794; GO:0006418; GO:0004812; GO:0006412; GO:0000166; GO:0005524; GO:0005576; GO:0005783	NM_170597.4
mMC023918	Cuedc1	7.77759	-1.08608	-0.102217	-0.0135617	-0.0886552	-12.23	-1.15103	-0.152714	-0.705916	1.23063e-07	0.274731	0.881458	0.495286	5.10154e-05	0.625168	0.974967	0.870075	11	Cuedc1	CUE domain-containing protein 1 [Source:UniProtKB/Swiss-Prot;Acc:Q8R3V6]	GO:0008150; GO:0003674; GO:0005575	NM_198013.2
mMC009960	Afap1	11.0941	-1.0797	-0.198017	0.494016	-0.692033	-11.3745	-2.08608	5.2044	-5.15515	2.54471e-07	0.0616867	0.000317438	0.000342176	6.93976e-05	0.294634	0.0573941	0.0582787	5	Afap1	Actin filament-associated protein 1 (110 kDa actin filament-associated protein)(AFAP-110) [Source:UniProtKB/Swiss-Prot;Acc:Q80YS6]	GO:0003779; GO:0005856; GO:0017124; GO:0009966; GO:0005737	NM_027373.2
mMC001829	Pla2g4e	9.01963	-1.06689	-0.261014	0.067716	-0.32873	-13.4645	-3.29409	0.854598	-2.93356	4.6496e-08	0.00738718	0.411454	0.0139415	2.37573e-05	0.0982468	0.801075	0.262026	2	Pla2g4e	Cytosolic phospholipase A2 epsilon (cPLA2-epsilon)(EC 3.1.1.4)(Phospholipase A2 group IVE) [Source:UniProtKB/Swiss-Prot;Acc:Q50L42]	GO:0016020; GO:0005737; GO:0005829; GO:0005765; GO:0016787; GO:0005509; GO:0008152; GO:0016042; GO:0004623; GO:0009395; GO:0004620; GO:0005764	NM_177845.4
mMR026924	Gstp1	13.7034	-1.06416	0.103541	0.386925	-0.283384	-4.96568	0.483149	1.8055	-0.935041	0.000458181	0.6387	0.0991053	0.370339	0.00611214	0.882464	0.499022	0.811969	19	Gstp1	Glutathione S-transferase P 1 (Gst P1)(EC 2.5.1.18)(GST YF-YF)(GST-piB)(GST class-pi)(Preadipocyte growth factor) [Source:UniProtKB/Swiss-Prot;Acc:P19157]	GO:0008152; GO:0006749; GO:0016740; GO:0004364	NM_013541.1
mMC019601	Tuba1c	9.76063	-1.06326	-0.482552	0.0396329	-0.522185	-6.14552	-2.7891	0.229074	-2.13417	8.07992e-05	0.0180013	0.82312	0.0567906	0.00224714	0.152001	0.960047	0.449588	15	Tuba1c	Tubulin alpha-1C chain (Tubulin alpha-6 chain)(Alpha-tubulin 6)(Alpha-tubulin isotype M-alpha-6) [Source:UniProtKB/Swiss-Prot;Acc:P68373]	GO:0000166; GO:0051258; GO:0003924; GO:0005525; GO:0043234; GO:0005874; GO:0005198; GO:0005737; GO:0007017; GO:0007018	NM_009448.4
mMC004105	Aadat	8.91179	-1.05779	-0.409741	-0.116097	-0.293644	-10.9337	-4.23525	-1.20002	-2.14623	3.76942e-07	0.00147994	0.255963	0.0556223	9.10087e-05	0.0428967	0.687658	0.448634	8	Aadat	Kynurenine/alpha-aminoadipate aminotransferase mitochondrial Precursor (KAT/AadAT)(EC 2.6.1.7)(Kynurenine aminotransferase II)(Kynurenine--oxoglutarate aminotransferase II)(Kynurenine--oxoglutarate transaminase II)(2-aminoadipate transaminase)(EC 2.6.1.39)(2-aminoadipate aminotransferase)(Alpha-aminoadipate aminotransferase)(AadAT) [Source:UniProtKB/Swiss-Prot;Acc:Q9WVM8]	GO:0016769; GO:0009058; GO:0008483; GO:0030170; GO:0003824; GO:0005739; GO:0016740; GO:0016212; GO:0047536	NM_011834.2
mMC004613	Giyd2	10.7444	-1.05368	-0.0608992	-0.194682	0.133782	-7.56309	-0.437121	-1.39738	0.679006	1.28397e-05	0.670693	0.19053	0.511518	0.00075895	0.895685	0.62229	0.879199	7	Giyd2	GIY-YIG domain-containing protein 1 [Source:UniProtKB/Swiss-Prot;Acc:Q8BX32]	GO:0005622; GO:0008270; GO:0005515; GO:0004518; GO:0006281	NA
mMC016927	Tmod4	10.0212	-1.04441	0.119481	0.211393	-0.0919121	-7.30743	0.835976	1.47906	-0.454728	1.75676e-05	0.4214	0.167881	0.658369	0.000924624	0.755451	0.595533	0.927993	3	Tmod4	Tropomodulin-4 (Skeletal muscle tropomodulin)(Sk-Tmod) [Source:UniProtKB/Swiss-Prot;Acc:Q9JLH8]	GO:0005523; GO:0005737; GO:0005856; GO:0003779	NM_016712.3
mMC019847	Sox15	9.80013	-1.04057	-0.22367	-0.0449343	-0.178736	-5.14637	-1.10622	-0.222233	-0.62507	0.000346794	0.292825	0.828307	0.544993	0.00517623	0.643387	0.961006	0.892386	11	Sox15	Protein SOX-15 [Source:UniProtKB/Swiss-Prot;Acc:P43267]	GO:0043403; GO:0048627; GO:0005634; GO:0003682; GO:0030528; GO:0030154; GO:0000122; GO:0045944; GO:0003677; GO:0005515; GO:0005737; GO:0045843	NM_009235.1
mMC015692	Olfr669	10.2112	-1.03906	-0.0330338	-0.469882	0.436848	-7.97143	-0.253427	-3.60482	2.36979	7.90229e-06	0.80473	0.00430159	0.0377044	0.000574905	0.946976	0.144915	0.392422	7	Olfr669	olfactory receptor 669 [Source:RefSeq peptide;Acc:NP_667254]	GO:0016021; GO:0007165; GO:0004977; GO:0004984; GO:0004872; GO:0007186	NM_147043.1
mMC024641	Vbp1	7.96085	-1.03781	-0.0342304	-0.221911	0.18768	-7.40829	-0.244349	-1.58408	0.947332	1.55097e-05	0.811572	0.142191	0.364323	0.000856193	0.949571	0.561884	0.80756	X	Vbp1	Prefoldin subunit 3 (Von Hippel-Lindau-binding protein 1)(VHL-binding protein 1)(VBP-1) [Source:UniProtKB/Swiss-Prot;Acc:P61759]	GO:0016272; GO:0005634; GO:0005737; GO:0051082; GO:0006457	NM_011692.2
mMC020045	Rbm41	8.73021	-1.02586	-0.00722662	-0.0121403	0.00491371	-5.80158	-0.0408687	-0.0686573	0.0196495	0.000131327	0.968151	0.946525	0.984684	0.003051	0.991545	0.99122	0.996353	X	Rbm41	RNA-binding protein 41 (RNA-binding motif protein 41) [Source:UniProtKB/Swiss-Prot;Acc:Q8JZV4]	GO:0003676; GO:0003723; GO:0000166	NM_153586.1
mMC014313	Lcn3	10.17	-1.0252	-0.0366529	-0.0445506	0.00789769	-7.70954	-0.275632	-0.335023	0.0419959	1.07654e-05	0.788068	0.744067	0.967273	0.000693625	0.942226	0.939535	0.994089	2	Lcn3	Vomeronasal secretory protein 1 Precursor (Vomeronasal secretory protein I)(VNSP I)(Lipocalin-3) [Source:UniProtKB/Swiss-Prot;Acc:Q62471]	GO:0005215; GO:0005550; GO:0006629; GO:0042803; GO:0043621; GO:0006810; GO:0005488; GO:0005576	NM_010694.1
mMC007441	Mak16	11.0647	-1.01966	-0.632465	-0.235363	-0.397102	-5.65706	-3.50891	-1.30579	-1.55784	0.000161849	0.00507859	0.218934	0.148265	0.00341594	0.0804482	0.654346	0.620903	8	Mak16	Protein MAK16 homolog (Protein RBM13) [Source:UniProtKB/Swiss-Prot;Acc:Q8BGS0]	GO:0005634; GO:0005730	NM_026453.3
mMC020721	Dzip1	7.75826	-1.01723	-0.251761	-0.332739	0.0809788	-6.87467	-1.70146	-2.24874	0.386982	3.04008e-05	0.117622	0.0465732	0.706336	0.00128857	0.411968	0.374283	0.93971	14	Dzip1	Zinc finger protein DZIP1 (DAZ-interacting protein 1 homolog) [Source:UniProtKB/Swiss-Prot;Acc:Q8BMD2]	GO:0005622; GO:0005737; GO:0008270; GO:0046872; GO:0005515; GO:0007275; GO:0030154; GO:0005634; GO:0007283	NM_025943.2
mMC002102	H19	9.77457	-1.0158	-0.439209	0.291228	-0.730437	-4.5521	-1.96822	1.30508	-2.31457	0.000881944	0.0754237	0.219168	0.0415264	0.0088319	0.327948	0.654415	0.407311	7	H19	M.musculus H19 mRNAMCG11084 ; [Source:UniProtKB/TrEMBL;Acc:Q61639]	GO:0008285	NA
mMC018040	Zfp30	12.1504	-1.01206	-0.182557	0.195356	-0.377913	-6.55135	-1.18174	1.26459	-1.72982	4.64967e-05	0.262845	0.232802	0.112288	0.00167333	0.612226	0.667567	0.573261	7	Zfp30	Zinc finger protein 30 (Zfp-30) [Source:UniProtKB/Swiss-Prot;Acc:Q60585]	GO:0005634; GO:0006355; GO:0003676; GO:0005622; GO:0006350; GO:0046872; GO:0008270; GO:0003677	NM_013705.1
mMC022587	Sfrp1	8.21791	-1.01099	0.0887282	0.31364	-0.224912	-9.80289	0.86034	3.04117	-1.54208	1.10184e-06	0.408419	0.0115276	0.152022	0.000178003	0.745414	0.220813	0.625599	8	Sfrp1	Secreted frizzled-related protein 1 Precursor (sFRP-1) [Source:UniProtKB/Swiss-Prot;Acc:Q8C4U3]	GO:0001756; GO:0009952; GO:0005515; GO:0016055; GO:0007275; GO:0030154; GO:0030850; GO:0005576	NM_013834.3
mMC006113	Lrdd	9.86478	-1.01008	-0.00842273	0.0839442	-0.0923669	-7.34251	-0.0612267	0.610209	-0.474777	1.68203e-05	0.952305	0.55443	0.644465	0.000906095	0.987446	0.871783	0.925521	7	Lrdd	Leucine-rich repeat and death domain-containing protein [Source:UniProtKB/Swiss-Prot;Acc:Q9ERV7]	GO:0005634; GO:0006915; GO:0005515; GO:0005737; GO:0007165	NM_022654.1
mMC007629	Olfr1221	8.58772	-1.00045	-0.0963156	-0.166871	0.0705558	-5.7055	-0.549279	-0.951653	0.284521	0.000150852	0.594064	0.362224	0.781429	0.00326923	0.859379	0.768781	0.959192	2	Olfr1221	olfactory receptor 1221 [Source:RefSeq peptide;Acc:NP_667113]	GO:0004984; GO:0007165; GO:0016021; GO:0004872; GO:0007186	NM_146902.1
Gene probesets that are differentially regulated in (C57 NX compared to C57 HX) versus (CD1 NX compared to CD1 HX) (adjusted p-value <0.05, log fold-change > 1.5 or < -1.5)
Probe ID	Symbol	A (mean log expr)	Coef.C57NXvsCD1NX	Coef.C57NXvsC57HX	Coef.CD1NXvsCD1HX	Coef.Diff	t.C57NXvsCD1NX	t.C57NXvsC57HX	t.CD1NXvsCD1HX	t.Diff	p.value.C57NXvsCD1NX	p.value.C57NXvsC57HX	p.value.CD1NXvsCD1HX	p.value.Diff	p.value.adj.C57NXvsCD1NX	p.value.adj.C57NXvsC57HX	p.value.adj.CD1NXvsCD1HX	p.value.adj.Diff	Chr	Symbol	Descr	GO	Refseq
mMC016055	Prkcd	11.2076	0.809413	1.11258	-0.522103	1.63469	4.60545	6.33045	-2.9707	6.5769	0.000809416	6.26435e-05	0.0130557	4.49394e-05	0.00843228	0.00936286	0.232641	0.0185253	14	Prkcd	Protein kinase C delta type (EC 2.7.11.13)(nPKC-delta) [Source:UniProtKB/Swiss-Prot;Acc:P28867]	GO:0016301; GO:0019992; GO:0007242; GO:0046627; GO:0042100; GO:0043560; GO:0032613; GO:0032615; GO:0050732; GO:0005737; GO:0008270; GO:0004697; GO:0016740; GO:0046872; GO:0004674; GO:0000166; GO:0016020; GO:0005524; GO:0006468; GO:0004672; GO:0006917; GO:0004713; GO:0016064	NM_011103.2
mMC025250	Slc44a1	11.0511	0.969621	1.53413	-0.143446	1.67758	11.0789	17.5291	-1.63903	13.5539	3.30677e-07	3.078e-09	0.130175	4.3468e-08	8.35093e-05	3.38096e-05	0.547707	0.000477521	4	Slc44a1	Choline transporter-like protein 1 (Solute carrier family 44 member 1)(CD92 antigen) [Source:UniProtKB/Swiss-Prot;Acc:Q6X893]	GO:0006810; GO:0015871; GO:0015220; GO:0017153; GO:0006835; GO:0016021; GO:0016020	NM_133891.3
mMC024926	Cnp	12.691	0.872389	1.80569	-0.281491	2.08718	4.86805	10.076	-1.57075	8.23548	0.000533621	8.42724e-07	0.145247	5.82942e-06	0.00663133	0.000925774	0.567531	0.00559197	11	Cnp	2',3'-cyclic-nucleotide 3'-phosphodiesterase (CNPase)(CNP)(EC 3.1.4.37) [Source:UniProtKB/Swiss-Prot;Acc:P16330]	GO:0006952; GO:0017111; GO:0005624; GO:0016787; GO:0003824; GO:0042470; GO:0007409; GO:0000166; GO:0016020; GO:0005622; GO:0008344; GO:0016070; GO:0000226; GO:0031224; GO:0009214; GO:0004113	NA
mMC007886	Ddc	11.7172	0.723769	0.961765	-1.26628	2.22804	2.99233	3.97629	-5.23525	6.51355	0.0125661	0.00228117	0.000302911	4.89081e-05	0.0494163	0.0540665	0.0573941	0.0191886	11	Ddc	Aromatic-L-amino-acid decarboxylase (AADC)(EC 4.1.1.28)(DOPA decarboxylase)(DDC) [Source:UniProtKB/Swiss-Prot;Acc:O88533]	GO:0016829; GO:0004058; GO:0019752; GO:0006519; GO:0030170; GO:0009636; GO:0042423; GO:0016831; GO:0003824; GO:0007623	NM_016672.3
mMC016941	Lgi3	12.2357	0.492533	1.82637	-0.421596	2.24796	3.14784	11.6726	-2.69447	10.159	0.00955116	1.96533e-07	0.0212817	7.77658e-07	0.0405113	0.000359835	0.279233	0.00189844	14	Lgi3	Leucine-rich repeat LGI family member 3 Precursor (Leucine-rich glioma-inactivated protein 3)(Leubrin) [Source:UniProtKB/Swiss-Prot;Acc:Q8K406]	GO:0005488; GO:0006810; GO:0005576; GO:0005515; GO:0005215	NM_145219.3
mMC023448	Fa2h	9.16238	1.86756	2.09876	-0.317389	2.41614	12.9186	14.5178	-2.19549	11.8181	7.0781e-08	2.1547e-08	0.0510822	1.73601e-07	3.23985e-05	7.88999e-05	0.38698	0.000762837	8	Fa2h	Fatty acid 2-hydroxylase (EC 1.-.-.-)(Fatty acid alpha-hydroxylase) [Source:UniProtKB/Swiss-Prot;Acc:Q5MPP0]	GO:0016021; GO:0016020; GO:0020037; GO:0006633; GO:0005792; GO:0008610; GO:0005789; GO:0006810; GO:0005783; GO:0006665; GO:0016491; GO:0055114; GO:0046872; GO:0005506; GO:0022900	NM_178086.3
mMR027950	Mobp	13.055	2.12895	2.62715	-0.398385	3.02553	12.0303	14.8455	-2.2512	12.0892	1.45211e-07	1.7137e-08	0.0463743	1.3826e-07	5.59726e-05	7.88999e-05	0.374062	0.000759425	9	Mobp	Myelin-associated oligodendrocyte basic protein [Source:UniProtKB/Swiss-Prot;Acc:Q9D2P8]	GO:0000786; GO:0006334; GO:0003677; GO:0005739; GO:0019911; GO:0048471; GO:0005737	NM_008614.2,NM_001039364.2
mMC008724	Plp1	11.2205	2.47398	2.06233	-0.578968	2.64129	11.8924	9.91359	-2.7831	8.97792	1.63026e-07	9.87644e-07	0.0181935	2.57374e-06	5.94599e-05	0.000985631	0.263674	0.00403912	X	Plp1	Myelin proteolipid protein (PLP)(Lipophilin) [Source:UniProtKB/Swiss-Prot;Acc:P60202]	GO:0016020; GO:0016021; GO:0010001; GO:0007229; GO:0042552; GO:0043218; GO:0019911; GO:0022010; GO:0008366; GO:0048469; GO:0043209; GO:0042759; GO:0005515	NM_011123.2
mMC023623	Aldh1a1	11.2652	1.41984	1.30943	-1.31354	2.62297	6.55538	6.04564	-6.06459	8.56322	4.62474e-05	9.28841e-05	9.04512e-05	4.03623e-06	0.00167333	0.0112749	0.0358715	0.00521648	19	Aldh1a1	Retinal dehydrogenase 1 (RALDH 1)(RalDH1)(EC 1.2.1.36)(Aldehyde dehydrogenase family 1 member A1)(Aldehyde dehydrogenase, cytosolic)(ALHDII)(ALDH-E1) [Source:UniProtKB/Swiss-Prot;Acc:P24549]	GO:0055114; GO:0005737; GO:0016491; GO:0042904; GO:0002072; GO:0004028; GO:0043065; GO:0042572; GO:0001758; GO:0048048; GO:0042493; GO:0042573; GO:0008152	NM_013467.3
mMR027728	Dhcr24	10.2329	2.03387	-0.204503	-2.20582	2.00131	10.6356	-1.06939	-11.5347	7.40011	4.95467e-07	0.308366	2.2131e-07	1.56665e-05	0.000109273	0.658819	0.00378216	0.0104306	4	Dhcr24	24-dehydrocholesterol reductase Precursor (EC 1.3.1.-)(3-beta-hydroxysterol delta-24-reductase) [Source:UniProtKB/Swiss-Prot;Acc:Q8VCH6]	GO:0016628; GO:0003824; GO:0050660; GO:0000139; GO:0005783; GO:0005789; GO:0006695; GO:0008610; GO:0006979; GO:0019899; GO:0006916; GO:0055114; GO:0016491; GO:0005794; GO:0008203; GO:0006694; GO:0016126; GO:0016044; GO:0008104; GO:0031639; GO:0042987; GO:0043588; GO:0043154; GO:0009888; GO:0042605; GO:0030539; GO:0016125; GO:0016021; GO:0016020; GO:0005634	NM_053272.2
mMC006150	Mbp	13.7471	1.74051	1.21819	-0.652777	1.87097	10.8298	7.57981	-4.06171	8.2318	4.14324e-07	1.25824e-05	0.00197594	5.85386e-06	9.78828e-05	0.00397886	0.104039	0.00559197	18	Mbp	Myelin basic protein (MBP)(Myelin A1 protein) [Source:UniProtKB/Swiss-Prot;Acc:P04370]	GO:0042995; GO:0043025; GO:0005737; GO:0005886; GO:0050771; GO:0042552; GO:0043218; GO:0043209; GO:0019911; GO:0033269; GO:0005634; GO:0016020	NM_001025259.2,NM_001025258.2,NM_001025256.2,NM_001025255.2,NM_001025254.2,NM_001025251.2,NM_010777.3
mMC014678	Mal	10.5929	2.54481	2.89517	-0.74352	3.63869	23.0769	26.254	-6.74239	23.332	1.73e-10	4.4e-11	3.61149e-05	1.54e-10	5.124e-07	9.7436e-07	0.0293882	3.38582e-06	2	Mal	Myelin and lymphocyte protein (T-lymphocyte maturation-associated protein) [Source:UniProtKB/Swiss-Prot;Acc:O09198]	GO:0016324; GO:0006917; GO:0005794; GO:0005886; GO:0000139; GO:0016021; GO:0016020	NM_010762.4
mMC018392	Cnksr3	8.9762	1.07775	1.09242	-0.54062	1.63304	5.07102	5.14003	-2.54371	5.43323	0.000389291	0.000350175	0.027774	0.000225006	0.00555397	0.0211365	0.30771	0.0489465	10	Cnksr3	Connector enhancer of kinase suppressor of ras 3 (CNKSR family member 3)(Membrane-associated guanylate kinase-interacting protein-like 1)(Maguin-like protein) [Source:UniProtKB/Swiss-Prot;Acc:Q8BMA3]	GO:0016020; GO:0009966; GO:0005515; GO:0005737	NM_172546.2
mMC011658	Ugt8a	12.9591	0.997591	2.01756	-0.228235	2.24579	5.42208	10.9658	-1.2405	8.63114	0.000228771	3.66147e-07	0.241239	3.74523e-06	0.00406661	0.000574615	0.675105	0.00521648	3	Ugt8a	2-hydroxyacylsphingosine 1-beta-galactosyltransferase Precursor (EC 2.4.1.45)(UDP-galactose-ceramide galactosyltransferase)(Ceramide UDP-galactosyltransferase)(Cerebroside synthase) [Source:UniProtKB/Swiss-Prot;Acc:Q64676]	GO:0042552; GO:0016758; GO:0008152; GO:0016757; GO:0016740; GO:0003851; GO:0016021; GO:0016020; GO:0008120; GO:0009247	NM_011674.4
mMC011633	Gjc2	8.43138	2.0167	1.73166	-0.061357	1.79302	13.6947	11.7592	-0.416655	8.6096	3.9124e-08	1.82515e-07	0.685146	3.83498e-06	2.19595e-05	0.000359835	0.920575	0.00521648	11	Gjc2	Gap junction gamma-2 protein (Gap junction alpha-12 protein)(Connexin-47)(Cx47) [Source:UniProtKB/Swiss-Prot;Acc:Q8BQU6]	GO:0007267; GO:0007154; GO:0005921; GO:0005922; GO:0030054; GO:0005243; GO:0016021; GO:0016020; GO:0005886	NM_080454.3,NM_175452.3
mMC007691	Dcx	11.1799	-1.31502	-0.756165	0.915775	-1.67194	-6.32897	-3.63929	4.40746	-5.68991	6.277e-05	0.00405327	0.00111515	0.000154301	0.00196456	0.0713006	0.0893785	0.039302	X	Dcx	Neuronal migration protein doublecortin (Lissencephalin-X)(Lis-X)(Doublin) [Source:UniProtKB/Swiss-Prot;Acc:O88809]	GO:0007275; GO:0007420; GO:0030154; GO:0001764; GO:0007399; GO:0048675; GO:0021952; GO:0048813; GO:0005737; GO:0005622; GO:0005515; GO:0007242	NA
mMC018332	Pdlim2	8.05447	1.16633	1.13901	-0.446668	1.58568	6.46668	6.31522	-2.47654	6.21671	5.20848e-05	6.39595e-05	0.0312622	7.32191e-05	0.00177695	0.00946919	0.323521	0.0259467	14	Pdlim2	PDZ and LIM domain protein 2 (PDZ-LIM protein mystique) [Source:UniProtKB/Swiss-Prot;Acc:Q8R1G6]	GO:0005856; GO:0005515; GO:0046872; GO:0005737; GO:0008270	NM_145978.1
mMC004494	Hapln4	9.46505	0.643524	1.4704	-0.633334	2.10374	3.23163	7.38403	-3.18046	7.47022	0.0082426	1.59798e-05	0.00901832	1.43759e-05	0.0365929	0.00444419	0.200548	0.00987039	8	Hapln4	Hyaluronan and proteoglycan link protein 4 Precursor (Brain link protein 2)(Link protein 4) [Source:UniProtKB/Swiss-Prot;Acc:Q80WM4]	GO:0007155; GO:0005576; GO:0008150; GO:0003674; GO:0005488; GO:0005578; GO:0005615; GO:0005575; GO:0005540	NM_177900.4
mMC012641	Cldn11	11.0167	2.3616	1.78724	-0.468727	2.25597	14.3701	10.8752	-2.85215	9.70668	2.3927e-08	3.97529e-07	0.016101	1.21275e-06	1.63947e-05	0.000582274	0.253206	0.00247095	3	Cldn11	Claudin-11 (Oligodendrocyte transmembrane protein)(Oligodendrocyte-specific protein) [Source:UniProtKB/Swiss-Prot;Acc:Q60771]	GO:0005515; GO:0042802; GO:0030054; GO:0005886; GO:0016020; GO:0016021; GO:0008366; GO:0016338; GO:0007283; GO:0005923; GO:0005887; GO:0007155; GO:0005198	NM_008770.2
mMC002293	A230069A22Rik	8.66864	1.50923	1.62575	0.0522326	1.57352	11.1038	11.9611	0.384289	8.18603	3.23388e-07	1.53875e-07	0.708273	6.16777e-06	8.35093e-05	0.000359835	0.928511	0.00564634	4	A230069A22Rik	Transmembrane protein 88B [Source:UniProtKB/Swiss-Prot;Acc:Q3TYP4]	GO:0016021; GO:0016020	NA
mMC007086	Polr2e	8.40574	-5.35988	0.234821	4.81808	-4.58326	-9.83763	0.430994	8.84319	-5.94832	1.06453e-06	0.675006	2.97349e-06	0.000106535	0.000174264	0.897339	0.00933295	0.031209	10	Polr2e	DNA-directed RNA polymerases I, II, and III subunit RPABC1 (RNA polymerases I, II, and III subunit ABC1)(DNA-directed RNA polymerase II subunit E)(RPB5) [Source:UniProtKB/Swiss-Prot;Acc:Q80UW8]	GO:0003899; GO:0006350; GO:0003677; GO:0005634	NM_025554.2
mMC005722	Mag	12.4973	1.24971	2.16761	-0.158524	2.32613	8.42254	14.6088	-1.06839	11.0854	4.71984e-06	2.021e-08	0.308799	3.28755e-07	0.00042203	7.88999e-05	0.730134	0.00120385	7	Mag	Myelin-associated glycoprotein Precursor (Siglec-4a) [Source:UniProtKB/Swiss-Prot;Acc:P20917]	GO:0005529; GO:0016021; GO:0016020; GO:0043209; GO:0007155; GO:0005515	NM_010758.2
mMC019586	Mog	8.42468	2.08634	1.70859	-0.52965	2.23824	12.0512	9.86922	-3.05938	9.1419	1.42706e-07	1.03179e-06	0.0111629	2.16389e-06	5.59726e-05	0.000985631	0.217623	0.00365714	17	Mog	Myelin-oligodendrocyte glycoprotein Precursor [Source:UniProtKB/Swiss-Prot;Acc:Q61885]	GO:0004965; GO:0001649; GO:0016020; GO:0016021	NM_010814.2
mMC015377	Slc45a3	7.74544	0.882226	1.121	-0.477249	1.59825	7.34082	9.32759	-3.97109	9.40359	1.68555e-05	1.78327e-06	0.00230127	1.64898e-06	0.000906095	0.00131573	0.111015	0.00301914	1	Slc45a3	Solute carrier family 45 member 3 (Prostate cancer-associated protein 6)(Prostein) [Source:UniProtKB/Swiss-Prot;Acc:Q8K0H7]	GO:0006835; GO:0017153; GO:0006810; GO:0016020; GO:0016021	NM_145977.1
mMR029085	Dcx	11.4822	-1.27764	-1.02243	0.850837	-1.87327	-7.08659	-5.67102	4.71926	-7.34704	2.3175e-05	0.000158594	0.000674895	1.67264e-05	0.00107877	0.0146069	0.0768296	0.0108087	X	Dcx	Neuronal migration protein doublecortin (Lissencephalin-X)(Lis-X)(Doublin) [Source:UniProtKB/Swiss-Prot;Acc:O88809]	GO:0007275; GO:0007420; GO:0030154; GO:0001764; GO:0007399; GO:0048675; GO:0021952; GO:0048813; GO:0005737; GO:0005622; GO:0005515; GO:0007242	NA
mMC005209	Plekhh1	11.0569	0.724754	1.43992	-0.161614	1.60153	3.90594	7.76021	-0.87099	6.10318	0.00256933	1.01342e-05	0.402832	8.57032e-05	0.0169738	0.00359128	0.796164	0.028969	12	Plekhh1	Pleckstrin homology domain-containing family H member 1 [Source:UniProtKB/Swiss-Prot;Acc:Q80TI1]	GO:0005488; GO:0005856	NA

## Sheet: GO Categories
ST2: TOPGO Analysis of Differentely Regulated Probe Sets
Downregulated gene probesets in C57 HX compared to C57 NX (adjusted p-value <0.01, log fold-change > 1)
GO.ID	Term	Annotated	Significant	Expected	Fisher	type	Fisher adj	Significant Genes
GO:0043209	myelin sheath	40	5	0.09	2e-08	CC	1.2605e-05	Cnp Plp1 Mbp Gjc2 Mag
GO:0030054	cell junction	676	7	1.45	0.00047	CC	0.0740544	Prkcd Lgi3 Lims2 Gjb1 Gjc2 Pdlim2 Cldn11
GO:0005921	gap junction	30	2	0.06	0.00186	CC	0.187165	Gjb1 Gjc2
GO:0005911	cell-cell junction	266	4	0.57	0.00239	CC	0.187165	Prkcd Gjb1 Gjc2 Cldn11
GO:0016020	membrane	6575	22	14.07	0.00457	CC	0.26793	Scn2b Prkcd Slc44a1 Plxnb3 Cnp Nat8l Fa2h Pnkd Plp1 Lims2 Mbp Mal Gjb1 Bfsp2 Ugt8a Gjc2 Pdlim2 Atp10b Cldn11 Mag Mog Slc45a3
GO:0044304	main axon	49	2	0.1	0.0049	CC	0.280748	Mbp Mag
GO:0042995	cell projection	1265	7	2.71	0.01582	CC	0.59601	Gamt Cnp Lgi3 Mbp Gsn Bcas1 Mag
GO:0005925	focal adhesion	94	2	0.2	0.01717	CC	0.620886	Lims2 Pdlim2
GO:0005783	endoplasmic reticulum	991	6	2.12	0.01724	CC	0.620886	Prkcd Nat8l Fa2h Mal Gjb1 Atp10b
GO:0005741	mitochondrial outer membrane	97	2	0.21	0.01821	CC	0.628869	Slc44a1 Cnp
GO:0007272	ensheathment of neurons	82	6	0.17	1.7e-08	BP	1.2605e-05	Fa2h Plp1 Mbp Mal Ugt8a Cldn11
GO:0008366	axon ensheathment	82	6	0.17	1.7e-08	BP	1.2605e-05	Fa2h Plp1 Mbp Mal Ugt8a Cldn11
GO:0001508	regulation of action potential	145	7	0.31	1.7e-08	BP	1.2605e-05	Scn2b Fa2h Plp1 Mbp Mal Ugt8a Cldn11
GO:0019228	regulation of action potential in neuron	103	6	0.22	6.6e-08	BP	3.32772e-05	Fa2h Plp1 Mbp Mal Ugt8a Cldn11
GO:0042552	myelination	80	5	0.17	6.4e-07	BP	0.000268907	Fa2h Plp1 Mbp Mal Ugt8a
GO:0042391	regulation of membrane potential	266	7	0.56	1.1e-06	BP	0.000396157	Scn2b Fa2h Plp1 Mbp Mal Ugt8a Cldn11
GO:0035637	multicellular organismal signaling	527	8	1.11	1e-05	BP	0.00280111	Scn2b Nat8l Fa2h Plp1 Mbp Mal Ugt8a Cldn11
GO:0009636	response to toxin	65	4	0.14	1e-05	BP	0.00280111	Scn2b Cnp Mbp Gjc2
GO:0019226	transmission of nerve impulse	505	7	1.06	7e-05	BP	0.017647	Nat8l Fa2h Plp1 Mbp Mal Ugt8a Cldn11
GO:0006873	cellular ion homeostasis	569	7	1.2	0.00015	BP	0.0343773	Scn2b Fa2h Plp1 Mbp Mal Ugt8a Cldn11
Upregulated gene probesets in C57 HX compared to C57 NX (adjusted p-value <0.01, log fold-change < -1)
GO.ID	Term	Annotated	Significant	Expected	Fisher	type	Fisher adj	Significant Genes
GO:0016607	nuclear speck	53	1	0.02	0.02	CC	1	Zcchc12
GO:0071013	catalytic step 2 spliceosome	66	1	0.03	0.025	CC	1	Hnrnph1
GO:0005681	spliceosomal complex	114	1	0.04	0.044	CC	1	Hnrnph1
GO:0044424	intracellular part	9283	6	3.61	0.048	CC	1	Eef1e1 S100a8 Zcchc12 Pafah1b3 Hnrnph1 Pkia
GO:0005622	intracellular	9456	6	3.68	0.053	CC	1	Eef1e1 S100a8 Zcchc12 Pafah1b3 Hnrnph1 Pkia
GO:0016604	nuclear body	141	1	0.05	0.054	CC	1	Zcchc12
GO:0005634	nucleus	4449	4	1.73	0.062	CC	1	Eef1e1 Zcchc12 Hnrnph1 Pkia
GO:0005737	cytoplasm	7127	5	2.77	0.078	CC	1	Eef1e1 S100a8 Pafah1b3 Hnrnph1 Pkia
GO:0005856	cytoskeleton	1419	2	0.55	0.099	CC	1	S100a8 Hnrnph1
GO:0015629	actin cytoskeleton	293	1	0.11	0.109	CC	1	Hnrnph1
GO:0016042	lipid catabolic process	181	2	0.08	0.0028	BP	1	Pafah1b3 Inpp5f
GO:0008152	metabolic process	7511	7	3.46	0.0072	BP	1	Eef1e1 S100a8 Zcchc12 Pafah1b3 Hnrnph1 Pkia Inpp5f
GO:0009395	phospholipid catabolic process	30	1	0.01	0.0137	BP	1	Inpp5f
GO:0014896	muscle hypertrophy	31	1	0.01	0.0142	BP	1	Inpp5f
GO:0043500	muscle adaptation	35	1	0.02	0.016	BP	1	Inpp5f
GO:0007159	leukocyte cell-cell adhesion	36	1	0.02	0.0165	BP	1	S100a8
GO:0042308	negative regulation of protein import in...	37	1	0.02	0.0169	BP	1	Pkia
GO:0043484	regulation of RNA splicing	37	1	0.02	0.0169	BP	1	Hnrnph1
GO:2001022	positive regulation of response to DNA d...	40	1	0.02	0.0183	BP	1	Eef1e1
GO:0043065	positive regulation of apoptotic process	483	2	0.22	0.019	BP	1	Eef1e1 S100a8
Downregulated gene probesets in CD1 HX compared to CD1 NX (adjusted p-value <0.01, log fold-change > 1)
GO.ID	Term	Annotated	Significant	Expected	Fisher	type	Fisher adj	Significant Genes
GO:0016591	DNA-directed RNA polymerase II	holoenzy...	67	1	0.01	0.013	CC	1
GO:0000428	DNA-directed RNA polymerase complex	73	1	0.01	0.014	CC	1	Polr2e
GO:0055029	nuclear DNA-directed RNA polymerase comp...	73	1	0.01	0.014	CC	1	Polr2e
GO:0030880	RNA polymerase complex	74	1	0.01	0.014	CC	1	Polr2e
GO:0045177	apical part of cell	277	1	0.05	0.053	CC	1	Chl1
GO:0005578	proteinaceous extracellular matrix	311	1	0.06	0.059	CC	1	Chl1
GO:0031012	extracellular matrix	347	1	0.07	0.066	CC	1	Chl1
GO:0030425	dendrite	376	1	0.07	0.071	CC	1	Chl1
GO:0044451	nucleoplasm part	650	1	0.13	0.121	CC	1	Polr2e
GO:0005654	nucleoplasm	726	1	0.14	0.135	CC	1	Polr2e
GO:0007156	homophilic cell adhesion	58	1	0.01	0.011	BP	1	Chl1
GO:0008344	adult locomotory behavior	77	1	0.02	0.015	BP	1	Chl1
GO:0001764	neuron migration	99	1	0.02	0.019	BP	1	Chl1
GO:0043524	negative regulation of neuron apoptotic ...	104	1	0.02	0.02	BP	1	Chl1
GO:1901215	negative regulation of neuron death	118	1	0.02	0.023	BP	1	Chl1
GO:0030534	adult behavior	120	1	0.02	0.024	BP	1	Chl1
GO:0007411	axon guidance	139	1	0.03	0.027	BP	1	Chl1
GO:0007626	locomotory behavior	153	1	0.03	0.03	BP	1	Chl1
GO:0043523	regulation of neuron apoptotic process	162	1	0.03	0.032	BP	1	Chl1
GO:0050890	cognition	165	1	0.03	0.032	BP	1	Chl1
Upregulated gene probesets in CD1 HX compared to CD1 NX (adjusted p-value <0.01, log fold-change < -1)
GO.ID	Term	Annotated	Significant	Expected	Fisher	type	Fisher adj	Significant Genes
GO:0016234	inclusion body	32	1	0.01	0.0062	CC	0.424097	Mt3
GO:0005778	peroxisomal membrane	42	1	0.01	0.0081	CC	0.424097	Slc25a17
GO:0031903	microbody membrane	42	1	0.01	0.0081	CC	0.424097	Slc25a17
GO:0044438	microbody part	52	1	0.01	0.0101	CC	0.424097	Slc25a17
GO:0044439	peroxisomal part	52	1	0.01	0.0101	CC	0.424097	Slc25a17
GO:0008021	synaptic vesicle	99	1	0.02	0.0191	CC	0.501536	Mt3
GO:0005777	peroxisome	121	1	0.02	0.0234	CC	0.501536	Slc25a17
GO:0042579	microbody	121	1	0.02	0.0234	CC	0.501536	Slc25a17
GO:0031301	integral to organelle membrane	137	1	0.03	0.0264	CC	0.520941	Slc25a17
GO:0044444	cytoplasmic part	4687	3	0.91	0.0281	CC	0.544005	Mt3 Dhcr24 Slc25a17
GO:0043154	negative regulation of cysteine-type end...	60	2	0.01	4.6e-05	BP	0.060504	Mt3 Dhcr24
GO:2000117	negative regulation of cysteine-type end...	65	2	0.01	5.4e-05	BP	0.060504	Mt3 Dhcr24
GO:0008203	cholesterol metabolic process	91	2	0.02	0.00011	BP	0.060504	Mt3 Dhcr24
GO:0055114	oxidation-reduction process	750	3	0.15	0.00012	BP	0.060504	Mt3 Dhcr24 Slc25a17
GO:0016125	sterol metabolic process	98	2	0.02	0.00012	BP	0.060504	Mt3 Dhcr24
GO:0044242	cellular lipid catabolic process	108	2	0.02	0.00015	BP	0.0612243	Mt3 Slc25a17
GO:0006629	lipid metabolic process	836	3	0.17	0.00017	BP	0.0612243	Mt3 Dhcr24 Slc25a17
GO:0010951	negative regulation of endopeptidase act...	128	2	0.03	0.00021	BP	0.0661763	Mt3 Dhcr24
GO:0043281	regulation of cysteine-type endopeptidas...	150	2	0.03	0.00029	BP	0.078151	Mt3 Dhcr24
GO:2000116	regulation of cysteine-type endopeptidas...	156	2	0.03	0.00031	BP	0.078151	Mt3 Dhcr24
Upregulated gene probesets in C57 NX compared to CD1 NX (adjusted p-value <0.01, log fold-change > 1)
GO.ID	Term	Annotated	Significant	Expected	Fisher	type	Fisher adj	Significant Genes
GO:0044444	cytoplasmic part	4687	139	87.22	8e-11	CC	2.0168e-07	Coq10b Nudt6 Ablim2 Ank3 Rnd2 Itm2b Mipep Coq2 Picalm Usp30 Eif3e Fars2 Hk1 Abcf1 Mtch2 Ddah1 Zfyve27 Acsl6 Fut9 Cx3cl1 Cd3eap Nrsn1 Cyb561 Chst1 Fbxl5 Mrpl13 Serpinh1 Gpd1 Ndufb8 Cln5 Ndufaf1 Habp4 Sidt2 Prdx6 Spp1 D10Jhu81e Slc35a5 Acly Cpe Sdhc Srxn1 Sspn B2m Phtf1 Ndfip2 Hspa9 Map2k4 Dctn1 Lonp2 Fut10 Fa2h Smcr7l Srpr Mobp Gabarapl1 Tprkb Ahcy Ogdh Gnai2 Dhcr24 Klc1 Uap1 Map4k2 Pla2g12a Rpl29…
GO:0005737	cytoplasm	7127	177	132.62	7.8e-08	CC	9.8319e-05	Pdgfb Coq10b Nudt6 Ablim2 Plekha1 Ank3 Rnd2 Adssl1 Itm2b Mipep Coq2 Picalm Usp30 Eif3e Nedd4l Fars2 Hk1 Abcf1 Mtch2 Ddah1 Zfyve27 Acsl6 Fut9 Cx3cl1 Cd3eap Nrsn1 Cyb561 Chst1 Gltp Htra1 Fbxl5 Mrpl13 Serpinh1 Gpd1 Ndufb8 Cln5 Ndufaf1 Herc3 Habp4 Sidt2 Prdx6 Sparc Spp1 D10Jhu81e Slc35a5 Acly Cpe Itpa Sdhc Srxn1 Sult4a1 Rnf187 Sspn B2m Phtf1 Ndfip2 Hspa9 Map2k4 Dctn1 Lonp2 Fut10 Zfp367 1110018G07Rik …
GO:0005622	intracellular	9456	217	175.96	1.6e-07	CC	0.000134453	Pdgfb Coq10b Nudt6 Ablim2 Parp8 Plekha1 Kndc1 Ank3 Rnd2 Adssl1 Itm2b Mipep Coq2 Picalm Usp30 Hey1 Rec8 Eif3e Nedd4l Fars2 Hk1 Abcf1 Mtch2 Ddah1 Zfyve27 Acsl6 Fut9 Cx3cl1 Fam126b Cd3eap Nrsn1 Cyb561 Chst1 Gltp Htra1 Fbxl5 Mrpl13 Serpinh1 Gpd1 Ndufb8 Bccip Cln5 Ndufaf1 Herc3 Habp4 Sidt2 Prdx6 Sparc Spp1 D10Jhu81e Slc35a5 Acly Cpe Itpa Sdhc Srxn1 Sult4a1 Zfp385b Rnf187 Sspn B2m Phtf1 Rapgefl1 Ndfip2…
GO:0044424	intracellular part	9283	210	172.74	2.3e-06	CC	0.00144958	Pdgfb Coq10b Nudt6 Ablim2 Plekha1 Kndc1 Ank3 Rnd2 Adssl1 Itm2b Mipep Coq2 Picalm Usp30 Hey1 Rec8 Eif3e Nedd4l Fars2 Hk1 Abcf1 Mtch2 Ddah1 Zfyve27 Acsl6 Fut9 Cx3cl1 Cd3eap Nrsn1 Cyb561 Chst1 Gltp Htra1 Fbxl5 Mrpl13 Serpinh1 Gpd1 Ndufb8 Bccip Cln5 Ndufaf1 Herc3 Habp4 Sidt2 Prdx6 Sparc Spp1 D10Jhu81e Slc35a5 Acly Cpe Itpa Sdhc Srxn1 Sult4a1 Zfp385b Rnf187 Sspn B2m Phtf1 Ndfip2 Hspa9 Map2k4 Dctn1 Tpr…
GO:0005739	mitochondrion	1305	46	24.28	1.8e-05	CC	0.0090756	Coq10b Nudt6 Mipep Coq2 Usp30 Fars2 Hk1 Mtch2 Ddah1 Acsl6 Cd3eap Mrpl13 Gpd1 Ndufb8 Ndufaf1 Prdx6 D10Jhu81e Acly Sdhc Ndfip2 Hspa9 Smcr7l Mobp Ogdh Glrx Bcl2l2 Abcg1 Mtif2 Iars2 Nudt19 Slc25a4 Fh1 Hmgcs2 Rere Bckdhb Prdx2 Aatk Ccdc136 Slc25a3 Slc25a18 Idh2 Ctsb Fastkd3 Slc25a17 Mrpl36 Cyb5
GO:0043226	organelle	8152	186	151.7	2.4e-05	CC	0.010084	Coq10b Nudt6 Ablim2 Plekha1 Ank3 Rnd2 Itm2b Mipep Coq2 Picalm Usp30 Hey1 Rec8 Eif3e Nedd4l Fars2 Hk1 Abcf1 Mtch2 Ddah1 Zfyve27 Acsl6 Fut9 Cd3eap Nrsn1 Cyb561 Chst1 Mrpl13 Serpinh1 Gpd1 Ndufb8 Bccip Cln5 Ndufaf1 Herc3 Habp4 Sidt2 Prdx6 Sparc Spp1 D10Jhu81e Slc35a5 Acly Cpe Sdhc Zfp385b Rnf187 Sspn B2m Phtf1 Ndfip2 Hspa9 Map2k4 Dctn1 Tpr Lonp2 Fut10 Zfp367 Gltscr2 1110018G07Rik Fa2h Smcr7l Srpr Mob…
GO:0043229	intracellular organelle	8106	184	150.84	4.3e-05	CC	0.0154861	Coq10b Nudt6 Ablim2 Plekha1 Ank3 Rnd2 Itm2b Mipep Coq2 Picalm Usp30 Hey1 Rec8 Eif3e Nedd4l Fars2 Hk1 Abcf1 Mtch2 Ddah1 Zfyve27 Acsl6 Fut9 Cd3eap Nrsn1 Cyb561 Chst1 Mrpl13 Serpinh1 Gpd1 Ndufb8 Bccip Cln5 Ndufaf1 Herc3 Habp4 Sidt2 Prdx6 Sparc D10Jhu81e Slc35a5 Acly Cpe Sdhc Zfp385b Rnf187 Sspn B2m Phtf1 Ndfip2 Hspa9 Map2k4 Dctn1 Tpr Lonp2 Fut10 Zfp367 Gltscr2 1110018G07Rik Fa2h Smcr7l Srpr Mobp Gab…
GO:0043227	membrane-bounded organelle	7333	169	136.46	6.5e-05	CC	0.0204831	Coq10b Nudt6 Ablim2 Plekha1 Ank3 Rnd2 Itm2b Mipep Coq2 Picalm Usp30 Hey1 Rec8 Eif3e Nedd4l Fars2 Hk1 Abcf1 Mtch2 Ddah1 Zfyve27 Acsl6 Fut9 Cd3eap Nrsn1 Chst1 Mrpl13 Serpinh1 Gpd1 Ndufb8 Bccip Cln5 Ndufaf1 Herc3 Habp4 Sidt2 Prdx6 Sparc D10Jhu81e Slc35a5 Acly Cpe Sdhc Zfp385b Rnf187 Sspn B2m Phtf1 Ndfip2 Hspa9 Map2k4 Tpr Lonp2 Fut10 Zfp367 Gltscr2 1110018G07Rik Fa2h Smcr7l Srpr Mobp Gabarapl1 Tprkb …
GO:0043209	myelin sheath	40	6	0.74	8.9e-05	CC	0.0249299	Tspan2 Plp1 Mbp Gjc2 Mag Serinc5
GO:0005623	cell	11460	239	213.25	0.00017	CC	0.0349062	Pdgfb Coq10b Nudt6 Ablim2 Parp8 Plekha1 Kndc1 Ank3 Rnd2 Adssl1 Itm2b Mipep Coq2 Picalm Usp30 Ptpdc1 Hey1 Scn2b Rec8 Eif3e Nedd4l Fars2 Hk1 Abcf1 Mtch2 Ddah1 Zfyve27 Acsl6 Fut9 Cx3cl1 Tspan2 Slc12a2 Fam126b Cd3eap Nrsn1 Cyb561 Chst1 Gltp Htra1 Fbxl5 Mrpl13 Serpinh1 Gpd1 Ndufb8 Bccip Cln5 Ndufaf1 Kirrel3 Herc3 Habp4 Sidt2 Prdx6 Sparc Spp1 D10Jhu81e Slc35a5 Acly Cpe Itpa Sdhc Srxn1 Sult4a1 Zfp385b R…
GO:0006091	generation of precursor metabolites and ...	237	14	4.4	0.00014	BP	0.0349062	Hk1 Cyb561 Ndufb8 Sdhc Fa2h Ogdh Glrx Sorbs1 Il6st Fh1 Idh2 Pfkl Fastkd3 Cyb5
GO:0009056	catabolic process	1488	46	27.61	0.00037	BP	0.0638653	Usp30 Eif3e Nedd4l Hk1 Fbxl5 Gpd1 Herc3 Prdx6 Cpe Itpa Sdhc Rnf187 Lonp2 1110018G07Rik Iah1 Srpr Gabarapl1 Xrn2 Ahcy Ogdh Gnai2 Dhcr24 Usp39 Pla2g12a Tmem74 Exosc9 Abhd4 Sgsm1 Enpp5 Abcg1 Atf7ip Fh1 Atg3 Ubr3 Bckdhb Prdx2 Pxk Gtpbp4 Rab3a Ahsa1 Rasa1 Idh2 Rerg Pfkl Slc25a17 Gnaq
GO:1901264	carbohydrate derivative transport	34	5	0.63	0.00038	BP	0.0638653	Gltp Slc35a5 Abcg1 Slc25a4 Slc25a17
GO:0007009	plasma membrane organization	81	7	1.5	0.00076	BP	0.119748	Ank3 Zfyve27 Fa2h Gpr158 Sorbs1 Wasl Pacsin1
GO:0061024	membrane organization	291	14	5.4	0.00111	BP	0.162605	Ank3 Picalm Zfyve27 Cpe Fa2h Smcr7l Fcer1g Dhcr24 Mbp Gpr158 Sorbs1 Wasl Rab3a Pacsin1
GO:0006084	acetyl-CoA metabolic process	44	5	0.82	0.00128	BP	0.162605	Acly Sdhc Ogdh Fh1 Idh2
GO:0045333	cellular respiration	65	6	1.21	0.00128	BP	0.162605	Ndufb8 Sdhc Ogdh Fh1 Idh2 Fastkd3
GO:0042391	regulation of membrane potential	266	13	4.94	0.00144	BP	0.172869	Ank3 Scn2b Nedd4l Cx3cl1 Rims2 Fa2h Plp1 Mbp Mal Ntsr2 Cldn11 Serinc5 Gnaq
GO:0001508	regulation of action potential	145	9	2.69	0.00154	BP	0.17647	Ank3 Scn2b Fa2h Plp1 Mbp Mal Cldn11 Serinc5 Gnaq
GO:0044248	cellular catabolic process	1260	38	23.38	0.00197	BP	0.212346	Usp30 Eif3e Nedd4l Fbxl5 Herc3 Prdx6 Cpe Itpa Sdhc Rnf187 Lonp2 1110018G07Rik Srpr Gabarapl1 Xrn2 Ahcy Ogdh Gnai2 Usp39 Tmem74 Exosc9 Sgsm1 Enpp5 Atf7ip Fh1 Atg3 Ubr3 Bckdhb Prdx2 Pxk Gtpbp4 Rab3a Ahsa1 Rasa1 Idh2 Rerg Slc25a17 Gnaq
Upregulated gene probesets in CD1 NX compared to C57 NX (adjusted p-value <0.01, log fold-change < -1)
GO.ID	Term	Annotated	Significant	Expected	Fisher	type	Fisher adj	Significant Genes
GO:0032991	macromolecular complex	3015	16	8.99	0.011	CC	0.364882	Lrp6 Kcnd2 Gstp1 Vbp1 Xpot Frg1 Shoc2 Foxp2 Afap1 Eif2s1 Cdkn1a H19 Polr2e Tuba1c Tlr1 Dcx
GO:0043234	protein complex	2599	14	7.75	0.016	CC	0.39761	Lrp6 Kcnd2 Gstp1 Vbp1 Xpot Shoc2 Foxp2 Afap1 Eif2s1 Cdkn1a Polr2e Tuba1c Tlr1 Dcx
GO:0044430	cytoskeletal part	936	7	2.79	0.02	CC	0.413279	Kcnd2 Afap1 Tmod4 Dzip1 Cap1 Tuba1c Dcx
GO:0015629	actin cytoskeleton	293	3	0.87	0.057	CC	0.659127	Afap1 Tmod4 Cap1
GO:0043229	intracellular organelle	8106	30	24.18	0.057	CC	0.659127	Mak16 Lrp6 Kcnd2 Gstp1 Aadat Vbp1 Xpot Sox15 Sox11 Frg1 Shoc2 Foxp2 Lrdd Zfp30 Afap1 Eif2s1 Creg2 Cdkn1a Pla2g4e Fto Polr2e Tmod4 Dzip1 Cap1 Tceal7 Ehmt1 Tuba1c Tlr1 Dcx Ndfip1
GO:0043226	organelle	8152	30	24.31	0.062	CC	0.674585	Mak16 Lrp6 Kcnd2 Gstp1 Aadat Vbp1 Xpot Sox15 Sox11 Frg1 Shoc2 Foxp2 Lrdd Zfp30 Afap1 Eif2s1 Creg2 Cdkn1a Pla2g4e Fto Polr2e Tmod4 Dzip1 Cap1 Tceal7 Ehmt1 Tuba1c Tlr1 Dcx Ndfip1
GO:0005938	cell cortex	139	2	0.41	0.065	CC	0.683976	Cap1 Ndfip1
GO:0044424	intracellular part	9283	33	27.69	0.071	CC	0.724279	Mak16 Lrp6 Kcnd2 Gstp1 Aadat Vbp1 Xpot Sfrp1 Sox15 Sox11 Frg1 Shoc2 Foxp2 Lrdd Zfp30 Afap1 Eif2s1 Creg2 Cdkn1a H19 Pla2g4e Fto Polr2e Tmod4 Dzip1 Cap1 Snx30 Tceal7 Ehmt1 Tuba1c Tlr1 Dcx Ndfip1
GO:0043235	receptor complex	152	2	0.45	0.075	CC	0.742913	Lrp6 Tlr1
GO:0005634	nucleus	4449	18	13.27	0.087	CC	0.765108	Mak16 Gstp1 Vbp1 Xpot Sox15 Sox11 Frg1 Shoc2 Foxp2 Lrdd Zfp30 Eif2s1 Cdkn1a Fto Polr2e Dzip1 Tceal7 Ehmt1
GO:0071901	negative regulation of protein serine/th...	80	4	0.24	9.8e-05	BP	0.229182	Lrp6 Gstp1 Sfrp1 Cdkn1a
GO:0008285	negative regulation of cell proliferatio...	429	7	1.3	0.00028	BP	0.229182	Lrp6 Gstp1 Sfrp1 Sox11 Cdkn1a H19 Ndfip1
GO:0070664	negative regulation of leukocyte prolife...	52	3	0.16	0.00052	BP	0.229182	Gstp1 Sox11 Ndfip1
GO:0006469	negative regulation of protein kinase ac...	128	4	0.39	0.0006	BP	0.229182	Lrp6 Gstp1 Sfrp1 Cdkn1a
GO:0014033	neural crest cell differentiation	57	3	0.17	0.00068	BP	0.229182	Lrp6 Sfrp1 Sox11
GO:0033673	negative regulation of kinase activity	136	4	0.41	0.00075	BP	0.229182	Lrp6 Gstp1 Sfrp1 Cdkn1a
GO:0048145	regulation of fibroblast proliferation	63	3	0.19	0.00091	BP	0.229182	Gstp1 Sfrp1 Cdkn1a
GO:0048144	fibroblast proliferation	64	3	0.19	0.00095	BP	0.229182	Gstp1 Sfrp1 Cdkn1a
GO:0061053	somite development	64	3	0.19	0.00095	BP	0.229182	Lrp6 Sfrp1 Sox11
GO:0051348	negative regulation of transferase activ...	146	4	0.44	0.00097	BP	0.229182	Lrp6 Gstp1 Sfrp1 Cdkn1a
Gene probesets that are differentially regulated in (C57 NX compared to C57 HX) versus (CD1 NX compared to CD1 HX) (adjusted p-value <0.05, log fold-change > 1.5 or < -1.5)
GO.ID	Term	Annotated	Significant	Expected	Fisher	type	Fisher adj	Significant Genes
GO:0043209	myelin sheath	40	5	0.06	3.7e-09	CC	3.10923e-06	Cnp Plp1 Mbp Gjc2 Mag
GO:0044304	main axon	49	2	0.08	0.0026	CC	0.218487	Mbp Mag
GO:0030054	cell junction	676	5	1.05	0.0034	CC	0.241198	Prkcd Lgi3 Gjc2 Pdlim2 Cldn11
GO:0043005	neuron projection	726	5	1.13	0.0046	CC	0.259943	Ddc Lgi3 Mbp Mag Dcx
GO:0005911	cell-cell junction	266	3	0.41	0.0079	CC	0.398318	Prkcd Gjc2 Cldn11
GO:0005741	mitochondrial outer membrane	97	2	0.15	0.0099	CC	0.462183	Slc44a1 Cnp
GO:0008021	synaptic vesicle	99	2	0.15	0.0103	CC	0.463684	Ddc Lgi3
GO:0042995	cell projection	1265	6	1.97	0.0112	CC	0.482836	Cnp Ddc Lgi3 Mbp Mag Dcx
GO:0030424	axon	304	3	0.47	0.0113	CC	0.482836	Ddc Mbp Mag
GO:0031968	organelle outer membrane	107	2	0.17	0.0119	CC	0.499998	Slc44a1 Cnp
GO:0007272	ensheathment of neurons	82	6	0.12	1.9e-09	BP	2.39495e-06	Fa2h Plp1 Mbp Mal Ugt8a Cldn11
GO:0008366	axon ensheathment	82	6	0.12	1.9e-09	BP	2.39495e-06	Fa2h Plp1 Mbp Mal Ugt8a Cldn11
GO:0019228	regulation of action potential in neuron	103	6	0.16	7.7e-09	BP	4.85292e-06	Fa2h Plp1 Mbp Mal Ugt8a Cldn11
GO:0001508	regulation of action potential	145	6	0.22	6e-08	BP	3.0252e-05	Fa2h Plp1 Mbp Mal Ugt8a Cldn11
GO:0042552	myelination	80	5	0.12	1.1e-07	BP	4.62183e-05	Fa2h Plp1 Mbp Mal Ugt8a
GO:0042391	regulation of membrane potential	266	6	0.4	2.1e-06	BP	0.0007563	Fa2h Plp1 Mbp Mal Ugt8a Cldn11
GO:0009636	response to toxin	65	4	0.1	2.5e-06	BP	0.000787812	Cnp Ddc Mbp Gjc2
GO:0019226	transmission of nerve impulse	505	7	0.76	6.6e-06	BP	0.00184873	Ddc Fa2h Plp1 Mbp Mal Ugt8a Cldn11
GO:0035637	multicellular organismal signaling	527	7	0.8	8.8e-06	BP	0.00221848	Ddc Fa2h Plp1 Mbp Mal Ugt8a Cldn11
GO:0008610	lipid biosynthetic process	389	6	0.59	1.9e-05	BP	0.00435445	Prkcd Fa2h Plp1 Aldh1a1 Dhcr24 Ugt8a
