# Supplementary material for: Modeling the Neurovascular Niche: Unbiased Transcriptome Analysis of the Murine Subventricular Zone in Response to Hypoxic Insult
Source: PLoS One. 2013 Oct 11;8(10):e76265. doi: 10.1371/journal.pone.0076265 (PMC3795763; doi:10.1371/journal.pone.0076265)
Supplement: Table S3 — Panel A shows RT-PCR validation of genes with differential array expression. Panel B shows additional validated candidate genes. (XLSX) [file pone.0076265.s003.xlsx]

## Sheet: Sheet1
All validated genes:
Down-regulated in C57NXvsC57HX:
Arpc1b	Actin-related protein 2/3 complex subunit 1B (Arp2/3 complex 41 kDa subunit)(p41-ARC) [Source:UniProtKB/Swiss-Prot;Acc:Q9WV32]
Atp10b	ATPase, class V, type 10B [Source:RefSeq peptide;Acc:NP_795973]
B2m	Beta-2-microglobulin Precursor [Source:UniProtKB/Swiss-Prot;Acc:P01887]
Bcas1	Breast carcinoma-amplified sequence 1 homolog (Novel amplified in breast cancer 1 homolog) [Source:UniProtKB/Swiss-Prot;Acc:Q80YN3]
Bfsp2	Phakinin (Beaded filament structural protein 2)(Lens fiber cell beaded filament protein CP 49)(CP49)(49 kDa cytoskeletal protein) [Source:UniProtKB/Swiss-Prot;Acc:Q6NVD9]
Brca1	Breast cancer type 1 susceptibility protein homolog (EC 6.3.2.-) [Source:UniProtKB/Swiss-Prot;Acc:P48754]
Cartpt	Cocaine- and amphetamine-regulated transcript protein Precursor [Contains CART(1-52);CART(55-102);CART(62-102)] [Source:UniProtKB/Swiss-Prot;Acc:P56388]
Cnksr3	Connector enhancer of kinase suppressor of ras 3 (CNKSR family member 3)(Membrane-associated guanylate kinase-interacting protein-like 1)(Maguin-like protein) [Source:UniProtKB/Swiss-Prot;Acc:Q8BMA3]
Cnp	2',3'-cyclic-nucleotide 3'-phosphodiesterase (CNPase)(CNP)(EC 3.1.4.37) [Source:UniProtKB/Swiss-Prot;Acc:P16330]
Cxadr	Coxsackievirus and adenovirus receptor homolog Precursor (mCAR)(CAR) [Source:UniProtKB/Swiss-Prot;Acc:P97792]
Dcx	Neuronal migration protein doublecortin (Lissencephalin-X)(Lis-X)(Doublin) [Source:UniProtKB/Swiss-Prot;Acc:O88809]
Dlx2	Homeobox protein DLX-2 (Homeobox protein TES-1) [Source:UniProtKB/Swiss-Prot;Acc:P40764]
En2	Homeobox protein engrailed-2 (Mo-En-2) [Source:UniProtKB/Swiss-Prot;Acc:P09066]
Fgf20	Fibroblast growth factor 20 (FGF-20) [Source:UniProtKB/Swiss-Prot;Acc:Q9ESL9]
Foxn4	Forkhead box protein N4 [Source:UniProtKB/Swiss-Prot;Acc:Q8K3Q3]
Gamt	Guanidinoacetate N-methyltransferase (EC 2.1.1.2) [Source:UniProtKB/Swiss-Prot;Acc:O35969]
Gjb1	Gap junction beta-1 protein (Connexin-32)(Cx32) [Source:UniProtKB/Swiss-Prot;Acc:P28230]
Gjd4	Gap junction delta-4 protein (Connexin-39)(Cx39) [Source:UniProtKB/Swiss-Prot;Acc:Q8BSD4]
Gltp	Glycolipid transfer protein (GLTP) [Source:UniProtKB/Swiss-Prot;Acc:Q9JL62]
Gsn	Gelsolin Precursor (Actin-depolymerizing factor)(ADF)(Brevin) [Source:UniProtKB/Swiss-Prot;Acc:P13020]
Hapln4	Hyaluronan and proteoglycan link protein 4 Precursor (Brain link protein 2)(Link protein 4) [Source:UniProtKB/Swiss-Prot;Acc:Q80WM4]
Hmox1	Heme oxygenase 1 (HO-1)(EC 1.14.99.3)(P32 protein) [Source:UniProtKB/Swiss-Prot;Acc:P14901]
Il23a	Interleukin-23 subunit alpha Precursor (IL-23 subunit alpha)(Interleukin-23 subunit p19)(IL-23p19) [Source:UniProtKB/Swiss-Prot;Acc:Q9EQ14]
Insc	Protein inscuteable homolog (Minsc) [Source:UniProtKB/Swiss-Prot;Acc:Q3HNM7]
Lgi3	Leucine-rich repeat LGI family member 3 Precursor (Leucine-rich glioma-inactivated protein 3)(Leubrin) [Source:UniProtKB/Swiss-Prot;Acc:Q8K406]
Lims2	LIM and senescent cell antigen-like-containing domain protein 2 (Particularly interesting new Cys-His protein 2)(PINCH-2) [Source:UniProtKB/Swiss-Prot;Acc:Q91XD2]
Mal	Myelin and lymphocyte protein (T-lymphocyte maturation-associated protein) [Source:UniProtKB/Swiss-Prot;Acc:O09198]
Mex3a	mex3 homolog A [Source:RefSeq peptide;Acc:NP_001025061]
Mobp	Myelin-associated oligodendrocyte basic protein [Source:UniProtKB/Swiss-Prot;Acc:Q9D2P8]
Mog	Myelin-oligodendrocyte glycoprotein Precursor [Source:UniProtKB/Swiss-Prot;Acc:Q61885]
Mrpl51	39S ribosomal protein L51, mitochondrial Precursor (L51mt)(MRP-L51)(bMRP-64)(bMRP64) [Source:UniProtKB/Swiss-Prot;Acc:Q9CPY1]
Mrpl55	39S ribosomal protein L55, mitochondrial Precursor (L55mt)(MRP-L55) [Source:UniProtKB/Swiss-Prot;Acc:Q9CZ83]
Mrps12	28S ribosomal protein S12, mitochondrial Precursor (S12mt)(MRP-S12)(MT-RPS12) [Source:UniProtKB/Swiss-Prot;Acc:O35680]
Mrps24	28S ribosomal protein S24, mitochondrial Precursor (S24mt)(MRP-S24) [Source:UniProtKB/Swiss-Prot;Acc:Q9CQV5]
Mrps28	28S ribosomal protein S28, mitochondrial (S28mt)(MRP-S28) [Source:UniProtKB/Swiss-Prot;Acc:Q9CY16]
Nav1	Neuron navigator 1 (Pore membrane and/or filament-interacting-like protein 3) [Source:UniProtKB/Swiss-Prot;Acc:Q8CH77]
Ndufa1	NADH dehydrogenase [ubiquinone] 1 alpha subcomplex subunit 1 (NADH-ubiquinone oxidoreductase MWFE subunit)(Complex I-MWFE)(CI-MWFE) [Source:UniProtKB/Swiss-Prot;Acc:O35683]
Ndufa13	NADH dehydrogenase [ubiquinone] 1 alpha subcomplex subunit 13 (NADH-ubiquinone oxidoreductase B16.6 subunit)(Complex I-B16.6)(CI-B16.6)(Gene associated with retinoic-interferon-induced mortality 19 protein)(GRIM-19)(Cell death regulatory protein GRIM-19) [Source:UniProtKB/Swiss-Prot;Acc:Q9ERS2]
Ndufs8	NADH dehydrogenase [ubiquinone] iron-sulfur protein 8, mitochondrial Precursor (EC 1.6.5.3)(EC 1.6.99.3)(NADH-ubiquinone oxidoreductase 23 kDa subunit)(Complex I-23kD)(CI-23kD) [Source:UniProtKB/Swiss-Prot;Acc:Q8K3J1]
Nkx2-6	Homeobox protein Nkx-2.6 (Homeobox protein NK-2 homolog F) [Source:UniProtKB/Swiss-Prot;Acc:P43688]
Plekhh1	Pleckstrin homology domain-containing family H member 1 [Source:UniProtKB/Swiss-Prot;Acc:Q80TI1]
Plp1	Myelin proteolipid protein (PLP)(Lipophilin) [Source:UniProtKB/Swiss-Prot;Acc:P60202]
Plxnb3	Plexin-B3 Precursor (Plexin-6) [Source:UniProtKB/Swiss-Prot;Acc:Q9QY40]
Scn2b	Sodium channel subunit beta-2 Precursor [Source:UniProtKB/Swiss-Prot;Acc:Q56A07]
Slc1a2	Excitatory amino acid transporter 2 (Sodium-dependent glutamate/aspartate transporter 2)(GLT-1)(Solute carrier family 1 member 2) [Source:UniProtKB/Swiss-Prot;Acc:P43006]
Slc45a3	Solute carrier family 45 member 3 (Prostate cancer-associated protein 6)(Prostein) [Source:UniProtKB/Swiss-Prot;Acc:Q8K0H7]
Stx3	Syntaxin-3 [Source:UniProtKB/Swiss-Prot;Acc:Q64704]
Timm10	Mitochondrial import inner membrane translocase subunit Tim10 [Source:UniProtKB/Swiss-Prot;Acc:P62073]
Timm17b	Mitochondrial import inner membrane translocase subunit Tim17-B [Source:UniProtKB/Swiss-Prot;Acc:Q9Z0V7]
Timm8b	Mitochondrial import inner membrane translocase subunit Tim8 B (Deafness dystonia protein 2 homolog) [Source:UniProtKB/Swiss-Prot;Acc:P62077]
Ugt8a	2-hydroxyacylsphingosine 1-beta-galactosyltransferase Precursor (EC 2.4.1.45)(UDP-galactose-ceramide galactosyltransferase)(Ceramide UDP-galactosyltransferase)(Cerebroside synthase) [Source:UniProtKB/Swiss-Prot;Acc:Q64676]
Downregulated in CD1NXvsCD1HX:
B2m	Beta-2-microglobulin Precursor [Source:UniProtKB/Swiss-Prot;Acc:P01887]
Bfsp2	Phakinin (Beaded filament structural protein 2)(Lens fiber cell beaded filament protein CP 49)(CP49)(49 kDa cytoskeletal protein) [Source:UniProtKB/Swiss-Prot;Acc:Q6NVD9]
Cxadr	Coxsackievirus and adenovirus receptor homolog Precursor (mCAR)(CAR) [Source:UniProtKB/Swiss-Prot;Acc:P97792]
Dlx2	Homeobox protein DLX-2 (Homeobox protein TES-1) [Source:UniProtKB/Swiss-Prot;Acc:P40764]
Fam171b	Protein FAM171B Precursor [Source:UniProtKB/Swiss-Prot;Acc:Q14CH0]
Foxn4	Forkhead box protein N4 [Source:UniProtKB/Swiss-Prot;Acc:Q8K3Q3]
Gjd4	Gap junction delta-4 protein (Connexin-39)(Cx39) [Source:UniProtKB/Swiss-Prot;Acc:Q8BSD4]
Hmox1	Heme oxygenase 1 (HO-1)(EC 1.14.99.3)(P32 protein) [Source:UniProtKB/Swiss-Prot;Acc:P14901]
Il23a	Interleukin-23 subunit alpha Precursor (IL-23 subunit alpha)(Interleukin-23 subunit p19)(IL-23p19) [Source:UniProtKB/Swiss-Prot;Acc:Q9EQ14]
Mex3a	mex3 homolog A [Source:RefSeq peptide;Acc:NP_001025061]
Mrpl51	39S ribosomal protein L51, mitochondrial Precursor (L51mt)(MRP-L51)(bMRP-64)(bMRP64) [Source:UniProtKB/Swiss-Prot;Acc:Q9CPY1]
Mrps12	28S ribosomal protein S12, mitochondrial Precursor (S12mt)(MRP-S12)(MT-RPS12) [Source:UniProtKB/Swiss-Prot;Acc:O35680]
Mrps28	28S ribosomal protein S28, mitochondrial (S28mt)(MRP-S28) [Source:UniProtKB/Swiss-Prot;Acc:Q9CY16]
Nav1	Neuron navigator 1 (Pore membrane and/or filament-interacting-like protein 3) [Source:UniProtKB/Swiss-Prot;Acc:Q8CH77]
Ndufa1	NADH dehydrogenase [ubiquinone] 1 alpha subcomplex subunit 1 (NADH-ubiquinone oxidoreductase MWFE subunit)(Complex I-MWFE)(CI-MWFE) [Source:UniProtKB/Swiss-Prot;Acc:O35683]
Ndufa13	NADH dehydrogenase [ubiquinone] 1 alpha subcomplex subunit 13 (NADH-ubiquinone oxidoreductase B16.6 subunit)(Complex I-B16.6)(CI-B16.6)(Gene associated with retinoic-interferon-induced mortality 19 protein)(GRIM-19)(Cell death regulatory protein GRIM-19) [Source:UniProtKB/Swiss-Prot;Acc:Q9ERS2]
Ndufs8	NADH dehydrogenase [ubiquinone] iron-sulfur protein 8, mitochondrial Precursor (EC 1.6.5.3)(EC 1.6.99.3)(NADH-ubiquinone oxidoreductase 23 kDa subunit)(Complex I-23kD)(CI-23kD) [Source:UniProtKB/Swiss-Prot;Acc:Q8K3J1]
Nkx2-6	Homeobox protein Nkx-2.6 (Homeobox protein NK-2 homolog F) [Source:UniProtKB/Swiss-Prot;Acc:P43688]
Plxnb3	Plexin-B3 Precursor (Plexin-6) [Source:UniProtKB/Swiss-Prot;Acc:Q9QY40]
Scn2b	Sodium channel subunit beta-2 Precursor [Source:UniProtKB/Swiss-Prot;Acc:Q56A07]
Slc1a2	Excitatory amino acid transporter 2 (Sodium-dependent glutamate/aspartate transporter 2)(GLT-1)(Solute carrier family 1 member 2) [Source:UniProtKB/Swiss-Prot;Acc:P43006]
Timm10	Mitochondrial import inner membrane translocase subunit Tim10 [Source:UniProtKB/Swiss-Prot;Acc:P62073]
Timm17b	Mitochondrial import inner membrane translocase subunit Tim17-B [Source:UniProtKB/Swiss-Prot;Acc:Q9Z0V7]
Timm8b	Mitochondrial import inner membrane translocase subunit Tim8 B (Deafness dystonia protein 2 homolog) [Source:UniProtKB/Swiss-Prot;Acc:P62077]
No validated genes that were upregulated in either C57NXvsC57HX or CD1NXvsCD1HX
